# Supplementary material for: Comparative Description of the Expression Profile of Interferon-Stimulated Genes in Multiple Cell Lineages Targeted by HIV-1 Infection
Source: Front Microbiol. 2019 Mar 12;10:429. doi: 10.3389/fmicb.2019.00429 (PMC6423081; doi:10.3389/fmicb.2019.00429)
Supplement: Supplementary file 2 [file Table_1.XLSX]

## Sheet: Sheet1
Supplementary Table S1. RNA-Seq datasets of IFN-I treatment used in this study.
Cell type	Project ID	PMID	Run ID	Sequence type	Cells used	Treatment type	IFN-I used	Concentration	Treatment time (h)
Monocyte	PRJNA258216	25314013	SRR1550993	paired-end read	Primary monocytes	Mock	IFN-β1a	60 µg/mL	24
CD4+ T cell	PRJNA258216	25314013	SRR1550995	paired-end read	Primary CD4+ T cells	Mock	IFN-β1a	60 µg/mL	24
Monocyte	PRJNA258216	25314013	SRR1550998	paired-end read	Primary monocytes	IFN-I	IFN-β1a	60 µg/mL	24
CD4+ T cell	PRJNA258216	25314013	SRR1551000	paired-end read	Primary CD4+ T cells	IFN-I	IFN-β1a	60 µg/mL	24
Monocyte	PRJNA258216	25314013	SRR1551096	paired-end read	Primary monocytes	Mock	IFN-β1a	60 µg/mL	24
CD4+ T cell	PRJNA258216	25314013	SRR1551098	paired-end read	Primary CD4+ T cells	Mock	IFN-β1a	60 µg/mL	24
Monocyte	PRJNA258216	25314013	SRR1551102	paired-end read	Primary monocytes	IFN-I	IFN-β1a	60 µg/mL	24
CD4+ T cell	PRJNA258216	25314013	SRR1551104	paired-end read	Primary CD4+ T cells	IFN-I	IFN-β1a	60 µg/mL	24
Monocyte	PRJNA258216	25314013	SRR1551034	paired-end read	Primary monocytes	Mock	IFN-β1a	60 µg/mL	24
CD4+ T cell	PRJNA258216	25314013	SRR1551036	paired-end read	Primary CD4+ T cells	Mock	IFN-β1a	60 µg/mL	24
Monocyte	PRJNA258216	25314013	SRR1551041	paired-end read	Primary monocytes	IFN-I	IFN-β1a	60 µg/mL	24
CD4+ T cell	PRJNA258216	25314013	SRR1551043	paired-end read	Primary CD4+ T cells	IFN-I	IFN-β1a	60 µg/mL	24
MDM	PRJNA470733	NA	SRR7161150	single-end read	Primary MDMs	IFN-I	IFN-β	NA	3
MDM	PRJNA470733	NA	SRR7161145	single-end read	Primary MDMs	IFN-I	IFN-β	NA	5.5
MDM	PRJNA470733	NA	SRR7161144	single-end read	Primary MDMs	IFN-I	IFN-β	NA	10
MDM	PRJNA470733	NA	SRR7161210	single-end read	Primary MDMs	IFN-I	IFN-β	NA	3
MDM	PRJNA470733	NA	SRR7161209	single-end read	Primary MDMs	IFN-I	IFN-β	NA	5.5
MDM	PRJNA470733	NA	SRR7161229	single-end read	Primary MDMs	IFN-I	IFN-β	NA	10
MDM	PRJNA470733	NA	SRR7161183	single-end read	Primary MDMs	IFN-I	IFN-β	NA	5.5
MDM	PRJNA470733	NA	SRR7161174	single-end read	Primary MDMs	IFN-I	IFN-β	NA	10
MDM	PRJNA470733	NA	SRR7161241	single-end read	Primary MDMs	IFN-I	IFN-β	NA	5.5
MDM	PRJNA470733	NA	SRR7161244	single-end read	Primary MDMs	IFN-I	IFN-β	NA	10
MDM	PRJNA470733	NA	SRR7161171	single-end read	Primary MDMs	Mock	IFN-β	NA	1.5
MDM	PRJNA470733	NA	SRR7161170	single-end read	Primary MDMs	Mock	IFN-β	NA	3
MDM	PRJNA470733	NA	SRR7161173	single-end read	Primary MDMs	Mock	IFN-β	NA	5.5
MDM	PRJNA470733	NA	SRR7161172	single-end read	Primary MDMs	Mock	IFN-β	NA	10
MDM	PRJNA470733	NA	SRR7161198	single-end read	Primary MDMs	Mock	IFN-β	NA	3
MDM	PRJNA470733	NA	SRR7161197	single-end read	Primary MDMs	Mock	IFN-β	NA	5.5
MDM	PRJNA470733	NA	SRR7161208	single-end read	Primary MDMs	Mock	IFN-β	NA	5.5
MDM	PRJNA470733	NA	SRR7161206	single-end read	Primary MDMs	Mock	IFN-β	NA	10
CD4+ T cell	PRJNA308521	NA	SRR3101552	paired-end read	Primary CD4+ T cells	IFN-I	IFN-α2b	NA	24
CD4+ T cell	PRJNA308521	NA	SRR3102850	paired-end read	Primary CD4+ T cells	IFN-I	IFN-α2b	NA	24
CD4+ T cell	PRJNA308521	NA	SRR3102905	paired-end read	Primary CD4+ T cells	IFN-I	IFN-α2b	NA	24
CD4+ T cell	PRJNA308521	NA	SRR3102931	paired-end read	Primary CD4+ T cells	IFN-I	IFN-α2b	NA	24
CD4+ T cell	PRJNA308521	NA	SRR3102959	paired-end read	Primary CD4+ T cells	IFN-I	IFN-α2b	NA	24
CD4+ T cell	PRJNA308521	NA	SRR3103004	paired-end read	Primary CD4+ T cells	IFN-I	IFN-α2b	NA	24
CD4+ T cell	PRJNA308521	NA	SRR3103023	paired-end read	Primary CD4+ T cells	IFN-I	IFN-α2b	NA	24
CD4+ T cell	PRJNA308521	NA	SRR3103323	paired-end read	Primary CD4+ T cells	IFN-I	IFN-α2b	NA	24
CD4+ T cell	PRJNA308521	NA	SRR3103797	paired-end read	Primary CD4+ T cells	IFN-I	IFN-α2b	NA	24
CD4+ T cell	PRJNA308521	NA	SRR3103799	paired-end read	Primary CD4+ T cells	IFN-I	IFN-α2b	NA	24
CD4+ T cell	PRJNA308521	NA	SRR3104061	paired-end read	Primary CD4+ T cells	IFN-I	IFN-α2b	NA	24
CD4+ T cell	PRJNA308521	NA	SRR3104202	paired-end read	Primary CD4+ T cells	IFN-I	IFN-α2b	NA	24
CD4+ T cell	PRJNA308521	NA	SRR3104433	paired-end read	Primary CD4+ T cells	IFN-I	IFN-α2b	NA	24
CD4+ T cell	PRJNA308521	NA	SRR3104435	paired-end read	Primary CD4+ T cells	IFN-I	IFN-α2b	NA	24
CD4+ T cell	PRJNA308521	NA	SRR3104436	paired-end read	Primary CD4+ T cells	IFN-I	IFN-α2b	NA	24
CD4+ T cell	PRJNA308521	NA	SRR3104442	paired-end read	Primary CD4+ T cells	IFN-I	IFN-α2b	NA	24
CD4+ T cell	PRJNA308521	NA	SRR3104439	paired-end read	Primary CD4+ T cells	IFN-I	IFN-α2b	NA	24
CD4+ T cell	PRJNA308521	NA	SRR3104441	paired-end read	Primary CD4+ T cells	IFN-I	IFN-α2b	NA	24
CD4+ T cell	PRJNA308521	NA	SRR3100311	paired-end read	Primary CD4+ T cells	Mock	IFN-α2b	NA	24
CD4+ T cell	PRJNA308521	NA	SRR3101611	paired-end read	Primary CD4+ T cells	Mock	IFN-α2b	NA	24
CD4+ T cell	PRJNA308521	NA	SRR3101793	paired-end read	Primary CD4+ T cells	Mock	IFN-α2b	NA	24
CD4+ T cell	PRJNA308521	NA	SRR3102774	paired-end read	Primary CD4+ T cells	Mock	IFN-α2b	NA	24
CD4+ T cell	PRJNA308521	NA	SRR3102903	paired-end read	Primary CD4+ T cells	Mock	IFN-α2b	NA	24
CD4+ T cell	PRJNA308521	NA	SRR3102916	paired-end read	Primary CD4+ T cells	Mock	IFN-α2b	NA	24
CD4+ T cell	PRJNA308521	NA	SRR3102935	paired-end read	Primary CD4+ T cells	Mock	IFN-α2b	NA	24
CD4+ T cell	PRJNA308521	NA	SRR3102985	paired-end read	Primary CD4+ T cells	Mock	IFN-α2b	NA	24
CD4+ T cell	PRJNA308521	NA	SRR3103020	paired-end read	Primary CD4+ T cells	Mock	IFN-α2b	NA	24
CD4+ T cell	PRJNA308521	NA	SRR3103213	paired-end read	Primary CD4+ T cells	Mock	IFN-α2b	NA	24
CD4+ T cell	PRJNA308521	NA	SRR3103324	paired-end read	Primary CD4+ T cells	Mock	IFN-α2b	NA	24
CD4+ T cell	PRJNA308521	NA	SRR3103798	paired-end read	Primary CD4+ T cells	Mock	IFN-α2b	NA	24
CD4+ T cell	PRJNA308521	NA	SRR3104055	paired-end read	Primary CD4+ T cells	Mock	IFN-α2b	NA	24
CD4+ T cell	PRJNA308521	NA	SRR3104141	paired-end read	Primary CD4+ T cells	Mock	IFN-α2b	NA	24
CD4+ T cell	PRJNA308521	NA	SRR3104432	paired-end read	Primary CD4+ T cells	Mock	IFN-α2b	NA	24
CD4+ T cell	PRJNA308521	NA	SRR3104434	paired-end read	Primary CD4+ T cells	Mock	IFN-α2b	NA	24
CD4+ T cell	PRJNA308521	NA	SRR3104437	paired-end read	Primary CD4+ T cells	Mock	IFN-α2b	NA	24
CD4+ T cell	PRJNA308521	NA	SRR3104443	paired-end read	Primary CD4+ T cells	Mock	IFN-α2b	NA	24
CD4+ T cell	PRJNA308521	NA	SRR3104438	paired-end read	Primary CD4+ T cells	Mock	IFN-α2b	NA	24
CD4+ T cell	PRJNA308521	NA	SRR3104440	paired-end read	Primary CD4+ T cells	Mock	IFN-α2b	NA	24
NA, not applicable.
