# Supplementary material for: Comparative Description of the Expression Profile of Interferon-Stimulated Genes in Multiple Cell Lineages Targeted by HIV-1 Infection
Source: Front Microbiol. 2019 Mar 12;10:429. doi: 10.3389/fmicb.2019.00429 (PMC6423081; doi:10.3389/fmicb.2019.00429)
Supplement: Supplementary file 3 [file Table_2.XLSX]

## Sheet: Sheet1
Supplementary Table S2. RNA-Seq datasets of HIV-1 infection used in this study.
Cell type	Project ID	PMID	Run ID	Sequence type	Cells used	Sample type	HIV-1 strain	Weeks postinfection
CD4+ T cell	PRJNA277687	NA	SRR1852858	paired-end read	Primary CD4+ T cells	Mock	89.6	NA
CD4+ T cell	PRJNA277687	NA	SRR1852859	paired-end read	Primary CD4+ T cells	Mock	89.6	NA
CD4+ T cell	PRJNA277687	NA	SRR1852860	paired-end read	Primary CD4+ T cells	HIV-1 infection	89.6	NA
CD4+ T cell	PRJNA277687	NA	SRR1852861	paired-end read	Primary CD4+ T cells	HIV-1 infection	89.6	NA
CD4+ T cell	PRJNA277687	NA	SRR1852881	paired-end read	Primary CD4+ T cells	HIV-1 infection	89.6	NA
CD4+ T cell	PRJNA374028	29324226	SRR5244148	single-end read	CD4+ T cells from humanized mice	Mock	AD8	6
CD4+ T cell	PRJNA374028	29324226	SRR5244149	single-end read	CD4+ T cells from humanized mice	Mock	AD8	6
CD4+ T cell	PRJNA374028	29324226	SRR5244150	single-end read	CD4+ T cells from humanized mice	HIV-1 infection	AD8	6
CD4+ T cell	PRJNA374028	29324226	SRR5244151	single-end read	CD4+ T cells from humanized mice	HIV-1 infection	AD8	6
CD4+ T cell	PRJNA298743	NA	SRR2648293	single-end read	MT-4	Mock	NA	NA
CD4+ T cell	PRJNA298743	NA	SRR2648296	single-end read	MT-4	Mock	NA	NA
CD4+ T cell	PRJNA298743	NA	SRR2648299	single-end read	MT-4	HIV-1 infection	NA	NA
CD4+ T cell	PRJNA298743	NA	SRR2648303	single-end read	MT-4	HIV-1 infection	NA	NA
NA, not applicable.
