# Supplementary material for: Comparative Description of the Expression Profile of Interferon-Stimulated Genes in Multiple Cell Lineages Targeted by HIV-1 Infection
Source: Front Microbiol. 2019 Mar 12;10:429. doi: 10.3389/fmicb.2019.00429 (PMC6423081; doi:10.3389/fmicb.2019.00429)
Supplement: Supplementary file 5 [file Table_4.XLSX]

## Sheet: Sheet1
Supplementary Table S4. Microarary datasets of HIV-1 infection used in this study.
Cell type	Project ID	PMID	Run ID	Data type	Program to process raw data	Cell used	Sample type
CD4+ T cell	E-GEOD-9927	18077723	GSM251101	raw data	affy (rma)	CD4+ T cells from individuals	healthy donor
CD4+ T cell	E-GEOD-9927	18077723	GSM251105	raw data	affy (rma)	CD4+ T cells from individuals	healthy donor
CD4+ T cell	E-GEOD-9927	18077723	GSM251110	raw data	affy (rma)	CD4+ T cells from individuals	healthy donor
CD4+ T cell	E-GEOD-9927	18077723	GSM251111	raw data	affy (rma)	CD4+ T cells from individuals	healthy donor
CD4+ T cell	E-GEOD-9927	18077723	GSM251114	raw data	affy (rma)	CD4+ T cells from individuals	healthy donor
CD4+ T cell	E-GEOD-9927	18077723	GSM251126	raw data	affy (rma)	CD4+ T cells from individuals	healthy donor
CD4+ T cell	E-GEOD-9927	18077723	GSM251129	raw data	affy (rma)	CD4+ T cells from individuals	healthy donor
CD4+ T cell	E-GEOD-9927	18077723	GSM251192	raw data	affy (rma)	CD4+ T cells from individuals	healthy donor
CD4+ T cell	E-GEOD-9927	18077723	GSM251194	raw data	affy (rma)	CD4+ T cells from individuals	healthy donor
CD4+ T cell	E-GEOD-9927	18077723	GSM251195	raw data	affy (rma)	CD4+ T cells from individuals	patient infected with HIV-1
CD4+ T cell	E-GEOD-9927	18077723	GSM251196	raw data	affy (rma)	CD4+ T cells from individuals	patient infected with HIV-1
CD4+ T cell	E-GEOD-9927	18077723	GSM251197	raw data	affy (rma)	CD4+ T cells from individuals	patient infected with HIV-1
CD4+ T cell	E-GEOD-9927	18077723	GSM251198	raw data	affy (rma)	CD4+ T cells from individuals	patient infected with HIV-1
CD4+ T cell	E-GEOD-9927	18077723	GSM251199	raw data	affy (rma)	CD4+ T cells from individuals	patient infected with HIV-1
CD4+ T cell	E-GEOD-9927	18077723	GSM251200	raw data	affy (rma)	CD4+ T cells from individuals	patient infected with HIV-1
CD4+ T cell	E-GEOD-9927	18077723	GSM251207	raw data	affy (rma)	CD4+ T cells from individuals	patient infected with HIV-1
CD4+ T cell	E-GEOD-9927	18077723	GSM251208	raw data	affy (rma)	CD4+ T cells from individuals	patient infected with HIV-1
CD4+ T cell	E-GEOD-9927	18077723	GSM251209	raw data	affy (rma)	CD4+ T cells from individuals	patient infected with HIV-1
CD4+ T cell	E-GEOD-9927	18077723	GSM251210	raw data	affy (rma)	CD4+ T cells from individuals	patient infected with HIV-1
CD4+ T cell	E-GEOD-9927	18077723	GSM251211	raw data	affy (rma)	CD4+ T cells from individuals	patient infected with HIV-1
