# Supplementary material for: Comparative Description of the Expression Profile of Interferon-Stimulated Genes in Multiple Cell Lineages Targeted by HIV-1 Infection
Source: Front Microbiol. 2019 Mar 12;10:429. doi: 10.3389/fmicb.2019.00429 (PMC6423081; doi:10.3389/fmicb.2019.00429)
Supplement: Supplementary file 6 [file Table_5.XLSX]

## Sheet: Sheet1
Supplementary Table S5. List of 1495 ISGs defined in this study.
Note: The columns from L to Y indicate the Log2FC values for respective projects.
Note: The 'evolutionary conserved common ISGs' are indicated with asteriscks.
Gene	Category	ISG? (CD4+ T cell)	FDR (CD4+ T cell)	Median Log2FC (CD4+ T cell)	ISG? (Monocyte)	FDR (Monocyte)	Median Log2FC (Monocyte)	ISG? (MDM)	FDR (MDM)	Median Log2FC (MDM)	PRJNA258216 (Primary CD4+ T cells)	E-GEOD-54627 (Primary CD4+ T cells)	E-GEOD-46599 (CEM)	E-GEOD-46599 (CEM-SS)	E-GEOD-46599 (Jurkat)	PRJNA308521 (Primary CD4+ T cells)	E-GEOD-46599 (Primary CD4+ T cells)	PRJNA258216 (Primary monocytes)	E-GEOD-46599 (THP-1)	E-GEOD-46599 (U937)	E-GEOD-38351 (Primary monocytes)	PRJNA470733 (Primary MDMs)	E-MTAB-1437 (Primary MDMs)	E-GEOD-46599 (Primary MDMs)
IFI44L	Common ISG*	ISG	3.32877e-21	5.85658	ISG	2.47906e-06	4.76227	ISG	1.91331e-10	5.89145	4.5546	5.85658	7.82592	7.54476	10.445	1.92229	4.48751	3.94178	6.57856	5.58276	2.04555	5.89145	6.48219	4.81515
IFI27	Common ISG*	ISG	3.94284e-12	4.78665	ISG	8.02785e-10	5.05189	ISG	5.79758e-08	4.96384	1.55001	1.90033	5.20523	7.09703	5.11339	1.49548	4.78665	4.7274	8.44661	5.37639	3.26519	4.96384	4.56291	6.50781
IFIT3	Common ISG*	ISG	4.87914e-14	3.9852	ISG	1.14902e-17	4.12696	ISG	1.36973e-12	4.22426	4.50429	0.920009	3.67861	4.10077	5.07177	3.01671	3.9852	3.78538	4.15523	4.58082	4.0987	5.88795	4.22426	3.49632
MX1	Common ISG*	ISG	7.43781e-14	3.11708	ISG	5.17524e-06	2.80986	ISG	1.50109e-10	3.35053	3.11708	3.25008	9.96275	2.57162	7.61351	1.58302	2.57684	2.88058	4.85714	0.818981	2.73914	5.62798	3.35053	2.5638
RSAD2	Common ISG*	ISG	2.59665e-18	3.11362	ISG	1.55026e-11	3.29719	ISG	5.38834e-12	6.59849	2.81745	2.28791	3.37862	3.46783	3.76977	2.6447	3.11362	3.41674	3.17764	1.38138	5.11979	6.59849	6.61913	5.08906
IFIT1	Common ISG*	ISG	1.12005e-13	2.99089	ISG	3.54264e-14	3.34692	ISG	1.07698e-11	5.83467	2.99089	2.84859	3.16434	2.88645	3.61151	2.50466	4.43554	3.39071	3.30314	2.88839	5.16415	5.86616	5.83467	3.48084
ISG15	Common ISG*	ISG	2.0064e-15	2.63754	ISG	2.16018e-17	4.07549	ISG	6.75507e-11	4.35043	2.63754	0.918639	2.57807	2.78017	3.54082	2.03429	3.66031	3.43239	4.99379	4.71858	3.39142	6.27217	4.35043	3.61249
IFIT2	Common ISG*	ISG	3.04204e-09	1.57314	ISG	5.1962e-17	4.46459	ISG	2.35104e-14	5.59362	1.57314	1.03615	1.26459	1.35759	2.44687	2.02156	3.51146	3.72198	4.50131	4.42787	4.93954	5.86108	4.93221	5.59362
IFI44	Common ISG*	ISG	1.4234e-19	3.27362	ISG	8.18017e-09	3.26144	ISG	4.65983e-12	2.82467	3.27362	3.53257	2.29982	2.76486	5.52078	1.54766	3.53856	2.94661	5.41425	3.57627	2.4391	3.75987	2.82467	2.37223
OASL	Common ISG*	ISG	5.29307e-12	2.45727	ISG	2.16018e-17	3.41233	ISG	3.84037e-12	4.90287	2.58183	0.654077	2.45727	3.00592	3.54897	1.58604	2.42714	3.0449	3.31107	3.80958	3.51359	5.98954	4.90287	4.00864
IFI6	Common ISG*	ISG	3.32877e-21	3.72003	ISG	1.51162e-07	3.77179	ISG	1.96284e-08	2.13663	2.95268	1.69724	4.56979	5.30609	4.48981	1.68327	3.72003	3.35528	4.18829	4.31841	1.42332	2.9864	2.13663	1.96227
CXCL10	Common ISG*	ISG	0.0446285	1.53487	ISG	4.1524e-10	3.40516	ISG	6.94474e-14	6.57091	1.06763	1.53487	2.52885	-1.05638	-1.29915	2.39229	2.40804	2.65804	3.57005	3.24027	7.39693	6.65683	6.42527	6.57091
CMPK2	Common ISG*	ISG	1.41099e-14	2.09627	ISG	8.54141e-15	3.3214	ISG	1.23692e-11	3.92669	3.39816	0.691207	1.98187	2.09627	3.0526	1.95452	2.76472	2.86513	4.20243	3.77767	2.53625	5.73991	3.92669	3.1493
IFITM1	Common ISG*	ISG	7.17504e-09	0.999881	ISG	1.03261e-10	4.51023	ISG	1.96284e-08	6.06792	0.999881	0.579583	-0.224662	1.30546	2.78735	0.904031	1.29368	4.2916	5.23612	4.72886	2.12041	4.75904	6.69639	6.06792
OAS1	Common ISG*	ISG	1.93143e-20	3.23261	ISG	1.38787e-11	2.46761	ISG	1.83418e-09	2.78253	3.34368	2.49331	3.23261	3.52666	3.93106	1.73571	3.09419	1.94601	2.98922	3.52189	1.89535	4.26854	2.4568	2.78253
MX2	Common ISG*	ISG	3.2566e-13	2.63743	ISG	2.10001e-10	1.81233	ISG	3.84037e-12	3.66654	1.69588	1.15342	4.8796	4.46143	4.50916	1.63174	2.63743	1.88091	2.83573	1.03901	1.74375	4.73407	3.05482	3.66654
OAS2	Common ISG*	ISG	5.29146e-17	2.03029	ISG	1.0333e-11	2.99981	ISG	2.48602e-11	2.70926	2.03029	1.3495	2.9432	3.24694	3.49214	1.43412	1.91483	2.43034	3.56927	5.11473	2.41402	4.46628	2.70926	2.58082
ISG20	Common ISG*	ISG	4.63603e-05	1.52826	ISG	3.11444e-13	2.7096	ISG	1.31887e-10	5.57536	0.815012	0.496296	2.89518	1.52826	2.09028	0.858355	2.08357	2.53812	4.04412	1.98323	2.88107	5.57536	5.39574	6.34206
OAS3	Common ISG*	ISG	4.52527e-20	2.07626	ISG	2.07799e-15	2.95231	ISG	1.50109e-10	2.57408	2.76767	2.07626	1.64444	1.8757	2.14146	1.92895	2.53542	2.68917	3.92323	3.21545	2.43991	4.81888	2.57408	2.43217
USP18	Common ISG*	ISG	3.98282e-19	1.60088	ISG	3.85971e-11	2.65372	ISG	1.5728e-11	3.79294	2.20866	1.61996	1.60088	1.56118	1.55567	1.60027	2.74036	2.72659	2.58086	0.958744	4.93881	5.126	3.79294	2.66035
SAMD9L	Common ISG*	ISG	1.4777e-10	2.17121	ISG	2.1235e-11	2.78937	ISG	1.69785e-11	2.49613	2.07639	1.66703	2.17121	2.58347	2.55264	1.49018	2.71889	2.26729	2.8961	2.86343	2.71531	4.45409	2.31242	2.49613
HELZ2	Common ISG*	ISG	4.94744e-10	2.43347	ISG	3.27679e-11	2.20613	ISG	5.55568e-09	3.56558	2.25905	0.10509	2.43347	2.86996	3.06421	1.39132	3.28067	1.63653	2.54321	3.52376	1.86904	4.95115	1.76641	3.56558
DDX60	Common ISG*	ISG	1.50581e-21	2.31826	ISG	3.67298e-13	2.41137	ISG	3.94817e-09	2.17462	2.11558	3.63468	2.24018	2.31826	2.99496	1.38976	2.87802	2.26192	2.56081	3.00341	2.17366	3.49376	2.17462	1.79382
TRIM22	Common ISG*	ISG	1.38909e-05	1.60408	ISG	9.75717e-05	2.58767	ISG	7.77154e-10	2.54689	0.867608	1.04506	1.87585	5.89533	4.50632	0.957141	1.60408	1.45672	4.46363	3.71862	0.574602	2.55453	2.54689	2.14049
HERC6	Common ISG*	ISG	5.30288e-18	2.25873	ISG	5.95883e-12	2.23732	ISG	1.16456e-08	1.92971	2.05586	1.85289	2.25873	2.44557	3.27887	1.42175	2.89503	1.71468	2.87359	2.06148	2.41316	4.58432	1.92971	1.78378
HERC5	Common ISG*	ISG	6.05157e-13	1.42494	ISG	1.61887e-10	3.00246	ISG	6.52569e-12	3.91893	1.7634	1.42494	0.859887	1.02482	1.08405	1.47876	2.48075	2.85725	3.14767	1.55822	3.59113	4.56784	3.91893	3.41647
IFIH1	Common ISG*	ISG	2.00331e-07	1.98342	ISG	2.1412e-10	2.37906	ISG	3.18724e-11	2.82262	1.10519	0.907513	1.98342	3.54454	2.18607	1.31945	2.00245	1.40491	2.73255	2.02556	3.94731	4.51386	2.82262	2.43618
IFIT5	Common ISG*	ISG	1.43926e-12	1.94053	ISG	1.74487e-12	2.59664	ISG	2.65405e-10	1.8741	1.22638	1.96839	2.08419	4.90445	1.94053	1.07945	1.91288	1.86423	3.46404	2.46938	2.7239	3.38845	1.8741	1.56477
XAF1	Common ISG*	ISG	4.34107e-19	2.11403	ISG	2.28036e-09	2.0566	ISG	3.84037e-12	3.19129	2.43781	2.41935	1.8914	1.52879	2.11403	1.61509	2.73151	2.24565	2.02614	0.954439	2.08705	4.24496	3.19129	2.58395
GBP1	Common ISG*	ISG	0.0065952	1.02681	ISG	2.41353e-09	2.94656	ISG	1.99919e-10	2.66907	1.74502	NA	0.838431	0.991627	1.51227	1.06199	0.795988	2.30835	2.93642	2.95669	3.3876	5.677	2.66907	2.15749
IRF7	Common ISG*	ISG	1.67658e-11	2.04259	ISG	7.38804e-12	2.36465	ISG	3.55778e-10	2.95345	2.5668	0.210321	2.13603	2.04259	2.13788	1.28818	2.02553	1.52022	2.35305	2.59284	2.37625	4.40355	2.95345	2.15751
DDX58	Common ISG*	ISG	3.73659e-11	1.00327	ISG	4.94815e-11	2.20319	ISG	1.07698e-11	3.21274	1.00327	0.943972	0.986212	0.991725	1.94049	1.39144	1.80864	1.70214	2.371	2.03538	3.48231	5.57919	3.06088	3.21274
TNFSF10	Common ISG*	ISG	0.00870824	1.01222	ISG	1.93152e-10	2.18417	ISG	1.07698e-11	4.97904	0.659015	0.331619	1.01222	0.00822606	1.8298	1.12589	1.57747	1.79341	2.07752	2.30025	2.29082	5.99352	4.97904	4.45918
PARP9	Common ISG*	ISG	5.35589e-12	2.09062	ISG	4.35538e-09	2.49991	ISG	9.30885e-12	2.09453	2.2665	1.15953	2.09062	2.14338	2.80946	1.27013	1.19146	1.77515	3.30671	3.22467	1.38008	2.9096	2.04196	2.09453
LY6E	Common ISG*	ISG	1.15827e-17	1.8203	ISG	4.04524e-07	2.21989	ISG	2.43229e-07	2.76773	1.46327	2.03616	1.99917	1.8203	1.86536	1.14575	1.56931	2.79053	3.54316	1.64926	1.53208	3.64779	1.74027	2.76773
SAMD9	Common ISG*	ISG	2.16756e-08	1.48987	ISG	3.49078e-11	2.25401	ISG	3.23994e-12	2.88664	1.29425	1.22035	1.48987	1.70439	1.98472	1.27212	1.95697	2.06501	2.11871	2.38931	2.48405	3.71363	2.44388	2.88664
HSH2D	Common ISG*	ISG	3.65495e-06	2.01159	ISG	1.54487e-09	1.47307	ISG	7.21453e-07	3.57915	2.09788	0.681026	0.278223	2.81363	2.1157	0.787715	2.01159	1.4395	1.50663	0.701417	2.34625	3.57915	1.8575	6.63154
SIGLEC1	Common ISG	ISG	0.0129851	0.830307	ISG	1.36014e-05	4.01387	ISG	0.0152624	2.80631	0.830307	-0.0038842	2.17078	1.00416	0.299584	2.00302	0.384705	3.94625	6.26501	4.08149	1.17058	0.277249	3.346	2.80631
IFI35	Common ISG*	ISG	5.91673e-08	1.54855	ISG	0.000118265	1.92276	ISG	3.88171e-10	2.66197	1.54855	0.724015	2.18421	1.49604	2.80989	1.21123	1.74256	1.50303	2.34249	2.41762	1.18409	3.77049	2.64903	2.66197
PLSCR1	Common ISG*	ISG	1.44116e-16	1.87994	ISG	7.33841e-06	1.77776	ISG	1.28415e-10	2.4141	1.41353	1.5979	1.87994	2.16594	2.5114	1.37907	2.00425	1.20697	2.34856	3.12195	0.829366	3.22328	2.4141	1.6181
NEXN	Common ISG	ISG	7.37203e-05	0.671865	ISG	1.61887e-10	2.62497	ISG	1.16456e-08	3.78969	1.13958	0.467614	0.525303	0.354969	0.671865	0.83744	1.37416	1.96169	3.24259	2.13445	3.11548	4.58075	3.33335	3.78969
EIF2AK2	Common ISG*	ISG	6.5057e-19	1.84421	ISG	2.46731e-16	2.09039	ISG	5.179e-10	2.04721	2.26453	1.84421	1.26594	1.77984	1.85679	1.21336	2.09949	1.86673	2.61131	2.10448	2.0763	2.87148	2.04721	1.57464
STAT1	Common ISG*	ISG	0.00036997	1.79714	ISG	1.54487e-09	2.36315	ISG	1.84388e-11	2.27506	1.79714	0.219085	2.28242	2.26521	2.86889	0.947276	0.477269	1.78323	2.94307	3.10792	1.43117	2.73869	2.27506	2.11965
ZBP1	Common ISG	ISG	0.0129851	1.07388	ISG	7.17078e-06	1.6801	ISG	2.20878e-08	5.25273	1.37559	-0.15081	1.07388	-1.00821	1.055	1.08124	2.98157	2.45437	1.0102	0.0741432	2.35	5.37147	3.10049	5.25273
DHX58	Common ISG*	ISG	1.18537e-09	1.56186	ISG	5.76781e-11	1.67589	ISG	7.76572e-10	2.534	1.25612	0.52005	1.61855	1.56186	1.62314	1.22549	2.38619	1.59997	2.76783	1.75181	1.53604	3.67638	1.95934	2.534
LGALS3BP	Common ISG*	ISG	4.857e-07	1.08427	ISG	0.00419487	2.2146	ISG	0.00102567	1.75735	1.22767	0.497802	1.03453	1.41276	3.19356	0.870486	1.08427	2.87718	4.33121	1.55203	0.629719	1.75735	1.20309	3.29436
DDX60L	Common ISG*	ISG	8.82678e-15	1.35077	ISG	0.00174021	1.43443	ISG	1.02251e-07	1.47957	1.35077	2.17463	1.12331	1.28149	2.4316	1.26322	2.30176	1.32709	1.43443	2.19526	NA	3.06719	1.47957	1.33136
LAMP3	Common ISG	ISG	9.38245e-08	1.31932	ISG	3.00496e-06	1.32121	ISG	7.74994e-05	2.27803	2.88949	1.31932	0.0797185	0.430531	0.776441	1.7548	1.79213	1.99769	0.644743	-0.00305477	6.15211	3.08401	2.27803	1.03632
SP110	Common ISG*	ISG	9.76497e-10	0.978285	ISG	7.93295e-11	1.84503	ISG	7.30542e-11	2.42599	0.791259	0.554528	1.20395	1.17605	1.63387	0.827167	0.978285	1.09654	2.46873	2.26171	1.42836	3.81434	2.42599	2.22597
PARP14	Common ISG*	ISG	3.4461e-11	1.06048	ISG	5.39424e-12	2.13158	ISG	6.16244e-07	2.16292	1.25695	0.808124	1.03935	1.13064	1.50459	0.833536	1.06048	1.91195	2.7082	2.35122	1.5561	2.16292	2.39889	1.63582
PARP12	Common ISG*	ISG	6.86414e-14	1.21469	ISG	1.42178e-11	1.88917	ISG	1.88658e-07	0.998021	1.23112	0.912846	1.21469	1.10582	1.59872	0.976115	1.94954	1.59158	2.30961	2.10704	1.6713	3.25599	0.998021	0.913266
C19orf66	Common ISG*	ISG	2.34893e-08	1.13309	ISG	8.15394e-10	1.67323	ISG	3.72247e-08	1.90944	1.03347	NA	0.961494	1.2327	1.46864	0.890112	1.23539	0.967781	1.94104	1.64794	1.69853	3.19765	0.968166	1.90944
SERPING1	Common ISG*	ISG	0.00334011	0.415979	ISG	1.99483e-06	1.89669	ISG	9.29399e-07	2.49943	0.987345	0.415979	-0.20997	-0.23179	0.98352	1.86371	0.375196	3.86622	1.81543	-0.12505	1.97795	4.31351	1.82743	2.49943
IRF9	Common ISG*	ISG	2.16164e-05	1.39342	ISG	0.000191638	1.16863	ISG	6.02875e-11	1.38064	1.39342	0.401404	3.15442	2.65764	2.61511	0.240476	0.399669	0.725693	1.61157	2.43443	0.506836	1.38064	1.6126	1.15752
IFITM2	Common ISG*	ISG	0.0021814	0.602464	ISG	0.000109115	1.16945	ISG	1.21131e-05	3.18838	0.649468	0.302316	0.36153	0.592952	0.894612	0.602464	1.02102	1.49148	3.11423	0.847424	0.611048	2.28494	3.18838	3.94021
OTOF	Common ISG	ISG	4.00607e-06	0.922932	ISG	0.0269184	1.03645	ISG	4.97386e-05	1.87635	0.759151	0.751966	0.158037	1.39503	1.5992	0.922932	1.65308	4.12977	1.69503	0.377878	0.136783	1.87635	1.0808	3.30203
LAP3	Common ISG*	ISG	4.02529e-18	0.992913	ISG	3.32809e-11	1.74317	ISG	8.14618e-09	1.91951	1.36439	1.01785	0.977197	0.837706	0.992913	0.769232	1.39501	1.48386	2.07672	2.00249	1.25436	2.51028	1.91951	1.04716
APOL6	Common ISG*	ISG	6.28771e-05	0.74343	ISG	4.44231e-09	1.32536	ISG	1.94807e-08	1.51889	0.967807	0.417885	1.19806	0.222284	1.87687	0.74343	0.741288	1.51733	1.13338	0.974553	3.15256	3.42707	1.51889	1.46495
NT5C3A	Common ISG*	ISG	9.39062e-06	0.381363	ISG	3.08028e-08	1.18321	ISG	1.20425e-09	3.0229	0.586141	0.381363	0.209492	-0.016629	0.0900265	0.761425	1.52157	1.71189	0.65453	0.235876	2.24281	4.95482	3.0229	2.89952
SPATS2L	Common ISG*	ISG	3.32894e-10	1.41768	ISG	3.78855e-07	1.35542	ISG	1.14624e-05	1.18128	1.42721	1.50566	1.41768	1.01349	0.653234	1.26039	1.45988	1.86354	1.09316	1.13285	1.57799	1.85787	1.18128	1.12216
TRANK1	Common ISG*	ISG	0.00163708	0.965812	ISG	0.0295355	1.04866	ISG	0.000110298	2.10539	0.741938	0.904829	0.39409	1.31528	1.56618	0.965812	2.19658	1.04866	0.383009	1.56837	NA	2.16622	1.50111	2.10539
DTX3L	Common ISG*	ISG	2.23466e-09	1.14513	ISG	3.78509e-10	1.36879	ISG	6.96819e-09	1.23985	1.23979	NA	0.82049	1.06708	1.60177	1.22318	0.873402	1.35851	0.728035	1.39815	1.37908	2.58945	1.23985	1.22573
STAT2	Common ISG*	ISG	2.34893e-08	1.26349	ISG	3.20434e-08	1.17055	ISG	1.51306e-08	1.57831	1.3068	0.732173	0.780083	0.938771	1.5167	1.40401	1.26349	1.19902	1.14209	1.47639	0.85932	2.32534	1.35806	1.57831
PARP10	Common ISG*	ISG	4.17974e-06	1.03208	ISG	9.93373e-05	1.06866	ISG	2.78204e-08	2.16681	0.92353	0.0467841	0.773696	1.03332	1.61116	1.03208	1.60554	0.580485	1.7572	1.55683	0.507961	2.96542	1.25029	2.16681
LGALS9	Common ISG*	ISG	1.021e-07	1.15077	ISG	0.000159129	1.29889	ISG	0.000844059	0.669136	1.80672	1.15077	0.89315	0.825535	2.80028	1.01547	1.76226	0.888897	1.77995	1.70888	0.580138	1.45481	0.315332	0.669136
BST2	Common ISG*	ISG	8.6686e-13	1.27464	ISG	3.44118e-06	0.955318	ISG	2.6028e-05	1.31471	1.27464	0.654269	1.33831	1.0513	2.4008	1.19056	1.47269	0.783139	1.5048	1.1275	0.48088	0.841204	1.71328	1.31471
PML	Common ISG*	ISG	0.000177174	0.749901	ISG	1.77997e-07	1.38607	ISG	1.20186e-07	1.91789	0.698841	-0.0153074	0.692782	0.869506	NA	0.800962	0.999855	1.29627	1.47586	0.693549	1.8936	3.06349	1.42923	1.91789
TDRD7	Common ISG*	ISG	1.67104e-07	0.933241	ISG	0.00029413	1.10126	ISG	2.39968e-09	1.56365	0.72769	0.827408	0.851187	0.996924	1.03285	0.933241	1.19999	0.837107	0.116653	1.36541	2.1097	3.22168	1.13202	1.56365
TRIM5	Common ISG*	ISG	5.18603e-05	0.670159	ISG	2.62113e-12	1.41481	ISG	3.94817e-09	1.80452	0.670159	0.188755	0.207377	0.560986	0.757708	0.8121	0.77739	1.1994	1.60993	1.21969	2.15318	2.82881	1.66461	1.80452
UBE2L6	Common ISG*	ISG	8.65271e-07	0.697596	ISG	6.66125e-09	1.24063	ISG	2.45488e-07	1.74419	1.27876	0.215225	0.546542	0.697596	1.11069	0.92076	0.570924	1.33732	1.71334	1.14394	0.975004	2.93711	1.74419	1.07822
APOL1	Common ISG*	ISG	0.0183006	0.440206	ISG	1.36348e-06	1.12804	ISG	6.15715e-07	1.99287	0.816814	0.246611	-0.184823	-0.122751	1.45509	0.732564	0.440206	1.18578	1.0703	0.692396	2.20479	3.78533	1.40445	1.99287
IFI16	Common ISG*	ISG	8.45381e-09	0.734515	ISG	1.10873e-07	1.35229	ISG	1.09434e-05	1.10728	0.921519	0.255543	0.639769	0.883136	1.01114	0.734515	0.56277	0.968409	2.795	1.51285	1.19173	0.929332	1.65981	1.10728
TRIM21	Common ISG*	ISG	2.11316e-05	0.785491	ISG	2.96937e-08	0.983299	ISG	2.68209e-09	1.45137	0.854047	0.379084	0.777758	0.866104	1.46255	0.722418	0.785491	0.745769	0.81949	1.14711	1.43794	2.4212	1.15269	1.45137
TYMP	Common ISG*	ISG	0.00525517	0.610352	ISG	0.00804882	1.1699	ISG	3.21793e-07	1.2801	2.55153	NA	-0.0557172	-0.0153515	0.0820418	1.20916	1.13866	1.07969	1.76458	1.26011	0.115047	2.55519	0.951063	1.2801
ZNFX1	Common ISG*	ISG	0.00264145	0.781152	ISG	5.41528e-09	1.20293	ISG	8.20755e-08	1.39342	0.568158	0.242918	0.781152	0.753483	0.929669	0.800704	1.1497	0.782368	1.32931	1.07654	1.7437	2.57521	0.700672	1.39342
PNPT1	Common ISG*	ISG	3.79899e-05	0.344484	ISG	6.29816e-08	0.870646	ISG	6.33121e-08	1.79295	0.902528	0.704025	0.00185206	0.166212	0.201746	0.921972	0.344484	1.2103	0.450974	0.530997	2.88648	3.7197	1.79295	0.530142
PPM1K	Common ISG*	ISG	2.14289e-05	0.487725	ISG	4.55272e-07	0.789929	ISG	9.64181e-07	2.02695	0.536151	0.487725	0.0760911	0.318271	0.26645	0.769414	0.831193	0.957006	0.622853	0.282282	2.51186	3.66429	2.02695	0.896069
TRIM25	Common ISG*	ISG	1.25987e-15	1.07709	ISG	6.7838e-08	0.936279	ISG	2.39934e-05	1.05096	1.26182	0.677931	0.796618	1.08595	1.43355	0.844324	1.07709	0.20409	0.465969	1.40659	1.4366	1.89309	0.536939	1.05096
MOV10	Common ISG*	ISG	1.02817e-06	0.687423	ISG	3.27532e-09	1.00387	ISG	6.16244e-07	1.58183	0.874812	0.319276	0.347429	0.358365	0.687423	0.801195	0.848874	1.37631	0.933551	0.951021	1.05672	2.92088	0.924032	1.58183
PSMB9	Common ISG*	ISG	0.0092441	0.521018	ISG	0.000102621	0.894574	ISG	1.04075e-07	1.87035	0.655927	0.220658	0.426399	0.271481	0.679396	0.521018	0.61118	0.962643	1.43139	0.826504	0.5586	3.05657	1.69777	1.87035
CHMP5	Common ISG*	ISG	4.63437e-14	0.866597	ISG	3.615e-06	0.990369	ISG	2.61605e-06	0.895453	0.83801	0.784456	1.23339	0.866597	0.903653	0.793533	1.04958	0.879576	1.10116	1.25104	0.621216	1.37668	0.895453	0.83758
SP100	Common ISG*	ISG	2.17689e-11	0.94166	ISG	2.23796e-08	0.735849	ISG	1.21513e-06	1.12238	0.94166	0.70825	0.765112	1.03132	1.54	0.673428	1.21108	0.597903	0.609688	0.862009	1.59154	1.23133	0.533619	1.12238
BCL2L14	Common ISG	ISG	0.000119618	0.557594	ISG	0.000425609	0.738333	ISG	0.000182854	0.789882	1.41459	0.557594	0.367207	0.500677	-0.0999034	1.11935	0.868008	1.17043	0.112059	0.306231	1.87718	2.75921	0.789882	0.783886
CMTR1	Common ISG*	ISG	5.84977e-06	0.441112	ISG	1.82477e-05	0.996199	ISG	6.96279e-08	1.18779	0.721082	0.341145	0.383028	0.369216	0.441112	0.648477	0.705732	1.09663	0.895769	1.41585	0.832804	2.04821	1.18779	1.13861
PHF11	Common ISG*	ISG	4.60779e-06	0.718958	ISG	0.0155402	0.912542	ISG	5.87867e-09	0.934476	0.744628	0.32003	0.433107	0.740299	0.917454	0.622265	0.718958	0.912542	1.00915	0.765047	NA	2.2385	0.769355	0.934476
PSME2	Common ISG*	ISG	0.000468788	0.414268	ISG	0.0279146	0.994927	ISG	2.71734e-08	1.4194	0.650899	0.221031	0.225386	0.502879	0.931588	0.414268	0.204931	1.09476	1.36488	0.895094	0.0301849	2.57344	1.4194	1.0168
NMI	Common ISG*	ISG	4.73367e-06	0.562317	ISG	2.27181e-06	0.823716	ISG	5.03321e-08	1.47315	0.562317	0.645618	0.294629	0.572344	0.343043	0.685951	0.50065	1.15007	0.0599053	0.641218	1.00621	2.59362	1.47315	0.980539
MYD88	Common ISG*	ISG	1.17608e-06	0.50283	ISG	0.000978806	0.69875	ISG	2.64958e-09	0.958804	0.488949	0.148929	0.209811	0.50283	0.672747	0.602884	0.911517	0.404108	1.61016	0.993392	0.252711	2.6548	0.929662	0.958804
GTPBP1	Common ISG*	ISG	0.0179255	0.627189	ISG	2.77775e-07	0.745017	ISG	9.54077e-08	1.66203	0.770283	0.169149	-0.167996	0.87916	0.627189	0.23902	0.748314	0.786822	0.815929	0.310615	0.703213	2.55836	1.16482	1.66203
CHST12	Common ISG*	ISG	0.021616	0.771536	ISG	0.000108305	0.381189	ISG	0.00202465	0.545324	0.579751	0.0657757	1.53178	1.03053	0.64858	0.771536	1.18006	0.480104	0.249472	0.282274	1.12874	2.18137	0.137259	0.545324
ODF3B	Common ISG*	ISG	0.00970105	0.38141	ISG	4.23062e-05	1.08407	ISG	2.2398e-05	0.625648	1.75744	0.298725	-0.0421941	-0.747028	0.38141	0.770353	0.800759	1.08407	1.39832	0.955285	NA	2.27139	0.451191	0.625648
WARS	Common ISG*	ISG	0.021616	0.319089	ISG	5.46604e-05	1.05575	ISG	1.09089e-05	0.462978	0.243349	0.343529	0.319089	0.0381676	-0.191194	0.854653	0.55417	1.18665	0.924851	0.531513	1.29092	3.71327	0.462978	0.372705
TRIM14	Common ISG*	ISG	0.0068803	0.429606	ISG	3.16848e-05	0.766261	ISG	1.14721e-06	1.94187	0.395207	0.429606	-0.0541472	-1.09547	1.42	0.465496	1.19062	0.790816	0.36912	0.741705	1.16757	2.11795	0.715671	1.94187
RBCK1	Common ISG*	ISG	9.39062e-06	0.576488	ISG	2.56741e-06	0.795691	ISG	2.86031e-05	1.20042	0.577373	0.18198	0.25862	0.32254	0.576488	0.680288	0.751654	0.529755	1.04723	0.768794	0.822587	1.79844	0.905895	1.20042
NAPA	Common ISG*	ISG	0.0050841	0.528433	ISG	0.000153177	0.950062	ISG	0.000122181	1.07355	0.869804	0.0926685	0.184863	0.290007	0.528433	0.56186	0.804477	0.7112	1.28667	1.13183	0.76829	1.10112	0.846522	1.07355
SLC25A28	Common ISG*	ISG	0.0171631	0.271903	ISG	2.42858e-05	0.64442	ISG	1.32355e-07	1.15479	0.311379	0.101928	0.103121	0.271903	0.261477	0.490237	0.45675	0.350163	0.477614	0.811226	1.50372	2.8428	0.988851	1.15479
ADAR	Common ISG*	ISG	5.63577e-09	0.586112	ISG	1.36014e-05	0.78694	ISG	5.52893e-09	1.05355	0.65735	0.362837	0.608283	0.492501	0.586112	0.616952	0.346877	0.955699	0.731688	0.842191	0.484797	1.64192	1.05355	0.72816
SHISA5	Common ISG*	ISG	0.000559822	0.683494	ISG	0.0214835	0.828402	ISG	0.0485728	0.329168	0.443006	0.19082	1.18428	0.693894	0.883133	0.56888	0.683494	0.510408	2.19914	1.14639	-0.00769921	0.311656	0.329168	0.91035
GTPBP2	Common ISG*	ISG	0.00065903	0.513817	ISG	0.000211666	0.615545	ISG	2.81556e-09	0.913455	0.337482	0.3188	0.926613	0.814303	0.630133	0.513817	0.348386	0.584177	0.346143	0.646913	0.807689	1.65344	0.761349	0.913455
NUB1	Common ISG*	ISG	0.000234385	0.411097	ISG	1.86313e-05	0.39854	ISG	6.37082e-06	1.34083	0.595615	0.0263188	0.104723	0.307144	0.411097	0.683384	0.660027	0.778847	-0.0745327	0.0182332	1.2541	2.42239	1.34083	1.02566
TRIM26	Common ISG*	ISG	0.00684269	0.351364	ISG	0.00564973	0.484097	ISG	8.59307e-06	0.986057	0.419155	0.214573	0.20967	0.351364	0.53467	0.348405	0.622928	0.290129	0.678064	0.181184	0.846973	1.63912	0.613144	0.986057
OGFR	Common ISG*	ISG	0.0114405	0.416342	ISG	0.0484445	0.394267	ISG	4.04114e-06	0.881552	0.643335	0.0926791	0.386074	0.333353	0.591863	0.479484	0.416342	0.368512	0.422476	0.420022	0.293449	1.98471	0.563388	0.881552
C1GALT1	Common ISG*	ISG	0.0360026	0.277693	ISG	1.26872e-05	0.560381	ISG	1.04075e-07	1.0578	0.213168	0.124209	0.0539379	0.277693	0.393879	0.309406	0.342645	0.549873	0.570889	0.204809	0.90283	1.96356	0.789978	1.0578
N4BP1	Common ISG*	ISG	7.50513e-06	0.304827	ISG	1.03864e-05	0.337519	ISG	8.08134e-05	0.862362	0.331677	0.246258	0.277968	0.161029	0.304827	0.542444	0.475512	0.497727	0.17731	0.0561065	1.25514	1.38704	0.626684	0.862362
EPSTI1	Other ISG	ISG	6.67093e-11	2.30899	Non-ISG	0.0623539	2.35559	ISG	9.01232e-12	3.22327	2.30899	1.33397	2.89007	3.83735	3.72968	1.0276	1.7789	2.79958	4.51687	-0.145227	1.91159	4.32973	3.22327	2.68722
IFITM3	Other ISG	ISG	0.000267305	0.663593	Non-ISG	0.115195	3.25645	ISG	3.72247e-08	3.98359	0.697891	0.663593	-0.131943	0.254315	0.118768	1.22624	2.16187	3.25645	3.96584	1.31178	NA	3.7266	3.98359	4.50245
SMTNL1	Other ISG	ISG	0.00160389	0.844101	Non-ISG	0.0528271	0.776452	ISG	2.06317e-05	2.54013	0.894908	NA	NA	NA	NA	0.793293	NA	0.776452	NA	NA	NA	2.54013	NA	NA
CYP2J2	Other ISG	ISG	0.0478015	1.27105	Non-ISG	0.830108	0.284106	ISG	8.80174e-05	1.81387	0.256026	0.320091	0.0557199	1.28553	1.27105	1.27909	1.4741	0.0440235	0.73191	0.524188	0.00271049	2.05291	0.53399	1.81387
RUFY4	Other ISG	ISG	0.00254116	0.308908	Non-ISG	0.540368	0.587032	ISG	0.000550629	1.2997	0.638362	0.089045	0.1651	0.308908	-0.211628	1.47104	2.04759	1.34566	0.153247	0.587032	NA	2.27873	0.594545	1.2997
SPAG6	Other ISG	ISG	0.00525517	0.917139	Non-ISG	0.583806	-0.126441	ISG	0.000611973	0.88506	0.917139	0.0604621	-0.598262	1.84342	0.399978	1.31823	1.4329	-1.51172	0.0517756	-0.304657	0.113533	1.95353	-0.10329	0.88506
UNC93B1	Other ISG	ISG	0.000503437	0.340055	Non-ISG	0.0887652	0.724734	ISG	0.000907345	1.20118	0.591075	0.0237895	0.222134	0.195048	0.340055	0.784333	1.12526	0.41461	1.08281	1.03486	0.300054	0.871242	1.20118	1.29319
RNF31	ISG_in_CD4T_and_MDM	ISG	0.0173996	0.634068	Non-ISG	0.730892	0.0983811	ISG	7.72936e-07	0.860354	0.783523	0.0669794	0.698013	0.634068	0.949281	0.334965	0.469655	0.144902	0.472712	0.0518602	0.033348	1.03596	0.730477	0.860354
SAT1	Other ISG	ISG	0.0310856	0.627054	Non-ISG	0.133529	0.430648	ISG	0.00232007	0.955248	0.761587	0.167809	0.111711	0.0775013	0.65207	0.627054	1.04154	0.428715	0.349125	0.835299	0.432581	0.292672	0.955248	1.66353
MEFV	Other ISG	ISG	0.0229769	0.503076	Non-ISG	0.590085	0.26022	ISG	0.00982769	1.4323	0.537301	0.123036	-0.371819	0.781686	0.414682	1.18858	0.503076	0.573256	-0.167964	0.175056	0.345385	1.4323	0.0103822	1.55577
PGAP1	Other ISG	ISG	8.24405e-05	0.655304	Non-ISG	5.63958e-05	0.44411	ISG	0.00852702	0.685931	1.06614	0.655304	-0.0503706	0.0141709	0.0813205	0.881015	0.896668	1.11233	-0.578997	-0.224106	3.25015	0.78834	0.685931	0.166709
HEXDC	Other ISG	ISG	0.0171631	0.322474	Non-ISG	0.17311	0.256512	ISG	0.00426437	0.893203	0.108984	NA	0.0341698	0.375462	0.269486	0.475424	0.394364	0.244566	0.268459	0.623923	0.0224305	0.893203	0.656303	1.24386
WDFY1	Other ISG	ISG	0.0154467	0.357673	Non-ISG	0.185082	0.246765	ISG	0.000213116	0.649145	0.494108	0.357673	-0.150694	0.0626534	0.204523	0.471108	0.84245	0.664577	0.389839	-0.210632	0.103691	1.26189	0.649145	0.188063
RASGRP3	Other ISG	ISG	0.000943358	1.32513	ISG	7.27142e-06	1.4071	Non-ISG	0.81992	0.0253599	0.884735	0.529195	4.00879	3.35563	3.5952	0.793525	1.32513	1.31358	1.27687	3.76632	1.50062	-0.129914	0.0753178	0.0253599
CCDC9	Other ISG	ISG	0.0384488	0.482785	ISG	0.00829611	0.500283	Non-ISG	0.0902647	0.290716	0.482785	0.0970659	0.818592	0.112087	0.907093	0.255816	1.43839	0.0217927	1.28706	0.299548	0.701018	0.729137	0.085844	0.290716
CD164	ISG_in_CD4T_and_monocyte	ISG	0.000888923	0.343221	ISG	0.00392433	0.438347	Non-ISG	0.70168	-0.0743733	0.177392	0.183222	0.161355	0.429193	0.380828	0.343221	0.486146	0.178383	0.738263	0.394259	0.482436	-0.124033	0.233676	-0.0743733
CCL8	Myeloid-specific ISG	Non-ISG	0.563916	-0.00324441	ISG	1.59072e-06	2.64696	ISG	3.84037e-12	6.62153	-0.00324441	0.0438614	-0.0165213	-0.342755	-0.523585	0.782238	1.49791	2.41879	2.87514	0.449091	7.26675	6.78634	6.62153	4.5477
CXCL11	Myeloid-specific ISG	Non-ISG	0.744134	0.223423	ISG	1.009e-05	1.51268	ISG	1.10968e-08	5.42922	-0.0181801	0.600839	-0.674348	0.66109	-1.37152	0.223423	1.16351	1.60334	1.42202	0.0622671	8.95947	7.51856	5.42922	2.6965
HESX1	Myeloid-specific ISG	Non-ISG	0.710794	-0.00479933	ISG	4.88616e-10	2.48713	ISG	4.25459e-11	4.26317	-0.884419	0.764762	0.600469	-2.34491	-0.0777453	0.352368	-0.00479933	1.40071	2.7528	2.22146	5.40104	4.26317	3.84236	5.47213
STAP1	Myeloid-specific ISG	Non-ISG	0.856502	0.0878723	ISG	1.06722e-10	2.64132	ISG	3.97915e-08	4.4565	0.0617962	0.541836	0.31567	0.0878723	-0.537765	-0.0330353	0.948148	2.18066	3.08822	2.19442	5.7921	4.4565	2.12024	5.14297
BATF2	Myeloid-specific ISG	Non-ISG	0.274954	0.620476	ISG	5.76781e-11	3.59586	ISG	6.52569e-12	4.39161	0.952946	-0.0396559	1.7164	0.00964347	0.620476	0.578081	0.82414	1.433	3.39063	3.80108	3.87531	4.69702	3.21539	4.39161
APOBEC3A	Myeloid-specific ISG	Non-ISG	0.12071	0.0165982	ISG	0.000161495	1.30538	ISG	1.69492e-11	6.3467	-0.0373543	0.0165982	-1.20335	-0.0569886	0.131699	1.73679	1.23733	2.31385	-0.0218701	1.16263	1.44813	6.3467	6.12771	7.20863
GBP4	Myeloid-specific ISG	Non-ISG	0.671482	0.600675	ISG	8.15665e-05	2.00604	ISG	1.69785e-11	4.11366	1.10674	0.397506	0.600675	1.09078	-0.539477	0.742731	0.244916	2.02529	1.9868	0.771996	2.8231	6.26	3.92599	4.11366
GBP5	Myeloid-specific ISG	Non-ISG	0.859497	0.157957	ISG	2.10001e-10	2.08558	ISG	3.28862e-10	3.7621	0.773635	0.139936	-0.0235703	0.157957	1.19263	0.405253	0.145243	2.78565	1.38551	1.30776	3.64963	5.0694	3.11796	3.7621
ETV7	Other ISG	Non-ISG	0.0889415	0.799592	ISG	5.59511e-06	2.83094	ISG	4.21569e-09	3.86263	1.57058	0.145262	0.799592	0.8603	0.811798	0.787115	0.478642	2.10192	3.55997	-1.79263	4.15871	5.37374	3.86263	2.94251
CD69	Myeloid-specific ISG	Non-ISG	0.963583	0.191363	ISG	0.000514234	0.989618	ISG	1.96284e-08	2.66124	0.365239	0.163477	0.315444	0.191363	0.534913	-0.135896	0.131112	1.85205	0.127188	0.0888697	7.21769	4.36037	2.66124	2.48172
IDO1	Other ISG	Non-ISG	0.710794	0.470201	ISG	0.000276087	1.08105	ISG	1.93386e-05	4.37376	-0.307151	-0.0453795	0.470201	0.542221	0.81909	0.9997	0.0314272	1.81213	0.349975	-1.78182	5.00558	4.92117	4.06177	4.37376
GMPR	Myeloid-specific ISG	Non-ISG	0.400557	0.457986	ISG	4.66469e-06	2.13028	ISG	6.06794e-09	3.06659	0.690106	0.0316979	1.02741	0.457237	-0.662062	0.457986	0.959021	2.44676	1.81381	1.22369	2.85062	4.10753	3.04103	3.06659
ENPP2	Myeloid-specific ISG	Non-ISG	0.915484	0.208388	ISG	1.14783e-07	2.48773	ISG	1.00427e-06	1.77846	0.0583373	0.208388	1.65518	1.22844	-1.00781	0.137084	0.568315	0.904274	2.68302	2.29244	5.91494	3.05689	1.53027	1.77846
PDGFRL	Myeloid-specific ISG	Non-ISG	0.964421	-0.00134795	ISG	0.000943893	1.22169	ISG	1.20425e-09	4.4763	-0.00324441	-0.0239005	-0.00134795	0.483031	0.805452	-0.00582217	0.454076	1.61987	0.82351	-0.720409	2.52049	4.4763	4.9446	4.01337
HES4	Myeloid-specific ISG	Non-ISG	0.88326	0.518372	ISG	8.10631e-06	1.25211	ISG	2.21699e-08	3.25595	1.0404	0.00503459	0.310027	0.684734	0.54613	0.290331	0.518372	1.41676	1.08746	0.974863	2.38524	4.40599	3.25271	3.25595
CD38	Other ISG	Non-ISG	0.20473	0.539129	ISG	0.0306566	0.51041	ISG	4.23406e-08	4.2239	0.236506	0.673378	0.0509579	0.264978	0.719695	0.539129	1.42642	1.46915	0.349065	0.322693	0.671756	3.94848	5.13457	4.2239
AIM2	Myeloid-specific ISG	Non-ISG	0.723771	0.15229	ISG	8.41695e-09	1.38718	ISG	7.93388e-08	3.92212	0.411811	0.15229	1.12042	0.0565923	-0.396624	0.438675	-0.169417	1.43233	1.34203	1.18597	1.74509	3.92212	4.48148	1.79033
RTP4	Myeloid-specific ISG	Non-ISG	0.454242	0.981063	ISG	9.90126e-05	1.49308	ISG	3.59127e-10	2.98564	0.981063	-0.0629178	0.863278	1.12738	-0.448071	1.01037	1.82121	0.805795	1.26792	1.71823	2.77914	3.64961	2.47186	2.98564
CCL7	Other ISG	Non-ISG	0.975924	0.000112562	ISG	0.00307286	1.01943	ISG	3.02191e-07	2.22261	-0.00324441	0.000112562	-1.09128	1.37439	0.585515	-0.0311363	0.217359	0.43733	-0.111265	1.60152	4.55958	5.60151	2.22261	1.08361
IL27	Myeloid-specific ISG	Non-ISG	0.989074	0.0271409	ISG	0.000213982	0.750863	ISG	5.67882e-07	4.03407	0.719448	-0.0790544	-0.00843645	0.0271409	-0.881072	0.142211	0.0820657	0.595008	0.906719	-0.120235	2.49542	4.03407	3.1536	4.10612
CXCL9	Myeloid-specific ISG	Non-ISG	0.977463	-0.240481	ISG	1.77355e-05	0.929105	ISG	0.000519956	2.85698	-0.240481	0.249758	-0.6826	-0.125911	-0.267632	0.0892072	-0.266328	0.742238	0.111226	1.11597	4.75956	3.70053	1.63982	2.85698
CCL2	Myeloid-specific ISG	Non-ISG	0.346478	0.389956	ISG	3.84141e-05	2.39385	ISG	0.0154325	1.26349	-0.00324441	0.128163	0.389956	0.481998	0.359415	1.27227	0.407081	2.79472	1.23856	1.99298	5.2177	1.26349	1.54406	0.606082
CD274	Other ISG	Non-ISG	0.807232	0.233738	ISG	1.39514e-06	1.16955	ISG	4.6771e-06	1.2373	0.228508	0.73401	-1.76977	1.03621	0.929275	0.233738	-0.125601	1.54646	0.792647	-0.0316566	4.51522	5.24396	1.16492	1.2373
SOCS1	Other ISG	Non-ISG	0.979578	0.18258	ISG	1.98785e-05	0.52259	ISG	4.21087e-05	1.50444	0.257871	0.0250821	0.18258	0.46814	0.41732	-0.0625541	0.107903	0.676342	0.368839	0.245549	5.72533	4.43065	1.32793	1.50444
P2RY14	Other ISG	Non-ISG	0.985969	0.0765038	ISG	4.29966e-06	1.63595	ISG	0.00234827	1.08868	0.0765038	-0.0553874	0.0386551	0.0960662	0.490637	-0.0842241	1.07853	1.07823	2.19367	0.0484933	7.27405	1.76123	0.628286	1.08868
MT2A	Other ISG	Non-ISG	0.118907	0.637313	ISG	0.000109115	1.28707	ISG	1.83474e-06	1.5504	3.30612	-0.175444	0.298758	0.637313	1.09421	0.840856	0.615769	3.33937	1.31573	1.04104	1.25841	4.97062	0.558105	1.5504
AXL	Myeloid-specific ISG	Non-ISG	0.962457	0.0471798	ISG	0.043209	1.52477	ISG	1.32087e-05	3.16154	0.554329	0.0471798	0.0446431	0.260479	-0.9478	0.0933878	-0.184367	1.37025	2.82534	-0.449642	1.6793	4.02534	1.39375	3.16154
GCH1	Myeloid-specific ISG	Non-ISG	0.697108	0.19055	ISG	4.59405e-08	1.08604	ISG	6.79508e-09	2.32977	0.19055	0.0276946	-0.0718373	1.02121	-0.0205957	0.361812	0.650823	1.18048	0.763741	0.991601	1.46808	5.33116	1.54821	2.32977
ANKRD22	Other ISG	Non-ISG	0.113979	0.0374189	ISG	2.42858e-05	1.06037	ISG	2.12294e-06	1.71508	0.295284	0.6319	0.0374189	-0.16383	-0.190858	1.58714	-0.0183579	1.82281	0.297933	-0.0423735	4.95194	3.72717	0.953401	1.71508
IL4I1	Myeloid-specific ISG	Non-ISG	0.802339	0.0952694	ISG	2.39375e-07	1.38292	ISG	4.5334e-07	1.81481	0.785013	NA	0.0828217	0.107717	0.0775391	0.466431	-0.00419323	1.37322	0.808802	1.39262	2.84738	3.89933	1.81481	1.18006
PLSCR4	Other ISG	Non-ISG	0.966793	-0.197915	ISG	6.2039e-05	0.731892	ISG	2.62916e-06	2.13881	-0.378785	-0.197915	-0.633523	-0.0133172	-0.344498	0.276794	0.11837	1.00285	-0.404557	0.46093	6.31384	2.77539	2.13881	1.01779
MT1M	Myeloid-specific ISG	Non-ISG	0.964421	0.0705702	ISG	0.00730302	2.31456	ISG	5.34338e-05	1.76829	1.08093	0.0705702	-0.942225	-0.931375	-1.20606	0.163444	1.30383	2.74676	3.1002	1.88235	0.718951	2.49188	0.434896	1.76829
TAP1	Myeloid-specific ISG	Non-ISG	0.0608945	0.730142	ISG	1.51463e-10	1.55821	ISG	4.21569e-09	1.86078	0.730142	0.0799254	0.944428	1.0667	1.18499	0.619114	0.344816	0.991042	1.6635	1.45762	1.65879	3.66015	1.86078	1.80568
FBXO6	Other ISG	Non-ISG	0.112156	1.18992	ISG	5.22062e-10	1.38083	ISG	3.76972e-09	1.85088	1.18992	0.21829	1.24116	1.84037	0.661652	0.730368	1.4802	1.00858	1.83652	0.903605	1.75308	3.45891	1.79588	1.85088
TLR3	Myeloid-specific ISG	Non-ISG	0.523504	0.424297	ISG	0.0089147	0.806424	ISG	2.01879e-06	2.6808	0.424297	-0.0112315	0.0805177	0.669659	1.83768	0.532504	0.185964	0.771807	0.84104	2.27778	0.555642	2.6808	2.45453	2.72513
TOR1B	Myeloid-specific ISG	Non-ISG	0.955451	-0.0510567	ISG	1.44511e-11	1.37091	ISG	8.4883e-11	1.9913	-0.0510567	-0.182936	0.0736079	-0.213682	-0.0551973	0.124596	0.102812	1.33256	1.40926	1.03944	1.70235	3.13863	1.62775	1.9913
HAPLN3	Other ISG	Non-ISG	0.80525	0.282427	ISG	0.00437117	1.545	ISG	6.75136e-07	2.27066	0.36544	0.282427	-0.292006	-0.597296	0.554242	0.346669	0.223018	1.4542	1.72192	-1.74256	1.6358	4.763	2.0717	2.27066
CD80	Myeloid-specific ISG	Non-ISG	0.955451	-0.0352361	ISG	5.48653e-06	0.616658	ISG	7.76343e-09	2.18035	-0.472537	-0.0352361	-0.228482	0.540381	-1.19044	-0.0062904	0.0133031	0.593126	0.496755	0.64019	3.26745	3.18432	1.58094	2.18035
APOL3	Other ISG	Non-ISG	0.353759	0.400929	ISG	0.029374	0.790887	ISG	5.47895e-08	2.44235	0.437209	0.122062	0.214436	0.936185	0.409928	0.400929	0.316511	0.879057	0.702717	1.94436	0.195448	4.44534	2.44235	1.32066
NCOA7	Myeloid-specific ISG	Non-ISG	0.727755	0.131361	ISG	4.87294e-11	1.83464	ISG	3.60256e-08	1.66319	0.0895489	0.0380594	0.430266	0.131361	0.579623	0.0398285	0.785082	1.09516	1.689	1.98028	2.06707	1.77977	1.49148	1.66319
CEACAM1	Other ISG	Non-ISG	0.605572	0.492181	ISG	0.00130407	1.43658	ISG	8.85038e-05	2.78058	0.492181	0.438045	0.848134	0.37652	1.02026	0.216827	0.707135	0.830958	2.25985	2.0422	0.278668	3.05618	0.47117	2.78058
APOBEC3G	Myeloid-specific ISG	Non-ISG	0.971615	0.208077	ISG	1.36338e-08	0.988748	ISG	7.76343e-09	2.19836	0.174226	-0.188414	0.113839	0.220144	0.437636	0.208077	0.477658	0.86573	1.11177	0.810925	1.20076	3.6259	1.79003	2.19836
IL6	Myeloid-specific ISG	Non-ISG	0.957025	-0.429044	ISG	2.69558e-05	1.0119	ISG	0.000138862	1.55994	-0.464053	0.00834503	0.0408061	-1.67371	-0.429044	-0.0889527	-0.567361	0.238218	0.215122	1.78558	3.76152	3.35895	0.611842	1.55994
MASTL	Myeloid-specific ISG	Non-ISG	0.210782	0.197189	ISG	2.80925e-07	1.05274	ISG	1.78049e-07	1.10615	0.113355	0.310688	0.0949941	0.197189	0.432341	0.121494	0.655803	0.612353	1.01779	1.08768	3.74879	2.85549	1.10615	0.910242
VAMP5	Myeloid-specific ISG	Non-ISG	0.491152	0.133176	ISG	0.000303869	0.527836	ISG	6.78107e-07	2.72154	0.133176	0.0939557	-0.0914042	-0.122828	0.453791	0.355215	0.341019	1.008	0.047667	-0.163455	1.50182	3.50939	2.65952	2.72154
FFAR2	Other ISG	Non-ISG	0.240703	-0.237219	ISG	0.000603067	1.52616	ISG	5.43948e-05	2.82686	-0.523362	0.0338476	-2.28486	2.03717	-0.237219	1.9849	-0.854307	1.90914	-1.06105	1.14318	3.49629	2.8379	0.0428946	2.82686
IL1RN	Other ISG	Non-ISG	0.847024	0.398532	ISG	1.33017e-06	0.765566	ISG	1.21131e-05	1.12762	1.05029	-0.573416	0.398532	-0.90113	-0.79584	1.34212	0.812924	0.695274	0.835858	0.653171	3.14304	4.85731	1.12762	-0.190015
ZCCHC2	Other ISG	Non-ISG	0.00279707	0.814793	ISG	9.47142e-11	1.71467	ISG	3.43418e-07	0.95075	0.846944	0.13054	-0.529443	-1.1499	2.01176	0.814793	1.79349	1.19404	1.36688	2.68453	2.06246	1.91004	0.887959	0.95075
IL15RA	Myeloid-specific ISG	Non-ISG	0.952692	0.0498061	ISG	0.00217458	0.747675	ISG	1.10968e-08	2.16657	0.357914	0.0287008	-0.272001	0.295984	-0.206995	0.0498061	0.458136	0.791394	-0.431508	0.703957	1.70878	4.16689	2.16657	1.84017
GBP3	Other ISG	Non-ISG	0.0702871	0.577127	ISG	0.000586452	1.21387	ISG	1.26342e-05	1.61455	0.599874	0.455482	0.255948	0.512322	0.577127	0.625784	1.04337	0.835844	0.106527	1.76435	1.59189	3.44188	1.56261	1.61455
OPTN	Other ISG	Non-ISG	0.989755	0.189634	ISG	8.10631e-06	0.847145	ISG	0.00014951	0.834432	0.189634	-0.0761157	0.487081	0.25275	0.0522564	-0.0119322	0.297764	1.05881	0.63548	0.0525237	3.74751	3.9117	0.523321	0.834432
NUPR1	Myeloid-specific ISG	Non-ISG	0.740992	-0.199575	ISG	0.00483281	0.744258	ISG	8.16267e-05	2.55219	-0.48435	-0.199575	0.0917338	-0.483876	-1.35452	-0.147507	0.683746	0.959398	0.529118	0.35739	1.00906	2.51555	2.69582	2.55219
TMEM140	Other ISG	Non-ISG	0.538298	0.602667	ISG	0.000389359	1.33753	ISG	3.05568e-06	1.56039	0.335494	0.0299052	2.3993	2.28313	0.026258	0.602667	1.10692	0.15614	3.3767	1.90097	0.774089	2.00641	0.831476	1.56039
CACNA1A	Myeloid-specific ISG	Non-ISG	0.975924	0.0636965	ISG	7.29242e-07	0.691811	ISG	2.60489e-05	1.22332	0.337183	0.0185709	-1.0781	0.104521	-0.26824	0.0636965	0.479939	0.664431	0.58866	0.71919	2.87925	3.35185	1.22332	1.08872
TNFSF13B	Other ISG	Non-ISG	0.0700273	0.530315	ISG	0.015168	0.814176	ISG	6.06794e-09	2.20538	0.577731	0.778621	0.363783	0.193939	-0.0118427	0.530315	1.92236	0.734308	1.50677	0.894045	0.50715	2.20538	2.53063	1.97331
BATF3	Myeloid-specific ISG	Non-ISG	0.344454	0.0102845	ISG	3.8912e-06	0.655722	ISG	7.47344e-07	1.56144	1.25652	0.15362	0.0102845	-0.00328105	-0.125927	0.754038	-0.410986	0.6505	0.536943	0.660943	2.05161	3.316	1.56144	1.55095
PDCD1LG2	Myeloid-specific ISG	Non-ISG	0.784873	0.248769	ISG	0.000231326	1.15233	ISG	8.81682e-08	2.12032	0.248769	0.388	-1.06539	-0.412179	1.01496	0.330239	0.055453	0.671862	1.82871	-0.000556934	1.6328	2.86921	1.07093	2.12032
CFB	Other ISG	Non-ISG	0.981593	0.110698	ISG	1.54321e-05	0.518204	ISG	1.62789e-06	2.57497	0.459048	0.110698	-0.302665	-0.945112	1.07791	-0.296139	1.18814	0.551028	0.485379	0.0914175	1.30311	1.73849	2.57497	3.35084
SLFN5	Other ISG	Non-ISG	0.0992887	0.930288	ISG	1.53468e-07	1.55257	ISG	0.00570967	1.01788	0.254963	0.54262	1.06813	0.954548	0.969769	0.527842	0.930288	1.59859	0.398281	1.50655	3.5368	1.5553	0.463878	1.01788
TNFAIP6	Myeloid-specific ISG	Non-ISG	0.947659	-0.117106	ISG	0.00370511	0.503878	ISG	0.000376034	2.51296	0.782197	0.0322987	-0.117106	-0.590312	-1.79102	-0.0757392	-0.446596	0.173157	0.383265	0.624492	1.84412	3.5279	2.51296	0.974267
JUP	Myeloid-specific ISG	Non-ISG	0.306229	0.044681	ISG	0.00548816	0.988486	ISG	2.85557e-05	2.11009	0.044681	-0.166968	0.417539	-0.46265	0.0314693	1.11434	0.861902	0.967457	1.12939	-0.195736	1.00951	3.09256	2.11009	1.83336
HELB	Other ISG	Non-ISG	0.173183	0.502631	ISG	2.42858e-05	0.702215	ISG	1.3471e-05	2.09281	-0.00436345	0.110526	0.588777	0.764609	0.0509674	0.502631	0.792385	0.269517	0.807942	0.596488	3.00252	2.25803	0.893441	2.09281
RNF213	Myeloid-specific ISG	Non-ISG	0.0938411	0.490026	ISG	1.69184e-07	1.20644	ISG	5.03321e-08	1.4404	0.594495	0.183889	0.270072	0.541964	0.62987	0.405166	0.490026	1.18095	1.23194	0.269994	2.48291	1.90068	1.33768	1.4404
43347	Myeloid-specific ISG	Non-ISG	0.894184	0.0768863	ISG	7.22214e-05	1.16674	ISG	4.38752e-05	1.14325	0.230418	0.0680041	0.0711521	0.271604	-0.0958244	0.0768863	0.591015	1.2771	1.27688	0.191677	1.0566	3.72789	1.12889	1.14325
XRN1	Myeloid-specific ISG	Non-ISG	0.260731	0.142571	ISG	4.0043e-08	0.787086	ISG	1.73847e-07	1.40444	0.268068	0.12794	0.142571	0.0179823	0.0414123	0.52375	0.582558	0.991369	0.582802	0.452035	2.54197	2.88696	0.939738	1.40444
TMEM255A	Myeloid-specific ISG	Non-ISG	0.989074	-0.0327274	ISG	3.84141e-05	0.93617	ISG	4.23109e-05	1.17669	-0.38056	-0.0327274	0.831393	-0.12427	0.544511	0.0572666	-0.813342	1.18222	0.690116	0.61221	4.21858	1.5029	0.416228	1.17669
RARRES3	Other ISG	Non-ISG	0.644326	0.380494	ISG	0.00662956	0.823554	ISG	1.99916e-05	2.21854	0.26622	0.380494	0.217837	0.511917	1.11786	0.296466	0.386155	0.84315	0.803959	0.933863	0.158213	2.21854	1.78234	3.007
SAMD4A	Other ISG	Non-ISG	0.661113	0.0966093	ISG	6.29816e-08	1.47003	ISG	1.73006e-05	1.82047	0.802291	-0.00716768	-0.298803	-0.936781	1.43874	0.554856	0.0966093	2.10617	-0.145252	0.833893	2.3627	2.23074	0.529865	1.82047
IGF2BP3	Myeloid-specific ISG	Non-ISG	0.994496	-0.0188422	ISG	0.0228287	0.610584	ISG	5.61816e-07	2.07731	0.130129	-0.0704361	0.273657	-0.0697489	-0.0188422	-0.197306	1.0592	0.912773	0.308395	0.0655403	1.81035	2.70256	1.8478	2.07731
TNIP3	Other ISG	Non-ISG	0.979177	0.186505	ISG	0.000381928	0.642988	ISG	0.00545535	0.948826	-0.177999	0.186505	1.04582	1.79326	1.72011	-0.404657	-0.424	0.661294	-0.240246	0.624682	4.44681	3.2162	-0.0207312	0.948826
ABTB2	Other ISG	Non-ISG	0.829133	0.189351	ISG	0.000104604	0.522495	ISG	2.38931e-05	1.3393	0.189351	0.0305669	0.483361	-0.206	0.19254	0.463792	-0.779535	1.42292	0.377205	-0.181157	0.667786	4.9935	0.999701	1.3393
APOBEC3B	Other ISG	Non-ISG	0.803011	0.206988	ISG	0.00761842	1.051	ISG	0.028747	1.75359	0.0636976	0.590087	-0.0256884	0.328381	1.95298	0.0368108	0.206988	1.82885	-0.494331	0.273146	3.05713	1.75359	4.40231	-1.21615
ASCL2	Myeloid-specific ISG	Non-ISG	0.953531	-0.121333	ISG	4.23062e-05	0.650407	ISG	1.14876e-06	2.23401	-0.121333	0.0473311	-0.194246	-1.01386	-0.141618	0.364218	0.501882	0.460629	0.840184	0.236772	0.860934	2.75929	2.23401	2.07585
CSRNP1	Myeloid-specific ISG	Non-ISG	0.964328	0.0182252	ISG	2.79458e-05	0.633736	ISG	1.29841e-06	1.52193	0.534917	0.0993895	0.0182252	0.000969571	0.101846	-0.0303623	0.00654704	0.104762	1.07438	0.19309	2.12951	3.25445	1.18856	1.52193
LGALS9C	Myeloid-specific ISG	Non-ISG	0.8995	-0.354634	ISG	0.00689186	2.09733	ISG	0.00659727	0.855317	0.00399625	NA	-1.03826	-0.506675	-1.7414	-0.202593	0.628701	1.02802	2.64719	2.09733	NA	1.45569	0.0075762	0.855317
KCTD14	Other ISG	Non-ISG	0.708187	0.0476092	ISG	0.00137243	0.671584	ISG	1.57846e-06	2.85503	-0.740902	0.0476092	-0.402574	-0.0741693	0.300095	0.545553	0.985118	0.104721	1.23845	-0.396932	1.80236	3.14281	0.640163	2.85503
ITIH4	Other ISG	Non-ISG	0.6044	0.322571	ISG	0.0279308	0.62101	ISG	0.000167344	2.38182	0.212284	0.322571	0.795578	0.532684	0.688317	0.251207	-0.0741111	0.243327	2.70988	-1.49912	0.998692	1.30446	2.38182	3.20762
IRF1	Other ISG	Non-ISG	0.996671	0.132334	ISG	0.000648815	0.386911	ISG	4.86928e-08	1.6057	0.518807	-0.278323	-0.0320303	0.411494	-0.189908	0.24837	0.132334	-0.0180967	0.103949	0.669872	1.87768	3.58581	1.48468	1.6057
SERPINB9	Myeloid-specific ISG	Non-ISG	0.986893	0.100113	ISG	4.2902e-06	1.23843	ISG	1.50497e-06	0.961725	0.242294	-0.196252	0.196444	0.100113	-0.797944	0.185068	0.0583389	1.009	0.902768	1.46786	1.58764	2.44505	0.961725	0.858508
ATF3	Other ISG	Non-ISG	0.522633	0.279903	ISG	3.15246e-06	0.772056	ISG	0.00110092	0.657359	0.500899	0.279903	0.118081	0.197	0.476604	0.35651	0.21887	0.342761	1.02449	0.519627	3.54227	2.92249	0.657359	0.223232
GBP2	Myeloid-specific ISG	Non-ISG	0.962457	0.249207	ISG	4.19037e-06	1.05988	ISG	1.80136e-08	1.50505	0.601279	0.00367357	0.389057	0.657328	-0.760276	0.249207	-0.157575	1.12569	0.615109	0.994063	1.22565	2.85395	1.50505	0.86155
FPR2	Myeloid-specific ISG	Non-ISG	0.681974	-0.0845821	ISG	1.67184e-05	0.890041	ISG	8.51757e-09	1.68405	-1.20449	-0.0845821	-0.147541	0.138819	-0.372618	1.19339	0.85043	0.893387	0.02988	0.886695	1.21108	3.27336	1.15458	1.68405
NTNG2	Myeloid-specific ISG	Non-ISG	0.939304	0.03907	ISG	0.00257737	0.920466	ISG	0.0002741	1.38966	0.03907	-0.0444672	0.487869	-1.15401	-0.202876	0.180105	1.20046	0.389025	2.22125	0.514974	1.32596	2.88804	1.38966	0.390503
CCR4	Myeloid-specific ISG	Non-ISG	0.534649	-0.0244108	ISG	0.0391486	1.01811	ISG	0.00359165	1.02436	0.213688	-0.786184	-0.222109	-0.0244108	0.249344	0.238683	-0.85628	0.79291	1.24331	2.4909	0.242095	2.29877	1.02436	1.0121
DUSP5	Other ISG	Non-ISG	0.99764	-0.00311983	ISG	1.45489e-05	0.443465	ISG	0.000283075	0.758472	0.776095	-0.0926686	-0.00311983	0.17244	-0.210757	-0.0301802	0.252621	0.540041	0.149092	0.346888	3.2261	3.7104	0.758472	0.371722
BLNK	Other ISG	Non-ISG	0.649352	0.54629	ISG	2.35724e-06	1.41783	ISG	0.0491124	0.773041	0.54629	0.0401946	-1.58871	1.82602	-0.611472	0.579604	1.5832	0.984094	1.85158	0.185835	4.02291	0.351291	0.773041	0.782596
SLAMF1	Myeloid-specific ISG	Non-ISG	0.981593	0.0794403	ISG	4.51211e-05	0.503254	ISG	0.0104654	1.39236	-0.170218	0.0794403	-0.403894	0.234037	-1.5557	0.305304	0.193336	0.402326	0.505271	0.501237	3.05842	2.00966	0.898802	1.39236
SP140	Other ISG	Non-ISG	0.828129	0.133691	ISG	0.00454728	0.436137	ISG	7.63757e-07	2.0882	0.364268	0.133691	-0.741557	-0.01686	-0.165261	0.318559	0.782631	1.13654	-0.489636	0.0792703	0.793005	3.18736	1.92648	2.0882
IL15	Myeloid-specific ISG	Non-ISG	0.681762	0.248788	ISG	0.00431218	0.544982	ISG	6.02055e-08	1.86263	0.314024	0.248788	-0.570824	0.136518	0.971778	0.205035	0.30117	0.608312	0.481652	0.346128	1.06791	2.72049	1.86263	1.63047
ENDOD1	Other ISG	Non-ISG	0.0553198	0.280516	ISG	0.0127494	0.652184	ISG	2.07166e-05	1.07553	0.00503896	0.326732	0.280516	0.0922114	-0.102871	0.511876	0.710748	0.356771	1.12214	0.652184	NA	3.67091	0.54344	1.07553
C15orf48	Myeloid-specific ISG	Non-ISG	0.923134	0.202656	ISG	0.00261821	0.864666	ISG	0.000503293	0.531761	-1.28089	0.419794	-0.821693	-1.27316	0.291388	0.202656	0.768681	0.990692	0.738639	0.139732	3.13112	2.86455	0.531761	0.255412
ATF5	Myeloid-specific ISG	Non-ISG	0.981593	0.0030057	ISG	0.00319575	0.905022	ISG	1.14361e-07	1.10654	0.307736	-0.0158185	0.226435	0.188658	0.0030057	-0.101036	-0.214542	1.05519	0.18648	0.754858	1.63799	2.73491	1.10654	1.08704
CD40	Myeloid-specific ISG	Non-ISG	0.92006	0.113102	ISG	0.00131675	0.853291	ISG	1.67485e-05	1.00646	-0.0839773	0.00621571	0.291822	0.113102	-0.250256	0.199842	0.377425	0.809712	0.520389	0.89687	1.54954	3.28052	1.00646	0.496127
IFIT1B	Other ISG	Non-ISG	0.575928	0.375377	ISG	0.0304914	1.21145	ISG	0.00171515	1.16766	0.917139	0.132299	-0.328712	0.375377	1.17934	0.58679	-0.554213	1.53	1.21145	0.774089	NA	2.50881	1.16766	0.0852519
FAS	Myeloid-specific ISG	Non-ISG	0.956108	0.0522539	ISG	3.10382e-05	0.686426	ISG	6.53774e-06	1.02958	0.31539	0.0429272	-0.0115547	-0.189056	0.106354	0.0522539	0.113025	0.5635	0.640467	0.732385	1.87462	3.08552	0.462409	1.02958
CGAS	Myeloid-specific ISG	Non-ISG	0.962457	0.0266904	ISG	0.000114575	0.5158	ISG	3.56962e-06	1.13844	-0.0998576	0.125123	0.0062777	0.0266904	-0.0198663	0.058753	0.352514	0.365766	0.3213	0.665835	1.82246	2.9812	1.04942	1.13844
CASP5	Myeloid-specific ISG	Non-ISG	0.443735	0.289189	ISG	4.23062e-05	0.59796	ISG	0.00141874	1.03913	0.503022	0.289189	-1.31978	0.636413	-0.446899	0.571368	0.174468	0.621114	0.574807	0.316046	2.60001	2.34573	0.843989	1.03913
STIMATE	Myeloid-specific ISG	Non-ISG	0.856502	0.0556546	ISG	0.000263311	0.624764	ISG	6.33121e-08	1.82195	0.307351	0.209433	-0.322762	-0.150462	0.0382758	0.0556546	0.944084	0.262474	0.987053	0.247666	1.29569	1.811	1.85325	1.82195
TAGAP	Myeloid-specific ISG	Non-ISG	0.965627	-0.106523	ISG	2.28262e-06	0.843826	ISG	6.40172e-05	1.12991	-0.106523	-0.105359	-0.304288	-0.907581	0.89725	0.463078	-0.236319	0.87776	0.809892	0.515783	2.488	1.12991	1.1024	1.30188
GRIN3A	Myeloid-specific ISG	Non-ISG	0.559949	-0.26771	ISG	0.00676468	0.710305	ISG	4.15423e-05	2.58962	0.0227871	-0.0998602	-1.67766	-1.35569	-0.26771	-0.290035	0.699462	0.588494	0.832116	-0.289297	0.95415	2.58962	0.923207	2.60604
TAP2	Other ISG	Non-ISG	0.0680724	0.392367	ISG	6.18025e-05	0.773673	ISG	1.33587e-06	1.04515	0.790562	0.151066	0.357159	0.458851	0.15681	0.392367	0.522754	0.804271	0.743075	0.719733	0.880177	2.92692	1.04515	0.95547
CXorf21	Other ISG	Non-ISG	0.874322	0.0470089	ISG	0.00013374	0.400892	ISG	0.000242839	1.34097	-0.0940912	0.0470089	0.750857	0.960971	-0.818744	0.583017	-0.36441	0.176772	0.625012	0.130439	2.05236	2.65009	1.06361	1.34097
ATP10A	Other ISG	Non-ISG	0.00333714	0.143971	ISG	0.000423393	0.721544	ISG	6.06286e-06	1.39696	0.168451	0.353609	0.112568	-0.0605521	0.143971	0.463522	-0.04298	1.10627	0.390421	-0.360668	1.05267	4.06011	1.39696	0.392112
RGL1	Myeloid-specific ISG	Non-ISG	0.855114	0.0336001	ISG	1.65929e-05	0.937713	ISG	0.000120053	0.751902	-0.188193	0.10584	-0.729611	-0.265622	0.0336001	0.525039	0.326236	1.22842	0.647005	-0.0628803	3.3115	0.751902	0.649133	1.43026
DYNLT1	Myeloid-specific ISG	Non-ISG	0.644326	0.218564	ISG	3.40448e-08	0.672399	ISG	3.62046e-08	1.45529	0.0077274	0.239933	0.218564	0.241468	0.194933	-0.0388233	0.614319	0.664431	0.783329	0.680367	0.622323	2.62906	0.985708	1.45529
STAMBPL1	Other ISG	Non-ISG	0.899831	0.0298365	ISG	8.84898e-05	0.536543	ISG	0.00217509	1.26105	0.29617	0.0298365	0.00238727	-0.097751	0.0329819	0.198615	-0.0322113	0.595132	0.477953	0.145595	3.65771	1.69006	1.26105	-0.0304105
SDS	Myeloid-specific ISG	Non-ISG	0.956748	-0.207302	ISG	0.0416446	0.753216	ISG	0.0387887	1.20431	-0.254315	-0.207302	-2.12286	-0.802622	0.783262	0.326912	-0.0874433	0.200543	0.993745	1.29192	0.512687	1.20431	1.17341	2.3854
NAMPT	Myeloid-specific ISG	Non-ISG	0.991394	0.0321762	ISG	0.000381928	0.616682	ISG	1.60583e-05	1.39025	0.350035	0.17646	0.0903078	0.0321762	-0.020875	-0.234635	-0.0259047	0.250896	0.808548	0.424816	1.53754	2.18402	1.15781	1.39025
RTCB	Myeloid-specific ISG	Non-ISG	0.73682	0.0925735	ISG	5.76947e-08	0.730857	ISG	9.80862e-09	1.60557	0.153813	0.0925735	0.0879173	0.0245996	-0.105129	0.110637	0.379095	1.02278	0.438933	0.0340695	1.40886	1.94492	1.27937	1.60557
SSB	Myeloid-specific ISG	Non-ISG	0.860373	0.0298629	ISG	1.65177e-05	0.470909	ISG	6.96819e-09	1.48188	-0.215493	0.128588	0.0298629	-0.0378832	0.0324696	0.0338142	-0.0673121	0.474222	0.467595	0.138088	1.95109	2.05581	1.48188	1.15261
SCO2	Other ISG	Non-ISG	0.021616	0.232327	ISG	0.00242389	0.523845	ISG	4.93969e-06	1.66792	1.20593	0.0857158	0.0259444	0.232327	-0.039783	0.777719	0.343961	1.41081	0.581725	0.377623	0.465966	2.27302	0.932848	1.66792
RABGAP1L	Myeloid-specific ISG	Non-ISG	0.868589	-0.0387212	ISG	0.000266958	0.635711	ISG	1.82475e-06	2.09903	0.0501217	-0.0931378	-0.0463222	0.031623	-0.0387212	-0.0963662	0.046175	0.692135	0.579288	-0.360923	1.39112	2.09903	0.521727	2.77126
KIAA0040	Other ISG	Non-ISG	0.772902	0.127001	ISG	0.00185503	0.600318	ISG	5.66062e-05	0.903896	0.127001	0.248265	-0.539187	-1.24997	-0.200571	0.629135	0.574388	0.203085	0.997551	-0.800242	1.96724	3.8575	0.903896	0.541595
FAM122C	Myeloid-specific ISG	Non-ISG	0.868589	0.154381	ISG	0.000303869	0.785286	ISG	4.04114e-06	1.46973	0.122921	0.167414	-1.06995	-0.798179	0.475693	0.154381	0.758141	0.136536	2.0263	0.364335	1.20624	1.46973	1.54636	0.891815
TLR7	Other ISG	Non-ISG	0.523504	-0.0244133	ISG	0.0250564	1.1996	ISG	0.0148854	0.751932	-0.205864	-0.0244133	-0.297504	0.915693	-1.43775	0.942019	2.02821	0.849191	1.44367	0.955533	1.6436	0.729179	0.751932	1.25675
ARL5B	Other ISG	Non-ISG	0.99757	0.0636278	ISG	8.31748e-05	0.363035	ISG	0.000283874	0.624802	0.0536915	0.0636278	0.19351	-0.0111566	0.0933118	-0.151465	0.17677	0.227039	0.47444	0.25163	3.22083	2.41534	0.624802	0.358119
KIAA1958	Myeloid-specific ISG	Non-ISG	0.946846	0.0413303	ISG	0.0137307	0.547062	ISG	1.73847e-07	1.19987	-0.161332	NA	0.0746396	0.262948	0.00802096	0.192119	-0.386643	1.07514	0.513188	0.547062	NA	1.89882	1.18531	1.19987
APOL2	Other ISG	Non-ISG	0.0976326	0.521517	ISG	0.000174645	0.580572	ISG	1.12668e-06	1.11546	0.70751	0.082931	0.572011	0.521517	0.446568	0.558643	0.215512	0.636137	0.525008	0.0656161	0.902242	3.57894	0.660282	1.11546
TNFSF18	Other ISG	Non-ISG	0.985969	-0.00324441	ISG	0.00238243	0.794579	ISG	0.00509351	1.75537	-0.00324441	-0.0715701	0.830983	0.463429	-1.27734	0.0576011	-0.242129	-0.521399	0.546048	1.04311	3.08506	1.75537	-0.773482	2.31258
RIN2	Other ISG	Non-ISG	0.290719	0.094441	ISG	3.74848e-05	1.26513	ISG	0.000168088	0.67341	-0.490727	0.094441	-0.301453	1.05423	-0.777534	1.17139	1.0257	0.0921391	2.20325	0.327011	2.25454	1.38255	0.503456	0.67341
LILRA5	Other ISG	Non-ISG	0.90951	0.141319	ISG	0.0143773	0.506422	ISG	2.09198e-05	1.72126	-0.117768	-0.229429	0.722538	0.185338	-0.988174	0.716921	0.141319	0.508546	0.504297	0.12024	0.573679	3.07132	0.897765	1.72126
PI4K2B	Other ISG	Non-ISG	0.0011288	0.253849	ISG	7.40707e-07	0.621475	ISG	8.51531e-06	0.57584	0.38525	0.0680883	0.218284	0.0187571	0.253849	0.559686	0.64304	0.797619	0.445331	0.295912	2.0501	2.65998	0.57584	0.569998
IL31RA	Other ISG	Non-ISG	0.806645	0.157004	ISG	0.00040211	0.789536	ISG	0.00203081	1.26989	0.0160172	0.157004	1.74585	1.82444	-0.993147	0.284746	-0.588356	0.60825	0.691818	1.03157	0.887254	1.77649	1.09786	1.26989
FAM20A	Myeloid-specific ISG	Non-ISG	0.856502	-0.336603	ISG	0.0012282	1.08234	ISG	6.22815e-05	0.73605	-0.336603	0.0218341	-1.21365	-1.62706	-1.19061	-0.119468	0.488978	0.168736	1.99595	-0.708	2.92983	1.51805	0.708969	0.73605
HEG1	Other ISG	Non-ISG	0.994496	0.0355904	ISG	0.00170649	0.811868	ISG	0.000446025	0.421573	-0.088407	-0.195781	-0.0803602	0.140488	0.431903	0.236044	0.0355904	1.31998	0.811868	0.434065	NA	3.46006	-0.232702	0.421573
ZNF107	Other ISG	Non-ISG	0.096503	0.19087	ISG	1.15718e-05	0.989129	ISG	2.09823e-05	1.00908	0.365985	0.348669	-0.129674	-0.122476	0.168295	0.19087	1.51069	0.441666	0.90702	1.07124	1.35707	1.82432	0.566697	1.00908
GUCY1A1	Other ISG	Non-ISG	0.563916	-0.0229756	ISG	0.0248478	0.762052	ISG	0.000233823	1.72627	-0.44385	0.0308434	1.39139	-0.145147	-0.0229756	0.979162	-0.717118	1.11414	-0.109874	0.999549	0.524555	2.47405	0.383405	1.72627
GGT5	Other ISG	Non-ISG	0.631405	0.0645622	ISG	0.0010714	0.766035	ISG	0.046465	0.488522	0.336324	-0.184551	2.26559	-2.30953	0.242864	-0.436607	0.0645622	0.411694	0.710171	3.2882	0.821899	1.2034	0.17823	0.488522
REC8	Other ISG	Non-ISG	0.0645063	1.01462	ISG	3.16212e-06	1.02851	ISG	1.35671e-07	0.879874	1.01462	0.00102153	1.73175	1.57462	1.65783	0.115425	0.205646	0.853098	1.04362	1.528	1.01341	1.03038	0.879874	0.643918
TRAFD1	Other ISG	Non-ISG	0.269699	0.191129	ISG	0.000159904	0.424002	ISG	2.67286e-06	1.33752	0.90137	-0.137864	0.191129	0.0187991	0.0869909	0.860524	0.529876	0.597177	0.250827	0.234707	1.07142	2.67204	0.805103	1.33752
STX11	Myeloid-specific ISG	Non-ISG	0.996671	0.00885588	ISG	0.00150118	0.298929	ISG	7.10898e-08	1.33464	-0.0481511	0.0108251	-0.0471451	0.0151387	0.311884	0.00885588	-0.0703915	0.00624138	0.150272	0.447587	1.27596	2.65292	1.33464	1.0993
TRIM56	Myeloid-specific ISG	Non-ISG	0.0701464	0.473501	ISG	5.76199e-05	0.788742	ISG	6.30321e-07	1.26936	0.588896	0.0373011	0.280818	0.473501	0.546176	0.409702	0.705445	0.626636	0.824898	0.752587	1.01027	1.69844	0.774967	1.26936
TGM1	Myeloid-specific ISG	Non-ISG	0.915484	0.0764536	ISG	7.4508e-05	0.641585	ISG	0.000217966	1.22196	0.0764536	-0.0647704	0.0940461	-0.00120351	-0.340579	0.190774	0.855447	0.298433	0.984738	0.284764	1.56187	1.44814	1.22196	1.11095
APOBEC3F	Other ISG	Non-ISG	0.54618	0.226451	ISG	0.000893216	0.536329	ISG	2.97673e-06	1.61483	0.161203	0.212628	0.0100163	0.384843	0.232461	0.226451	0.304576	0.636485	0.75503	0.308557	0.436174	2.63119	0.508186	1.61483
HPSE	Myeloid-specific ISG	Non-ISG	0.678041	0.234073	ISG	3.10382e-05	0.734386	ISG	0.01253	1.16365	0.226594	0.234073	0.369792	0.22409	0.181956	0.364198	0.329094	0.697614	0.664646	0.834065	0.771158	0.988872	1.16365	1.71566
RBM43	Other ISG	Non-ISG	0.92938	0.194331	ISG	0.000100323	0.575786	ISG	5.12767e-06	0.788224	0.159175	-0.0845645	0.194331	0.0710127	0.226658	0.27782	0.96178	0.29103	0.794594	0.356979	1.86393	2.21456	0.498935	0.788224
ZC3HAV1	Myeloid-specific ISG	Non-ISG	0.727755	0.244837	ISG	5.88087e-09	0.746709	ISG	2.00327e-05	0.969334	0.00521431	0.0331722	0.299009	0.396788	0.318126	0.146556	0.244837	0.826118	0.5081	0.6673	1.93116	1.40906	0.464021	0.969334
TRIM69	Other ISG	Non-ISG	0.367599	0.606982	ISG	0.000593392	1.0733	ISG	9.3588e-05	0.543573	0.681671	-0.0133876	0.206749	1.20408	0.851054	0.606982	0.376939	1.04648	1.15959	1.10013	0.443892	2.09029	0.335312	0.543573
CASP7	Other ISG	Non-ISG	0.297944	0.271015	ISG	9.36893e-07	0.581827	ISG	6.10317e-06	0.564133	0.398021	0.245492	-0.00550663	0.0802856	0.271015	0.284868	0.612649	0.718363	0.445291	0.352294	1.59338	2.60437	0.437125	0.564133
JAK2	Other ISG	Non-ISG	0.180666	0.0699217	ISG	0.0131427	0.599377	ISG	1.94807e-08	1.31487	0.649385	0.0699217	-0.197583	-0.266119	-0.0615048	0.72953	0.169134	0.881578	0.528485	-0.179097	0.670269	2.49287	0.993572	1.31487
CBR1	Other ISG	Non-ISG	0.915484	0.257683	ISG	0.000105712	0.594711	ISG	3.21509e-05	1.20459	0.0568296	-0.0979558	0.554	0.966421	-0.620518	0.377127	0.257683	0.781482	0.407941	0.192925	1.21954	2.0322	0.859762	1.20459
NLRC5	Other ISG	Non-ISG	0.440386	0.42096	ISG	0.000782982	0.462165	ISG	8.76852e-06	1.12784	0.379254	-0.0169083	0.660031	2.04557	2.04162	0.267233	0.42096	0.333439	0.284401	0.590892	0.663095	3.24992	0.430013	1.12784
DTHD1	Other ISG	Non-ISG	0.909564	0.180885	ISG	0.00150118	1.61478	ISG	0.00609686	0.609864	0.232322	0.180885	NA	NA	NA	0.0632954	NA	1.61478	NA	NA	NA	0.500095	0.719633	NA
PRF1	Other ISG	Non-ISG	0.820001	0.673011	ISG	0.00212354	0.966071	ISG	0.0454952	0.802285	0.116604	-0.221135	0.811591	1.15274	0.188031	0.686588	0.673011	1.82371	0.995331	0.903459	0.93681	0.966592	0.142316	0.802285
ZNF684	Other ISG	Non-ISG	0.994496	0.0305519	ISG	0.000514049	0.484722	ISG	4.76662e-05	0.63538	-0.146449	-0.0647365	0.15871	0.0305519	-0.145233	0.0467468	0.0554124	0.716141	0.253304	-0.16844	3.90795	0.56917	0.646422	0.63538
EMP1	Other ISG	Non-ISG	0.561872	0.577998	ISG	0.00187782	1.15784	ISG	0.0132962	0.327537	0.0950773	0.577998	1.16736	2.51088	-0.0833644	0.710119	0.522258	-0.0218343	1.78076	0.53491	2.86941	0.834295	0.192269	0.327537
SP140L	Myeloid-specific ISG	Non-ISG	0.970912	0.128584	ISG	1.99473e-05	0.5521	ISG	9.8347e-07	1.44124	-0.00659317	-0.0567151	0.360343	0.197541	0.128584	0.0301439	0.294957	0.561119	0.543081	0.0835747	0.880791	2.24227	1.44124	0.727415
GPR180	Myeloid-specific ISG	Non-ISG	0.57568	0.159245	ISG	0.00591603	0.755241	ISG	5.15032e-05	0.525206	0.0558251	0.155261	0.159245	0.373516	-0.0516964	0.254856	0.353868	0.242411	0.744219	0.766263	1.29154	2.40368	0.525206	0.486338
FGD2	Myeloid-specific ISG	Non-ISG	0.868589	0.269949	ISG	0.00322794	0.631997	ISG	5.70414e-05	1.19696	0.0435268	-0.0126129	0.359909	-0.293559	0.356433	0.448852	0.269949	0.520446	0.743547	0.0920084	0.897204	2.10128	1.19696	0.905959
PANX1	Myeloid-specific ISG	Non-ISG	0.840841	0.10675	ISG	0.000979723	0.378851	ISG	8.95464e-07	0.895634	-0.0403095	0.186844	-0.11489	0.111032	-0.311482	0.112769	0.10675	0.0821506	0.530802	0.2269	1.78648	2.27877	0.645928	0.895634
PATL1	Myeloid-specific ISG	Non-ISG	0.969263	0.0127411	ISG	1.14185e-06	0.753272	ISG	1.07628e-06	0.728751	0.178755	0.0625194	0.0127411	-0.0594233	0.0642476	-0.052495	-0.0550482	0.603541	0.460572	0.903003	1.92025	1.27617	0.535381	0.728751
TCF4	Myeloid-specific ISG	Non-ISG	0.955451	-0.00832336	ISG	6.76425e-06	0.548174	ISG	0.000350929	1.03673	-0.114327	0.194512	0.949037	0.0965545	-0.229476	-0.00832336	-0.056901	0.380672	0.715677	0.166979	2.07662	0.896661	1.03673	1.11213
ASPHD2	Myeloid-specific ISG	Non-ISG	0.91194	-0.0126316	ISG	0.00853951	0.517114	ISG	3.37366e-06	1.63818	0.140108	0.233088	-0.325513	-0.492391	-0.0126316	0.167972	-0.106243	0.074021	0.512558	0.538604	0.521669	1.70815	1.38926	1.63818
KLHDC7B	Other ISG	Non-ISG	0.240703	0.449691	ISG	0.0397096	0.821803	ISG	0.0152091	1.33573	0.974683	-0.0848885	0.449691	0.153295	2.0891	0.375706	1.39005	1.22397	1.65969	-0.0225258	0.419632	1.33573	1.36126	0.387938
STX17	Myeloid-specific ISG	Non-ISG	0.595229	0.219866	ISG	7.18671e-08	0.588849	ISG	7.47784e-07	0.932998	0.379907	0.219866	0.10604	0.171476	0.096163	0.350943	0.287727	0.501726	0.518369	0.659328	1.12711	1.96912	0.627785	0.932998
P2RY6	Myeloid-specific ISG	Non-ISG	0.856502	-0.0170098	ISG	0.000303682	0.605064	ISG	0.00359217	1.14688	-0.324401	-0.0170098	0.376908	-0.36434	-0.541697	0.566878	0.264588	0.809989	0.284248	0.482151	0.727977	1.14688	1.85049	1.03116
SLFN12	Myeloid-specific ISG	Non-ISG	0.831341	0.315891	ISG	6.44719e-05	0.646959	ISG	1.84005e-07	1.16982	-0.0834923	0.315891	-0.103027	0.332562	0.559301	0.0993123	0.56154	0.159967	0.759688	0.53423	1.11981	1.71632	0.858344	1.16982
CCR1	Other ISG	Non-ISG	0.145624	-0.478455	ISG	0.0126557	0.826682	ISG	2.58447e-05	0.7873	-0.606003	0.742834	-0.736834	-1.42773	-0.478455	1.10758	1.05099	0.578436	0.765518	1.64129	0.887846	0.868075	0.7873	0.775232
IL6ST	Other ISG	Non-ISG	0.978856	0.035856	ISG	1.15718e-05	1.32669	ISG	0.0404107	0.334254	-0.139762	0.123697	0.035856	-0.491841	0.718419	-0.145123	0.583221	-0.287858	0.82249	2.29076	1.83089	1.02827	0.334254	0.256655
GK	Other ISG	Non-ISG	0.953531	-0.0152585	ISG	4.62875e-05	0.357352	ISG	0.000399101	0.462368	-0.161884	-0.0152585	-0.00352975	-0.00146236	0.0433051	-0.0884942	-0.153475	0.176523	0.446811	0.267893	2.53818	2.32933	0.0214705	0.462368
CHRNB1	Myeloid-specific ISG	Non-ISG	0.525928	0.101175	ISG	0.000710349	0.313099	ISG	4.19669e-06	1.31535	0.27657	0.0414807	-0.163794	0.101175	0.057741	0.299117	0.405916	0.311374	0.314824	0.273608	1.42277	1.61876	0.966016	1.31535
FCRLA	Myeloid-specific ISG	Non-ISG	0.953531	-0.191086	ISG	0.00564454	1.16015	ISG	0.0326555	0.787408	-0.00663841	0.142521	-1.18561	-0.191086	0.740699	-0.201106	-0.893944	1.62626	0.694037	1.72864	0.18965	0.821421	0.375231	0.787408
ADPRHL2	Myeloid-specific ISG	Non-ISG	0.957025	0.0107346	ISG	1.27923e-06	0.464857	ISG	2.32788e-07	0.874069	-0.230747	0.0888568	-0.15653	0.347813	-0.00573554	0.0107346	0.119006	0.364535	0.313392	0.56518	1.5156	2.07838	0.49457	0.874069
EXOC3L1	Myeloid-specific ISG	Non-ISG	0.746839	-0.0416206	ISG	0.00807693	0.598823	ISG	0.000344054	0.761814	0.0496255	-0.0416206	-1.93598	-0.547614	0.188152	-0.291039	0.062296	1.15384	0.568347	0.629299	0.245866	2.53838	0.307583	0.761814
MT1E	Other ISG	Non-ISG	0.984255	-0.0587393	ISG	0.0373868	0.525186	ISG	0.00820483	0.428042	2.76662	-0.205816	-0.138549	0.195014	-0.313529	-0.0587393	0.191027	3.01303	0.297758	0.122739	0.752615	1.40832	0.428042	0.180727
BRCA2	Other ISG	Non-ISG	0.308317	0.149072	ISG	1.92361e-06	0.877321	ISG	0.0259782	0.521293	0.393361	0.274088	-0.00393878	0.0972943	0.0846435	0.149072	0.908338	0.627124	1.12752	-0.00109498	2.98081	1.15407	0.521293	-0.208377
CNP	Other ISG	Non-ISG	0.0565457	0.37715	ISG	0.00392433	0.576263	ISG	8.98652e-06	1.75443	0.773119	0.0120858	-0.353886	-0.414147	0.658974	0.542612	0.37715	0.676049	0.476477	-1.33459	1.61655	2.07298	0.928716	1.75443
SLCO4A1	Other ISG	Non-ISG	0.995001	0.0593271	ISG	0.000231326	0.747311	ISG	0.0265822	0.523474	0.0593271	0.123024	0.169008	-0.0211289	0.22532	-0.217249	-0.0868495	1.15804	0.188053	0.336584	2.81529	1.77419	0.523474	-0.605102
CARD16	Other ISG	Non-ISG	0.581417	0.407505	ISG	0.00759301	0.464799	ISG	3.23083e-06	1.46212	0.407505	0.315339	0.24292	-0.180862	1.04287	0.460194	0.80791	0.415228	0.51437	0.0920019	0.726172	1.46212	1.24612	1.68525
MAK	Other ISG	Non-ISG	0.888895	0.172376	ISG	1.41207e-05	0.854121	ISG	0.00862849	0.999274	0.200032	0.129185	-0.21562	0.464822	1.90294	0.172376	-0.339434	0.00372682	0.428689	1.27955	1.73543	1.59869	0.0744242	0.999274
SCUBE2	Other ISG	Non-ISG	0.961353	0.512046	ISG	0.00855793	0.91682	ISG	0.000795684	0.970065	0.512046	-0.0142199	0.710434	-0.74708	0.665219	-0.0698073	0.74443	0.670371	-1.07182	1.56381	1.16327	2.67041	0.131197	0.970065
GADD45B	Myeloid-specific ISG	Non-ISG	0.964421	0.00759493	ISG	0.000202661	0.373204	ISG	0.000740615	1.05051	0.820111	-0.0647259	0.198064	0.00759493	-0.105032	0.0993201	0.000273488	0.359358	0.38705	0.20414	1.96788	1.50678	0.603763	1.05051
AGRN	Other ISG	Non-ISG	0.00106237	0.138841	ISG	0.0174926	0.532923	ISG	0.0148854	0.679152	0.939158	-0.00284317	0.138841	0.0408292	-0.0505948	1.15842	0.441322	2.2445	0.532923	0.264124	NA	0.988357	0.679152	0.445479
DENND1B	Other ISG	Non-ISG	0.946846	0.116746	ISG	0.00169473	1.29826	ISG	0.00291918	0.569462	-0.0987739	0.116746	-0.0329967	0.799905	1.64738	-0.158608	0.389766	0.42253	-1.78143	2.35283	2.174	2.00048	0.235255	0.569462
ADM	Other ISG	Non-ISG	0.658006	0.0332758	ISG	0.02188	0.375021	ISG	0.00301567	1.06989	0.0332758	0.0966089	-0.0028004	-0.122258	0.22525	0.826858	-0.99564	0.317372	0.432669	0.0365933	1.51904	1.88206	1.06989	0.685461
MYOF	Other ISG	Non-ISG	0.803011	0.0808689	ISG	0.000596017	0.678384	ISG	0.000758637	0.38998	0.0808689	0.402347	-0.130309	-0.324302	0.380805	0.523716	-0.649929	0.739064	0.470532	0.617705	1.37959	2.65777	0.38998	-0.315564
SLC12A8	Myeloid-specific ISG	Non-ISG	0.897407	0.236875	ISG	0.000474216	0.976227	ISG	0.0212587	0.422667	0.5769	-0.0449629	0.408715	-0.378603	-0.322767	0.236875	0.699178	0.882557	1.0699	0.778585	1.75848	0.939094	0.422667	0.0494088
NCOA2	Myeloid-specific ISG	Non-ISG	0.952356	0.0319605	ISG	0.0451512	0.43002	ISG	8.94558e-05	1.28361	0.0455114	0.00833282	-0.123865	0.417275	0.506329	0.0319605	0.0224534	0.302508	0.497922	1.05601	0.362118	1.28361	0.339638	2.04213
VRK2	Myeloid-specific ISG	Non-ISG	0.897407	0.140276	ISG	0.000999751	0.700488	ISG	2.43229e-07	0.899051	0.136791	-0.0304673	0.148694	-0.142907	0.247495	0.140276	0.429949	0.9922	0.936382	0.29847	0.464594	1.81952	0.472989	0.899051
SCLT1	Myeloid-specific ISG	Non-ISG	0.321042	0.190697	ISG	2.83406e-05	0.528068	ISG	1.32545e-06	1.07898	0.396026	0.190697	0.122329	0.11448	-0.1165	0.451819	0.674578	0.550505	0.50563	0.210583	0.910762	1.65062	0.969187	1.07898
HLA_F	Other ISG	Non-ISG	0.803011	0.267931	ISG	0.00431218	0.552195	ISG	3.38324e-06	1.14504	0.099154	0.128764	0.672756	0.625882	0.944527	0.267931	0.216945	0.393776	1.03567	0.710614	0.092367	1.74261	0.741733	1.14504
GTF2B	Myeloid-specific ISG	Non-ISG	0.900543	0.0245182	ISG	9.07899e-05	0.263885	ISG	1.53882e-06	0.916624	0.0298502	-0.00810426	0.0245182	0.0562476	-0.008334	-0.214985	0.238274	0.069877	0.326007	0.201764	1.71512	1.86572	0.746389	0.916624
PMAIP1	Myeloid-specific ISG	Non-ISG	0.837591	0.173948	ISG	0.0148628	0.636874	ISG	9.83722e-05	1.02447	0.75595	0.173948	0.261912	0.172037	0.144024	-0.0719462	0.330209	0.194785	0.835632	0.438117	1.52956	1.37658	1.02447	0.426824
CASP1	Other ISG	Non-ISG	0.523504	0.536492	ISG	0.0473243	0.445612	ISG	6.96819e-09	1.42151	0.437897	0.966585	0.436555	0.542603	-2.36986	0.640655	0.536492	0.349804	0.54142	0.568622	0.265505	1.42151	1.56971	1.02591
HSPA1B	Other ISG	Non-ISG	0.704244	0.342624	ISG	0.00768892	0.55059	ISG	0.000464238	1.04515	0.581838	NA	0.142461	0.156539	0.0435945	0.534475	0.52871	0.573676	0.527503	0.262228	1.18419	1.63261	0.51367	1.04515
AKAP2	Other ISG	Non-ISG	0.899831	0.0192649	ISG	0.000396484	0.50936	ISG	0.0249385	0.454623	0.22164	NA	-2.24305	0.541695	0.131632	-0.0931017	-0.673168	0.423223	-0.724464	0.595498	3.52936	1.47572	0.454623	-0.0303136
PARP11	Other ISG	Non-ISG	0.376424	0.173327	ISG	0.000265144	0.421926	ISG	2.56827e-06	0.834892	0.631476	0.0650247	0.173327	-0.184532	0.00717596	0.649948	0.257872	0.722155	0.121698	-0.222837	1.91193	1.5165	0.834892	0.767975
RIPK2	Other ISG	Non-ISG	0.955451	0.0564371	ISG	6.17571e-05	0.28053	ISG	0.000164515	0.744414	0.0210974	0.156583	-0.0583978	0.0733075	1.63529	-0.0425176	0.0564371	0.175048	0.386013	-0.0430879	2.27087	1.74208	0.744414	0.371579
EXOSC9	Myeloid-specific ISG	Non-ISG	0.97118	0.02306	ISG	4.41386e-07	0.824337	ISG	0.000218635	0.369701	0.02306	0.0697467	0.00901167	-0.0139286	0.125147	-0.19004	0.162353	0.445389	0.692548	0.956126	1.37254	1.42352	0.369701	0.356016
MT1X	Other ISG	Non-ISG	0.902021	0.107996	ISG	0.0351044	0.600968	ISG	0.0447096	0.485569	2.7493	-0.0638167	0.107996	0.0728722	0.109836	0.107275	0.181771	2.60683	0.41306	0.430188	0.771749	0.796832	0.485569	0.0488648
GSDMD	Other ISG	Non-ISG	0.104351	0.373066	ISG	0.0271389	0.295308	ISG	9.70625e-05	1.3683	0.175748	0.0817615	0.225459	0.373066	0.423384	0.539291	0.600961	0.384944	0.611372	0.0689454	0.205672	2.02274	0.886033	1.3683
ZNRF2	Other ISG	Non-ISG	0.971781	0.206283	ISG	0.00221693	0.619831	ISG	8.2436e-05	0.774961	0.24737	-0.173569	0.375519	-1.24149	0.206283	0.129218	1.42786	0.194171	1.04549	0.135106	1.66662	1.39322	0.321629	0.774961
MLKL	Other ISG	Non-ISG	0.717437	0.301176	ISG	5.37427e-05	0.516676	ISG	6.2057e-05	0.827583	0.413237	-0.185594	0.147315	0.301176	0.061218	0.535845	0.380839	0.0975083	0.412678	0.620674	0.801918	2.16906	0.556292	0.827583
CTSL	Other ISG	Non-ISG	0.964421	0.0448042	ISG	0.00984475	0.796899	ISG	0.00657939	0.537037	0.0448042	0.00869521	-0.282763	0.140443	0.244254	0.320112	-0.0992691	1.41423	0.171786	0.179565	2.13394	0.537037	0.853915	0.182377
LMNB1	Other ISG	Non-ISG	0.837818	0.0115977	ISG	0.000906088	0.300848	ISG	0.00142293	0.949928	-0.107922	0.233611	-0.363329	0.438542	-0.195906	0.0115977	0.237566	0.524175	-0.450846	0.0775221	2.56154	1.41382	0.949928	0.323915
STAC3	Myeloid-specific ISG	Non-ISG	0.895577	0.1361	ISG	0.00247198	0.619799	ISG	0.00110344	0.942369	0.0236469	0.1361	0.290936	0.0380565	-1.59631	0.2495	0.427258	0.591398	0.382951	0.794334	0.6482	0.941053	0.942369	1.09303
DNAJA1	Myeloid-specific ISG	Non-ISG	0.110922	0.166675	ISG	0.00019851	0.505338	ISG	2.47714e-06	0.613775	0.483922	0.139687	0.166675	0.0847	-0.0990784	0.301698	0.409773	0.210604	0.456736	0.553941	1.36177	1.64124	0.548311	0.613775
ST3GAL5	Other ISG	Non-ISG	0.940035	0.0448504	ISG	2.6873e-06	0.591196	ISG	0.000449947	0.364785	0.107988	0.0448504	0.409441	-0.0239978	0.0378842	0.0360817	0.602159	0.788914	0.393478	0.187261	1.53036	1.95754	0.143965	0.364785
PSMB8	Other ISG	Non-ISG	0.231389	0.367141	ISG	2.28262e-06	0.469395	ISG	1.10639e-05	0.808897	0.365433	0.0644263	0.385541	0.487666	0.375387	0.367141	0.315561	0.403743	0.504673	0.666955	0.434117	1.78606	0.808897	0.739515
BAZ1A	Other ISG	Non-ISG	0.57568	0.0729642	ISG	0.00452865	0.266902	ISG	1.10143e-06	0.638275	0.0184356	0.0828446	-0.116383	0.0729642	0.0213427	0.19581	0.119478	0.239778	0.0534183	0.294026	1.54908	2.00864	0.638275	0.559768
CMKLR1	Myeloid-specific ISG	Non-ISG	0.974251	-0.554018	ISG	0.021511	0.730966	ISG	0.0155386	0.547535	-0.128337	0.0602003	-1.79945	-0.699228	-1.4187	0.615185	-0.554018	0.982045	0.110364	1.09865	0.479888	0.319008	0.547535	1.78081
SLC8A1	Other ISG	Non-ISG	0.669428	0.250019	ISG	0.0411034	0.868808	ISG	0.0280521	0.46714	-0.776509	0.250019	1.35299	0.777998	-0.0722937	0.695302	-1.09661	0.385159	1.51553	1.35246	0.347709	0.852148	0.46714	0.394588
RMI2	Other ISG	Non-ISG	0.996671	0.0328633	ISG	0.000394466	0.720428	ISG	0.00341916	0.690648	0.200029	0.0200661	0.0952701	0.200759	0.0328633	-0.0811318	-0.179073	1.38055	-0.233535	0.0603064	2.24477	0.996618	0.690648	0.146977
GIMAP5	Other ISG	Non-ISG	0.783461	0.0763998	ISG	0.00501726	0.320856	ISG	7.59205e-06	0.892865	-0.125254	0.263073	-0.0202896	0.0702575	0.0763998	0.188172	0.69855	0.563739	0.0779732	0.0218492	1.02157	1.87733	0.892865	0.825498
CD2AP	Myeloid-specific ISG	Non-ISG	0.251938	0.235662	ISG	5.62799e-05	0.749332	ISG	4.86115e-05	0.638114	0.455434	0.0169977	0.0952248	0.00928701	0.235662	0.374486	0.281093	0.950059	0.548606	0.108358	1.18817	1.48204	0.351181	0.638114
SPHK1	Other ISG	Non-ISG	0.899831	0.261203	ISG	0.00870639	0.622989	ISG	0.00314652	0.597582	-0.25368	0.0599593	0.156183	0.296665	0.261203	0.309968	0.751913	0.537138	1.26663	0.476978	0.708841	1.5289	0.597582	0.125358
BIRC3	Other ISG	Non-ISG	0.962457	-0.0366009	ISG	0.0107868	0.458249	ISG	0.000980417	0.897249	-0.16958	-0.0784636	0.0037557	0.102407	-0.0370741	-0.0366009	0.0222342	0.780772	0.135726	-0.043037	0.93383	2.38031	0.897249	0.148905
DRAP1	Other ISG	Non-ISG	0.0567404	0.574613	ISG	0.000328139	0.725799	ISG	0.000817019	0.846552	0.684923	-0.0912295	0.295493	0.306048	0.574613	0.580147	0.687139	0.703371	0.981204	0.133517	0.748226	0.977539	0.838977	0.846552
SNX20	Other ISG	Non-ISG	0.951976	0.192145	ISG	0.00439422	0.699614	ISG	0.000121857	0.434758	-0.0195523	-0.20725	0.192145	0.327012	0.796784	0.35471	-0.0045267	0.68742	0.0971256	1.598	0.711808	1.45068	0.244831	0.434758
CFH	Other ISG	Non-ISG	0.71016	0.278367	ISG	0.04866	0.600078	ISG	0.0012102	0.63436	0.272193	0.278367	0.372622	0.296663	-0.374471	0.566146	-0.760595	0.864782	1.65242	0.16267	0.335374	0.98004	0.63436	0.581086
SPSB1	Other ISG	Non-ISG	0.956836	0.0904382	ISG	0.0109651	0.321237	ISG	0.000646663	0.394324	0.29924	-0.0429184	0.0351016	0.451529	0.0336448	0.0904382	0.387445	0.406172	0.236302	0.182764	1.60934	2.63438	-0.26922	0.394324
BAK1	Other ISG	Non-ISG	0.300385	0.271574	ISG	0.0265336	0.340458	ISG	8.45116e-05	0.914585	0.505915	0.432947	0.227876	-0.0960644	0.271574	0.25211	0.373055	0.264594	0.416323	0.221675	0.454453	2.09316	0.822776	0.914585
PSMA4	Myeloid-specific ISG	Non-ISG	0.794025	0.00506427	ISG	0.000422309	0.481042	ISG	1.26156e-06	1.13426	0.00506427	0.113103	-0.117285	-0.124332	-0.126257	0.0688356	0.297484	0.640233	0.542916	0.126271	0.419168	1.74112	1.13426	0.572849
USP25	Myeloid-specific ISG	Non-ISG	0.426868	0.256913	ISG	6.41814e-08	0.63322	ISG	3.35185e-05	0.564905	0.292863	-0.0464287	0.143064	0.236386	0.591963	0.256913	0.426049	0.541471	0.4506	0.72497	0.845002	1.60296	0.564905	0.44419
TMEM62	Other ISG	Non-ISG	0.118907	0.346605	ISG	0.00382587	0.375101	ISG	2.69614e-06	1.19696	0.353003	0.583764	0.346605	0.146486	0.0801081	0.211637	0.871198	0.108011	0.403743	0.346458	0.582114	1.8681	0.6292	1.19696
NBN	Myeloid-specific ISG	Non-ISG	0.828129	0.0430013	ISG	4.10128e-05	0.381762	ISG	3.24466e-05	0.920182	0.0951737	0.0430013	0.0370069	-0.0901997	0.0167188	0.131335	0.167618	0.516004	0.24752	0.189247	1.33309	1.81715	0.920182	0.0926887
IRF2	Myeloid-specific ISG	Non-ISG	0.318342	0.254951	ISG	4.23062e-05	0.458253	ISG	8.19739e-05	0.997445	0.284538	0.208064	-0.107925	0.254951	0.160774	0.508927	0.350479	0.561474	0.355032	0.0904972	1.40771	1.11195	0.561102	0.997445
C4orf33	Myeloid-specific ISG	Non-ISG	0.881259	0.134981	ISG	5.69998e-05	0.459646	ISG	1.09434e-05	0.973945	0.00643578	0.0583931	0.0748339	0.134981	0.182178	0.144828	1.06414	0.457975	0.967737	0.298987	0.461318	1.01526	0.973945	0.871098
CDKN1A	Other ISG	Non-ISG	0.837818	0.194354	ISG	0.000438441	0.648628	ISG	0.0326663	0.463314	1.3791	0.206957	-0.0477098	0.31984	0.0851653	0.194354	0.0280771	0.923593	0.283218	0.373663	1.5254	1.02337	0.463314	0.423682
BLVRA	Myeloid-specific ISG	Non-ISG	0.308317	0.130065	ISG	1.95284e-05	0.725754	ISG	0.000325848	0.721774	0.130065	0.588735	-0.0732719	0.116167	0.037578	0.165891	0.371845	0.868164	0.811171	0.640337	0.473269	1.13158	0.364424	0.721774
CUL1	Myeloid-specific ISG	Non-ISG	0.99724	-0.0431869	ISG	0.000124382	0.821719	ISG	2.09198e-05	0.489517	-0.231255	-0.0431869	-0.0546736	0.0263475	-0.00545028	0.119572	-0.182845	1.19975	0.839241	0.184476	0.804196	1.26635	0.219821	0.489517
RIPK1	Other ISG	Non-ISG	0.908443	0.131232	ISG	8.24695e-06	0.301403	ISG	5.28665e-05	0.874971	0.366326	-0.130686	0.131232	0.104337	0.0289449	0.21684	0.208761	0.310354	0.292452	0.16571	1.55314	1.46771	0.336364	0.874971
EHD4	Other ISG	Non-ISG	0.684226	0.295225	ISG	0.00650973	0.588856	ISG	0.000735965	0.864489	0.140668	0.253139	0.316983	0.547337	0.288586	0.295225	0.659601	0.0817718	0.555092	0.622621	1.07299	0.84102	0.961117	0.864489
PHACTR4	Myeloid-specific ISG	Non-ISG	0.828129	0.0454808	ISG	0.000102454	0.445537	ISG	3.25102e-05	0.584172	0.276409	-0.376764	0.0901169	0.0454808	0.066663	-0.0706179	-0.094474	0.131651	0.522071	0.369004	1.047	1.78161	0.546748	0.584172
FCGR1A	Other ISG	Non-ISG	0.6697	-0.174448	ISG	0.00289644	0.583514	ISG	0.000563581	0.763158	-0.168549	NA	1.39143	-0.180347	-1.80199	1.32331	-1.99247	0.876216	0.290812	0.142706	1.40263	1.16103	NA	0.36529
NADK	Myeloid-specific ISG	Non-ISG	0.603544	0.106482	ISG	3.37729e-05	0.520613	ISG	0.000204148	1.05583	0.101164	-0.0187787	0.106482	0.260416	-0.0495069	0.324065	0.245728	0.424552	0.659053	0.456282	0.584944	1.08521	0.637104	1.05583
PROCR	Myeloid-specific ISG	Non-ISG	0.991394	0.00207417	ISG	0.0192724	0.269333	ISG	9.0013e-05	0.676376	0.05275	0.0340471	-0.00733666	-0.0391875	-0.168182	0.00207417	0.105045	0.15017	0.388496	0.123981	1.04238	1.9776	0.676376	0.522117
ACSL1	Myeloid-specific ISG	Non-ISG	0.98863	-0.00990787	ISG	0.0011253	0.364959	ISG	0.000827375	0.516649	0.0297851	-0.00990787	0.429854	-0.410841	-0.0482659	0.104104	-0.079119	0.203847	0.49026	0.239659	1.38335	1.55151	0.516649	0.49285
PFKP	Other ISG	Non-ISG	0.399271	0.17248	ISG	0.00236537	0.421762	ISG	0.00012653	0.503245	0.241847	0.0700087	-0.0121681	-0.0312528	0.17248	0.29992	0.193647	0.619926	0.394687	0.262073	0.448837	2.44465	0.503245	0.186984
PCGF5	Myeloid-specific ISG	Non-ISG	0.584516	0.0222324	ISG	5.62799e-05	0.62526	ISG	2.35097e-05	0.340035	-0.090777	0.0810359	-0.0252985	0.0222324	0.00997373	0.304275	0.264566	0.586857	0.663664	0.195035	1.03782	1.72776	0.29941	0.340035
SPTLC2	Myeloid-specific ISG	Non-ISG	0.0021814	0.198118	ISG	0.0001283	0.631091	ISG	0.000272559	0.88134	0.0156203	0.265463	0.0942893	-0.170762	0.198118	0.611907	0.317459	0.468925	0.793257	-0.0680827	1.09079	0.918165	0.88134	0.756343
STOM	Other ISG	Non-ISG	0.881259	0.165361	ISG	3.00496e-06	0.534041	ISG	0.000625668	0.792566	0.0895966	0.165361	-0.922083	0.332465	0.131418	0.287292	0.511501	0.712143	0.0869605	0.355938	1.42688	0.867998	0.792566	0.568784
MICB	Other ISG	Non-ISG	0.321042	0.371788	ISG	0.0385337	0.444268	ISG	2.33027e-06	0.78511	0.558869	0.0868832	-0.00989924	0.315331	0.380363	0.371788	0.568944	0.59325	0.310098	0.101415	0.578438	1.878	0.520799	0.78511
TMEM123	Myeloid-specific ISG	Non-ISG	0.65568	0.0535015	ISG	0.00136334	0.550553	ISG	0.00375793	0.766966	0.0535015	-0.0602242	0.0534366	0.0939022	0.273311	0.310086	0.000879028	1.12212	0.511238	0.589869	0.224193	0.388138	1.16106	0.766966
RAB8B	Myeloid-specific ISG	Non-ISG	0.828129	-0.0630512	ISG	0.000527425	0.512214	ISG	0.000137764	0.783422	-0.0947919	-0.0982239	-0.0517456	0.0186499	0.0159022	-0.0630512	-0.287928	0.32985	0.694579	0.226307	0.852629	1.31345	0.783422	0.448467
TRADD	Myeloid-specific ISG	Non-ISG	0.347766	0.157012	ISG	0.0210061	0.348996	ISG	0.000192364	1.07125	0.075645	0.01227	0.208144	0.0765175	0.280241	0.385096	0.157012	0.342178	0.14895	0.355814	0.496078	1.2489	0.98341	1.07125
IL3RA	Other ISG	Non-ISG	0.963583	0.0681916	ISG	0.0335223	0.427973	ISG	5.23515e-05	0.866064	0.0681916	0.0384401	0.770565	0.202049	-0.032184	-0.0532546	0.46482	0.746164	0.109783	-0.352658	0.895149	1.63308	0.747679	0.866064
PRKCE	Other ISG	Non-ISG	0.349253	0.188057	ISG	0.000455065	0.447515	ISG	0.00113457	0.96988	0.188057	0.353962	0.00977624	0.015816	0.113804	0.228676	0.69326	0.311594	0.609455	0.434936	0.460094	1.50684	0.339476	0.96988
SAV1	Myeloid-specific ISG	Non-ISG	0.704244	-0.190617	ISG	0.000464371	0.332018	ISG	0.00140254	0.383528	-0.190617	-0.327972	-0.346933	0.0189504	-0.197604	-0.0741144	-0.128355	-0.125782	0.487631	0.176404	1.8889	1.58146	0.227846	0.383528
DDO	Myeloid-specific ISG	Non-ISG	0.884126	0.047079	ISG	0.0320733	0.416751	ISG	6.69552e-05	0.537503	-0.00324441	0.0359867	0.119094	0.270029	-0.749079	0.437872	0.047079	0.43004	0.232627	1.21411	0.403462	1.52966	0.270823	0.537503
GNB4	Other ISG	Non-ISG	0.986178	0.0224497	ISG	9.95976e-07	0.510993	ISG	0.0225934	0.437262	0.187491	-0.159002	-0.419596	0.0224497	-0.0845468	0.267775	0.139328	0.438313	0.583673	0.225009	2.20931	0.685545	0.0264051	0.437262
TFEC	Other ISG	Non-ISG	0.90401	0.0423348	ISG	0.0034575	0.287759	ISG	3.75397e-05	1.01519	-0.669208	0.0423348	0.462489	-0.674682	-0.902226	0.444522	0.737191	0.132992	0.181297	0.39422	0.781751	1.15801	1.01519	0.882963
ARHGEF3	Other ISG	Non-ISG	0.73746	0.172093	ISG	0.00338144	0.43547	ISG	0.00214692	0.397019	0.0203452	0.222222	-0.0507327	0.0740136	0.172093	0.450092	0.522502	0.499062	-0.11664	0.371878	1.01723	1.97679	0.397019	0.373816
TRIM38	Other ISG	Non-ISG	0.10568	0.501135	ISG	0.000152374	0.390696	ISG	6.46199e-05	0.880219	0.38288	0.193097	0.375279	0.627596	0.613678	0.520743	0.501135	0.128247	0.286899	0.494493	0.77241	0.861071	0.880219	1.0066
LCP2	Myeloid-specific ISG	Non-ISG	0.996066	-0.0733391	ISG	0.00104414	0.439073	ISG	0.00197165	0.776067	-0.121603	-0.138224	-0.0733391	-0.0103104	0.216689	0.221669	-0.159286	0.654951	0.223195	-0.116046	0.983796	1.14207	0.776067	0.72944
RIC1	Myeloid-specific ISG	Non-ISG	0.953007	-0.0779313	ISG	0.00630862	0.574679	ISG	4.96436e-05	0.740493	-0.126949	-0.0779313	-0.228616	-0.00481373	0.276926	-0.146203	0.71414	0.338975	0.719045	0.574679	NA	0.981068	0.398908	0.740493
ARAP2	Other ISG	Non-ISG	0.919582	0.0551882	ISG	0.0040799	0.390223	ISG	0.00071309	0.519687	0.16376	0.0549522	-0.0902491	1.05439	0.0551882	0.0616602	0.0138719	0.479856	-1.18277	0.30059	1.93516	2.06405	0.519687	0.242823
AIDA	Other ISG	Non-ISG	0.896238	0.0935574	ISG	2.72292e-05	0.270759	ISG	0.000241801	0.616313	0.116178	-0.0168621	-0.057729	0.0935574	0.046135	0.168821	0.141396	0.401125	0.0731327	0.140393	1.1932	1.69328	0.616313	0.131778
ANKFY1	Myeloid-specific ISG	Non-ISG	0.000224507	0.251965	ISG	3.37563e-05	0.494558	ISG	2.61521e-05	0.741101	0.454284	0.251965	0.0784147	0.170763	0.0110925	0.508703	0.329857	0.53916	0.373259	0.449956	0.616487	1.12648	0.741101	0.361245
ZCCHC10	Myeloid-specific ISG	Non-ISG	0.962033	0.0489928	ISG	0.00524195	0.473616	ISG	0.00016689	0.708987	-0.0187284	-0.0271222	0.588071	0.257627	-0.335262	0.0489928	0.226418	0.186967	0.381419	0.565812	1.04587	1.12269	0.192157	0.708987
STARD4	Other ISG	Non-ISG	0.974251	0.0286808	ISG	0.0139249	0.709022	ISG	0.00509912	0.505147	0.0286808	-0.0237784	-0.0317069	0.441731	0.0969403	-0.0199507	0.422229	0.919145	0.498899	-0.016734	1.17408	1.02354	0.505147	0.0915159
GPD2	Other ISG	Non-ISG	0.705721	0.181336	ISG	0.000428913	0.548154	ISG	8.31251e-05	0.493992	-0.103001	0.181336	0.381218	0.0629122	0.436432	0.173237	0.459703	0.622473	0.473835	0.0814292	0.682057	1.87416	-0.0672731	0.493992
HLA_E	Other ISG	Non-ISG	0.717221	0.439596	ISG	0.0397096	0.591321	ISG	0.0213916	0.717817	0.476236	0.139177	0.439596	0.739145	0.850832	0.0724396	0.37844	0.218961	0.96368	1.00282	0.0585881	0.153971	0.717817	1.02839
GPBP1	Myeloid-specific ISG	Non-ISG	0.656462	0.051254	ISG	8.40832e-05	0.319965	ISG	1.09434e-05	0.654428	-0.0056826	0.051254	0.0782425	0.0326093	0.0374759	0.215386	0.179023	0.292669	0.347262	0.0987655	0.898562	1.30224	0.654428	0.548855
CASP10	Other ISG	Non-ISG	0.772956	0.0496208	ISG	0.000655311	0.553064	ISG	0.00309439	0.901613	-0.0281311	0.106913	0.0496208	0.0273164	0.332599	0.531526	-0.230956	0.389358	0.71677	-0.667378	1.05794	1.02922	0.682828	0.901613
IFT74	Myeloid-specific ISG	Non-ISG	0.995584	0.0565447	ISG	0.0325707	0.391442	ISG	7.42244e-06	0.73112	0.219494	-0.0913649	0.202912	0.286211	-0.070993	-0.0100507	0.0565447	0.17964	0.479204	0.303681	0.689504	0.73112	0.597447	1.0973
NOD1	Myeloid-specific ISG	Non-ISG	0.0785206	0.273351	ISG	0.000548566	0.406747	ISG	0.00533822	0.530667	0.4057	0.389883	-0.169458	0.123187	-0.153316	0.312606	0.273351	0.217637	0.343176	0.470319	0.916801	1.14405	0.530667	0.435608
GCNT2	Other ISG	Non-ISG	0.746181	0.0797414	ISG	0.013489	0.563098	ISG	0.000160731	0.326878	-0.0468747	0.426206	-0.412102	0.582703	0.0356128	0.0797414	1.01134	0.00635174	0.781367	0.477069	0.649128	1.61247	0.173341	0.326878
UBE2Z	Myeloid-specific ISG	Non-ISG	0.993047	0.0461295	ISG	0.00161568	0.314438	ISG	7.43335e-06	0.9367	-0.0225032	-0.164201	0.0324537	0.132804	0.0461295	0.142443	0.104514	0.607914	0.06532	0.0600281	0.563557	1.36045	0.9367	0.413328
CNDP2	Myeloid-specific ISG	Non-ISG	0.266147	0.162289	ISG	4.25154e-05	0.531248	ISG	5.25281e-05	0.569465	0.265787	0.088366	0.0942731	0.140817	0.162289	0.341573	0.483737	0.57376	0.488736	0.051106	0.970958	0.866545	0.569465	0.484327
MTHFD2	Myeloid-specific ISG	Non-ISG	0.950719	0.0256252	ISG	0.000754878	0.441246	ISG	0.000912011	0.761225	0.270938	0.035483	-0.0140283	0.29441	-0.0577131	0.0256252	-0.0682523	0.804713	0.260797	0.0876048	0.621695	1.40196	0.761225	0.0627953
TUBE1	Myeloid-specific ISG	Non-ISG	0.803012	-0.0615298	ISG	0.000350822	0.423145	ISG	0.0201399	0.369433	-0.161053	NA	0.00875209	0.131818	0.0416765	-0.131812	-0.224515	0.209308	0.573129	0.27316	1.64325	0.369433	0.704242	0.221538
SLC37A1	Other ISG	Non-ISG	0.874023	0.219036	ISG	0.000268519	0.378283	ISG	5.70414e-05	0.473737	0.31376	-0.0544475	0.172927	0.00532149	0.322985	0.295257	0.219036	0.452186	0.228167	0.30438	0.507618	1.67745	0.343383	0.473737
NT5C2	Myeloid-specific ISG	Non-ISG	0.99757	0.0106661	ISG	0.0183854	0.346719	ISG	1.00056e-07	0.808292	0.0797844	-0.0248655	0.0770213	-0.0541858	-0.0248981	0.0119313	0.0106661	0.531655	0.187184	-0.0676811	0.506253	1.28213	0.808292	0.735645
MOB3C	Other ISG	Non-ISG	0.523504	0.295484	ISG	7.3757e-05	0.263929	ISG	0.000258448	0.533105	0.295484	-0.110778	0.679508	0.554916	0.116923	0.436539	0.203485	0.275404	0.252454	0.0903971	1.38753	1.21802	0.149305	0.533105
MRPL17	Myeloid-specific ISG	Non-ISG	0.971464	0.0778276	ISG	0.000140536	0.455602	ISG	0.00210891	0.509296	0.0199237	-0.052866	0.0778276	0.177834	-0.059327	0.0917631	0.171885	0.439693	0.471511	0.357507	0.85934	1.20129	0.509296	0.0130954
WSB1	Myeloid-specific ISG	Non-ISG	0.931181	-0.00756367	ISG	0.0158169	0.421492	ISG	0.000197344	0.529462	0.165624	0.0816785	-0.202104	-0.0426913	-0.00756367	0.133506	-0.118495	0.569321	0.273663	-0.0777489	0.754801	1.26694	0.529462	0.517199
TLNRD1	Other ISG	Non-ISG	0.723771	-0.00822043	ISG	0.0194013	0.276355	ISG	0.000579986	0.566653	-0.230739	0.0468524	-0.00822043	-0.0104108	-0.089201	0.284248	0.124184	-0.0274789	0.508437	0.0442725	0.83418	1.52361	0.566653	0.366344
PSTPIP2	Other ISG	Non-ISG	0.962457	0.0330676	ISG	0.00231467	0.340457	ISG	0.00324606	0.411384	0.0475715	-0.316807	1.06476	-0.114171	0.216123	0.0330676	-0.344952	0.556136	-0.076917	0.124777	0.757206	1.68085	0.354061	0.411384
NRN1	Myeloid-specific ISG	Non-ISG	0.944732	-0.0952082	ISG	0.0306825	0.368197	ISG	0.0388032	0.944323	0.302869	-0.20638	-0.286974	-0.0952082	-0.0653589	-0.0390184	-0.851848	0.464006	0.080577	0.272387	0.662332	1.13449	0.180537	0.944323
BMPR2	Myeloid-specific ISG	Non-ISG	0.996671	0.0530462	ISG	0.000202661	0.462559	ISG	0.000685827	0.518181	-0.0146332	-0.2119	-0.0818497	0.0530462	0.0768115	0.275653	0.112837	0.34905	0.576068	0.010303	0.703193	1.25744	0.295721	0.518181
PSMA3	Myeloid-specific ISG	Non-ISG	0.937497	0.0873451	ISG	0.000253533	0.551919	ISG	5.39875e-05	0.292525	0.16796	0.0873451	0.0529125	-0.0903947	0.168971	-0.0644223	0.0950533	0.229415	0.60482	0.567403	0.536435	1.25609	0.292525	0.17115
UBFD1	Myeloid-specific ISG	Non-ISG	0.970678	0.0354367	ISG	0.000105348	0.457986	ISG	7.60688e-05	0.611936	-0.120865	NA	0.037936	0.108253	0.0329375	-0.0805842	0.248703	0.132424	0.555934	0.360038	0.71876	0.72075	0.542196	0.611936
IKBKE	Other ISG	Non-ISG	0.778552	0.115465	ISG	0.0360672	0.266946	ISG	0.00071309	0.405467	0.0176247	0.0708542	0.148407	-0.011109	0.115465	0.200147	0.316052	0.0679731	0.322181	0.211712	0.559996	1.90614	0.152985	0.405467
SLC15A4	Myeloid-specific ISG	Non-ISG	0.971781	0.00154785	ISG	0.00597869	0.38449	ISG	0.00197165	0.442585	-0.15096	-0.0764395	0.111946	0.0368151	-0.059	0.0191122	0.00154785	0.481788	0.287193	0.128535	0.560052	1.36309	0.442585	0.357798
CCNYL1	Myeloid-specific ISG	Non-ISG	0.562879	-0.129815	ISG	0.002269	0.369864	ISG	1.61797e-05	0.590606	-0.110571	-0.298701	-0.104347	-0.129815	-0.13379	-0.154285	0.201655	0.00801291	0.554711	0.185016	0.760675	1.38376	0.131584	0.590606
SIPA1L2	Myeloid-specific ISG	Non-ISG	0.996671	0.00773951	ISG	5.56311e-05	0.502995	ISG	0.0311133	0.340856	0.126406	0.0812266	-0.643178	-0.0685937	-0.191228	0.00773951	0.0351187	0.414809	0.591182	0.290938	0.783101	1.14741	0.0236116	0.340856
CCDC71L	Other ISG	Non-ISG	0.758177	0.137787	ISG	0.0299016	0.398859	ISG	0.00336399	0.279165	-0.240224	0.137787	0.680539	-0.112468	-0.67012	0.240022	0.770461	-0.0611972	0.655629	0.142088	1.30654	1.21193	0.279165	0.0259525
KARS	Other ISG	Non-ISG	0.974251	0.0423886	ISG	0.000611239	0.317492	ISG	4.68117e-06	0.590109	0.0423886	-0.063353	0.00245949	0.100408	0.045325	0.105382	0.0166517	0.263155	0.37183	-0.0438091	0.417604	1.54575	0.590109	0.406593
TLK2	Other ISG	Non-ISG	0.894184	0.059802	ISG	0.00419487	0.300949	ISG	1.44512e-05	0.571258	-0.0238833	0.0289441	0.0786978	-0.167501	0.209986	0.059802	0.147474	0.047841	0.472123	0.143044	0.458853	1.50832	0.571258	0.345153
HUS1	Other ISG	Non-ISG	0.961924	-0.036303	ISG	0.00560003	0.444867	ISG	0.000615982	0.857153	0.144637	-0.0364133	0.13485	0.132037	-0.036303	-0.103352	-0.186409	0.218641	-0.405559	0.671092	1.00199	1.12578	0.0405087	0.857153
SIAH2	Myeloid-specific ISG	Non-ISG	0.541168	-0.0475896	ISG	0.00099263	0.31328	ISG	1.38414e-05	0.703372	0.167857	-0.056457	-0.0475896	0.0198785	0.0413734	-0.336313	-0.204603	-0.131129	0.442551	0.184009	0.990733	0.91193	0.703372	0.388275
MYO10	Other ISG	Non-ISG	0.802339	0.223637	ISG	0.00150118	0.295266	ISG	0.00876285	0.459484	-0.668505	-0.0542529	0.436983	-0.247609	0.223637	0.509389	1.09291	0.20946	0.381072	0.187929	0.78101	1.50032	-0.0308162	0.459484
GPR84	Myeloid-specific ISG	Non-ISG	0.99331	-0.170704	ISG	0.0474059	0.408117	ISG	0.0178092	0.333826	-0.307151	-0.040165	-0.170704	-0.104209	-0.217021	0.197378	-0.657038	0.854718	0.0700969	-0.14838	0.746137	1.43295	0.161172	0.333826
MYL12A	Myeloid-specific ISG	Non-ISG	0.721679	0.0282961	ISG	0.00422366	0.339164	ISG	0.00272815	0.556794	0.000667438	-0.00604234	0.0282961	-0.0491657	0.218382	0.254855	0.277285	0.258308	0.42002	0.251751	0.897202	0.556794	0.47497	0.58809
MARCKS	Other ISG	Non-ISG	0.802339	0.0767998	ISG	0.0435772	0.372384	ISG	0.00241037	0.813799	-0.509263	-0.0527708	1.26668	0.0767998	-3.1374	1.42789	0.198936	0.609238	0.13553	-0.201017	0.619958	0.583228	0.85309	0.813799
MORC3	Myeloid-specific ISG	Non-ISG	0.656483	0.0810143	ISG	0.0001283	0.423275	ISG	0.00412933	0.321466	0.0810143	0.0392479	-0.00443592	-0.00138929	0.20461	0.257365	0.0833491	0.297049	0.549501	0.174312	0.861942	0.88478	0.321466	0.274166
HIRA	Other ISG	Non-ISG	0.985969	0.161199	ISG	0.00852432	0.313133	ISG	0.00291918	0.831735	-0.0816406	-0.119244	0.243002	0.25557	-0.427799	0.179002	0.161199	0.224172	0.229382	0.416668	0.396885	1.29038	0.831735	-0.0859658
AEN	Myeloid-specific ISG	Non-ISG	0.991394	0.154485	ISG	0.00693119	0.336724	ISG	0.00556799	0.470502	0.188831	-0.255164	0.0949988	0.154485	0.138867	0.195866	0.167345	0.797117	0.291336	0.263487	0.382112	0.838634	0.239856	0.470502
LARP7	Myeloid-specific ISG	Non-ISG	0.957025	0.041699	ISG	0.0136359	0.328045	ISG	0.000133711	0.694083	0.0566444	-0.032481	-0.0788489	0.041699	0.0467631	-0.063783	0.0611978	0.414874	0.0095342	0.241217	0.586878	0.694083	0.734043	0.529286
INTS12	Myeloid-specific ISG	Non-ISG	0.99757	0.089837	ISG	0.0158169	0.344153	ISG	6.93395e-06	0.530546	0.089837	0.00346119	0.0195546	0.159218	0.115367	-0.0876233	0.210733	0.12967	0.410542	0.439704	0.277763	1.01566	0.399045	0.530546
NME7	Myeloid-specific ISG	Non-ISG	0.956748	0.0119773	ISG	0.0112889	0.319365	ISG	0.000925385	0.452551	-0.0223898	0.053409	0.0173888	0.0119773	-0.132752	0.121107	-0.180859	0.439616	0.199114	0.073283	0.970128	0.452551	0.332203	0.717813
LNPEP	Myeloid-specific ISG	Non-ISG	0.981593	0.0822286	ISG	0.000159231	0.303196	ISG	0.00141017	0.372628	-0.0300019	-0.144445	0.0173553	0.250923	0.161872	0.213172	0.0822286	0.39804	0.208352	0.0182917	1.0608	0.740917	0.32384	0.372628
DNPEP	Myeloid-specific ISG	Non-ISG	0.848119	0.0819651	ISG	0.00502379	0.320103	ISG	0.000318157	0.549147	0.302946	0.0413821	-0.00631622	0.0512696	0.10845	0.0819651	0.169134	0.29297	0.471255	0.073599	0.347237	0.934364	0.373542	0.549147
TAPBP	Other ISG	Non-ISG	0.523504	0.240505	ISG	0.0342227	0.343656	ISG	0.0144624	0.425195	0.434852	-0.00287309	0.224137	0.240505	0.236205	0.348671	0.279265	0.363574	0.323738	0.258968	0.369786	0.821592	0.404349	0.425195
CYSTM1	Myeloid-specific ISG	Non-ISG	0.923134	-0.0829259	ISG	0.000359158	0.415496	ISG	0.0115185	0.463618	0.167572	-0.0622024	0.472623	-0.0829259	-0.176092	-0.220783	-0.102785	0.314769	0.557529	0.271542	0.516223	0.463618	0.196501	0.638897
FAM8A1	Other ISG	Non-ISG	0.950719	-0.0345443	ISG	0.0123212	0.275491	ISG	0.00849933	0.754154	-0.196104	-0.0862074	-0.0945588	0.0351233	-0.0345443	0.00282799	0.199754	0.478444	0.0725389	-0.00828642	0.747162	1.02521	-0.200115	0.754154
WASHC4	Other ISG	Non-ISG	0.300808	0.21355	ISG	0.00143621	0.30373	ISG	0.00328238	0.52219	0.178404	0.0706907	0.307223	-0.342347	0.509385	0.21355	0.36685	0.202884	0.404575	0.184521	0.457026	0.45809	0.52219	0.636956
PIK3AP1	Myeloid-specific ISG	Non-ISG	0.772902	-0.0229426	ISG	0.0011678	0.460309	ISG	0.00748717	0.305138	-0.28391	0.109516	-0.0229426	-0.0542253	-0.39255	0.524188	0.326347	0.465019	0.455598	0.305971	0.585513	0.500097	0.226479	0.305138
ELK4	Myeloid-specific ISG	Non-ISG	0.99764	0.0449439	ISG	0.000288268	0.31195	ISG	0.0209336	0.613437	0.169363	-0.118119	-0.114727	0.0449439	0.0381121	0.0870476	0.261978	0.272995	0.255368	0.350905	0.56681	0.763174	-0.0131196	0.613437
PSMA5	Other ISG	Non-ISG	0.728783	0.0462005	ISG	0.0140609	0.314813	ISG	0.000343831	0.395478	0.0385041	0.0455266	0.0678307	0.0462005	-0.0788779	0.183019	0.0569801	0.345474	0.122046	0.284151	0.435216	1.14294	0.395478	0.0800536
CREB3	Other ISG	Non-ISG	0.981593	0.0149348	ISG	0.00607455	0.264132	ISG	0.0002741	0.58305	0.0149348	-0.107085	0.462775	-0.276218	0.168047	0.00290345	0.280318	0.178849	-0.00956002	0.349416	0.427244	0.82713	0.369854	0.58305
MOB1A	Myeloid-specific ISG	Non-ISG	0.959099	0.0150233	ISG	0.0387426	0.344587	ISG	0.00609686	0.45212	-0.141679	0.0150233	0.1003	-0.0669029	0.0847798	0.00229176	0.360328	0.240061	0.455663	0.328385	0.360788	0.295582	0.45212	0.457752
MAD2L1BP	Other ISG	Non-ISG	0.717221	0.13078	ISG	0.00582203	0.317964	ISG	0.000611973	0.365365	-0.0653917	0.214666	0.111357	0.13078	0.338725	0.0270277	0.214228	0.241463	0.102637	0.394466	0.543738	0.815948	0.365365	0.0796862
43349	Myeloid-specific ISG	Non-ISG	0.877003	-0.0117503	ISG	0.00367663	0.340509	ISG	0.0282432	0.447615	-0.0697006	-0.132544	0.0019549	-0.0117503	0.0731191	-0.139744	0.0501406	0.395659	0.305473	0.00178283	0.375544	0.598838	0.233732	0.447615
MRPS18C	Myeloid-specific ISG	Non-ISG	0.979578	0.00114633	ISG	0.0484445	0.341601	ISG	0.00369237	0.276311	-0.0167893	NA	-0.0640384	0.0190819	0.0705284	-0.0466658	0.071938	0.499764	0.266993	-0.0346706	0.41621	0.70968	0.276311	0.191173
YME1L1	Myeloid-specific ISG	Non-ISG	0.973881	0.0339645	ISG	0.0106405	0.285798	ISG	0.0014454	0.297173	-0.0241532	0.0503865	0.0432392	-0.25612	0.163595	-0.0275202	0.0339645	0.260953	0.327157	0.258692	0.310644	0.660929	0.297173	0.139136
COG5	Myeloid-specific ISG	Non-ISG	0.955451	0.0562777	ISG	0.023967	0.269024	ISG	0.0102776	0.50698	0.219	0.0562777	-0.0713805	0.0894772	-0.0408028	0.00878913	0.0933686	0.333123	-0.0881952	0.204925	0.407549	0.603433	0.50698	0.271066
FBXO39	Other ISG	ISG	0.0478015	0.984097	Non-ISG	0.267052	0.600276	Non-ISG	0.0514824	1.21421	0.984097	0.0803482	1.01718	0.697543	2.3924	0.767636	1.38697	1.88187	0.15208	1.04847	-0.0940415	1.21421	1.22839	-0.50873
C3AR1	Other ISG	ISG	0.0106734	0.647474	Non-ISG	0.302098	0.737483	Non-ISG	0.330762	0.741988	0.344413	0.481693	1.1197	-0.657673	0.945117	0.647474	1.43254	1.32226	0.882888	0.592077	-0.0164376	0.00785121	0.741988	0.915221
IFI30	Other ISG	ISG	0.03747	0.356611	Non-ISG	0.798088	0.232239	Non-ISG	0.0784319	0.27401	0.356611	0.468033	0.130571	0.115297	0.181281	0.708925	0.562603	0.301339	0.885397	0.163139	-0.223045	0.27401	-0.0431621	0.892082
TNK2	Other ISG	ISG	0.0068803	0.32323	Non-ISG	0.148739	0.165569	Non-ISG	0.222076	0.455152	0.364837	0.0903526	0.412328	0.32323	0.112826	0.652681	0.251373	0.163928	0.167211	0.225097	0.15206	0.455152	0.616451	0.287636
LAG3	MDM-specific ISG	Non-ISG	0.757394	0.527175	Non-ISG	0.0502844	1.54026	ISG	8.32388e-07	4.29443	0.740325	0.187384	-0.175373	0.527175	1.01647	0.792863	0.454802	1.92904	4.15785	-1.88871	1.15148	4.29443	3.80761	5.51836
SECTM1	MDM-specific ISG	Non-ISG	0.335761	0.235433	Non-ISG	0.0522146	0.297174	ISG	2.44055e-05	2.99309	0.344758	0.235433	-0.186128	-0.00693587	-0.40279	0.790388	0.29928	0.842655	-0.0173961	-0.881824	0.611744	2.99309	3.80744	1.80701
NCF1	MDM-specific ISG	Non-ISG	0.402776	0.0487044	Non-ISG	0.945593	0.0270085	ISG	4.45852e-07	2.6059	-0.306533	0.178539	-0.10168	0.64817	-0.783571	0.813964	0.0487044	0.552084	-0.848921	0.164541	-0.110524	2.6059	2.58466	2.97263
CALHM6	MDM-specific ISG	Non-ISG	0.633533	0.00263309	Non-ISG	0.0773552	0.568994	ISG	4.79834e-06	2.92787	-0.0928672	0.0901738	-0.138858	0.00263309	-0.806125	0.78163	0.247176	1.35095	0.568994	0.298254	NA	3.89631	2.92787	1.28953
APOBEC3H	Other ISG	Non-ISG	0.961924	0.143422	Non-ISG	0.0640623	1.3857	ISG	0.00153754	1.81255	0.143422	0.434189	1.11335	-1.63006	-1.71689	-0.113535	0.562617	1.08724	1.3857	1.84924	NA	0.989984	1.81255	5.06624
MCOLN2	MDM-specific ISG	Non-ISG	0.996671	-0.00863248	Non-ISG	0.83246	0.445273	ISG	4.04843e-07	1.84176	0.343413	0.271385	-1.61566	-1.68787	-0.0650293	-0.00863248	0.0913755	0.445273	0.195122	2.127	NA	4.21091	1.57367	1.84176
SGIP1	MDM-specific ISG	Non-ISG	0.376424	0.685039	Non-ISG	0.939227	0.098023	ISG	1.70409e-06	2.87476	0.438176	-0.0645921	0.761624	1.26165	0.685039	0.288172	2.51868	-0.225369	0.182385	0.654491	0.0136615	2.87476	1.64167	2.95805
CCL4L2	MDM-specific ISG	Non-ISG	0.858305	0.399074	Non-ISG	0.917189	0.158456	ISG	0.0132596	2.39644	0.380028	NA	NA	NA	NA	0.418119	NA	0.158456	NA	NA	NA	2.39644	NA	NA
PLEKHA4	MDM-specific ISG	Non-ISG	0.996671	-0.0431241	Non-ISG	0.0998699	0.501605	ISG	4.86928e-08	2.51407	-0.0431241	-0.0508034	-2.11904	0.21942	0.264895	0.296077	-0.46643	0.084381	0.879437	0.75015	0.253059	3.33674	1.27289	2.51407
CCL5	MDM-specific ISG	Non-ISG	0.963583	0.0262052	Non-ISG	0.373789	0.117925	ISG	0.00113265	2.16707	0.0357326	0.123572	-0.0990774	-0.255249	0.0262052	0.188697	-0.197477	0.032299	0.20355	-0.119739	0.664589	3.17933	2.16707	1.70272
TIMD4	MDM-specific ISG	Non-ISG	0.820001	0.170246	Non-ISG	0.851186	0.0446383	ISG	0.000132432	2.30389	0.170246	1.03071	0.140719	1.50693	-2.13427	-0.229402	0.638563	-0.0598721	-0.270469	0.149149	0.225975	2.30389	0.964199	3.75781
TMEM171	Other ISG	Non-ISG	0.870087	0.289922	Non-ISG	0.2302	0.258498	ISG	2.03416e-07	3.13754	0.376731	0.0490917	0.565829	0.0180016	0.289922	0.338462	-0.421125	-0.0355501	2.77627	0.526324	-0.00932832	3.95513	-0.0901504	3.13754
PERM1	Other ISG	Non-ISG	0.868589	0.0822216	Non-ISG	0.381247	0.314883	ISG	6.93395e-06	2.29255	-0.243196	NA	NA	NA	NA	0.407639	NA	0.314883	NA	NA	NA	2.29255	NA	NA
TMEM229B	MDM-specific ISG	Non-ISG	0.418965	0.38535	Non-ISG	0.346636	0.379652	ISG	1.98883e-05	2.10884	0.298485	0.124158	0.38535	-0.0697647	1.03365	0.667526	1.1421	0.528374	0.443992	0.315313	0.0950122	3.03302	2.10884	1.48065
LIFR	MDM-specific ISG	Non-ISG	0.955451	-0.0994156	Non-ISG	0.471121	0.454637	ISG	5.09745e-06	1.4023	0.0701466	-0.0994156	-0.265749	-0.903483	1.80148	-0.315487	0.677166	0.671409	-0.29438	0.66643	0.242845	3.80199	1.4023	1.34159
SELL	MDM-specific ISG	Non-ISG	0.826823	0.193385	Non-ISG	0.673005	0.411899	ISG	6.11691e-06	2.25251	0.0485994	0.184714	0.216324	0.397011	0.193385	0.183252	0.566695	0.145033	1.71454	0.678766	-0.0769192	1.82445	2.25251	2.4382
GCNT4	MDM-specific ISG	Non-ISG	0.898538	-0.10429	Non-ISG	0.930896	0.29463	ISG	1.32545e-06	2.41975	-0.223374	-0.346387	0.145718	-0.10429	1.84287	-0.0817376	-1.39087	0.638336	-0.049077	0.693679	-0.469972	3.08362	0.493661	2.41975
HRASLS2	MDM-specific ISG	Non-ISG	0.848119	0.0946561	Non-ISG	0.811848	-0.194049	ISG	0.00097674	2.62505	0.229656	0.0946561	-0.452219	-0.346333	0.886715	0.342692	0.0257801	-0.579197	0.855321	-1.61909	0.191099	2.62505	3.05917	0.248949
SLAMF7	Other ISG	Non-ISG	0.820001	0.0268402	Non-ISG	0.00125098	0.946154	ISG	6.17195e-06	0.880402	0.138643	0.309271	-0.548783	-0.00905168	-0.232894	0.532459	0.0268402	2.18902	-0.342664	-0.296714	2.23253	4.24427	0.880402	0.73569
ATXN7L1	Other ISG	Non-ISG	0.905953	-0.00714837	Non-ISG	0.241149	0.630592	ISG	6.06892e-05	1.77454	0.0425797	-0.115591	-2.1168	2.32677	0.170786	-0.00714837	-2.1323	0.127844	0.842138	0.975479	0.419045	1.77454	0.73677	3.31978
RND3	MDM-specific ISG	Non-ISG	0.953531	0.361935	Non-ISG	0.979573	-0.135053	ISG	2.96557e-05	2.27807	-0.00324441	-0.063407	0.361935	0.680012	0.834231	-0.0159899	0.834374	-0.190094	0.973932	-0.628935	-0.0800129	2.27807	0.299105	3.17244
SSTR2	Other ISG	Non-ISG	0.955571	0.0509597	Non-ISG	0.00931879	0.0907905	ISG	6.75732e-05	0.928395	0.662138	0.0509597	-0.181719	0.155717	-0.175683	0.00604239	0.115549	0.213787	-0.0322064	-0.0971231	1.80501	4.37798	0.928395	0.391476
SLC38A5	MDM-specific ISG	Non-ISG	0.485301	0.0949395	Non-ISG	0.750555	0.792888	ISG	0.000625668	1.88133	0.531535	0.0949395	-0.0987527	-0.00460112	0.0544149	0.531995	0.415895	1.32349	0.792888	-1.43259	NA	3.25861	1.88133	0.550328
AMOTL2	Other ISG	Non-ISG	0.915626	0.035461	Non-ISG	0.00218493	0.13244	ISG	0.00344138	1.11125	0.471229	0.0623848	0.035461	-0.101882	-0.00314421	0.170813	-0.34021	0.303136	-0.455729	-0.0382555	2.08726	4.18174	1.11125	0.304485
TTC9	MDM-specific ISG	Non-ISG	0.903965	-0.0439257	Non-ISG	0.897413	-0.00137681	ISG	6.51374e-07	1.66507	-0.29049	-0.0439257	0.611231	-2.94738	0.197254	-0.0532303	0.00804404	0.310937	-0.00137681	-0.0274977	NA	1.66507	1.29692	2.60242
PRICKLE1	MDM-specific ISG	Non-ISG	0.915484	0.0891732	Non-ISG	0.732873	-0.0591163	ISG	0.000129723	1.87516	-0.636456	0.0891732	-0.96306	1.11468	0.632776	0.0755508	1.21245	-0.439691	-0.278902	0.160669	0.578849	1.98248	1.64329	1.87516
PLA2G16	MDM-specific ISG	Non-ISG	0.97109	0.0331715	Non-ISG	0.325005	0.145638	ISG	0.000521194	1.98922	-0.0994879	0.116596	0.0331715	0.149773	-0.0117477	0.0256357	0.138322	0.0196106	0.110647	0.180629	0.393198	1.48883	1.98922	2.0161
GPBAR1	MDM-specific ISG	Non-ISG	0.802339	0.217396	Non-ISG	0.960596	0.29633	ISG	0.0220712	2.01053	-0.00594064	-0.00661265	0.233527	0.245104	0.106791	0.217396	0.910666	0.494471	0.263798	0.328863	-0.355445	0.619846	2.01053	2.80981
C1R	MDM-specific ISG	Non-ISG	0.947659	0.277076	Non-ISG	0.447052	-0.203506	ISG	0.000522845	1.83162	0.277076	-0.110246	0.293981	0.695702	0.112593	-0.0565928	1.42989	-0.36624	-1.8032	0.180627	-0.0407728	1.83162	1.47588	2.06656
JADE2	MDM-specific ISG	Non-ISG	0.711781	0.108895	Non-ISG	0.901226	-0.000584705	ISG	6.75056e-05	1.75014	-0.00612887	-0.0404742	0.108895	0.0336228	0.278162	0.460153	0.424802	0.431471	0.0378313	-0.259428	-0.0390008	1.75014	1.45832	2.16405
MDK	MDM-specific ISG	Non-ISG	0.954552	0.0156181	Non-ISG	0.662912	0.0183058	ISG	0.000325322	1.97207	-0.163468	-0.0214465	0.117419	0.0156181	-0.276374	0.107377	0.607547	-0.116554	0.378209	-0.140808	0.153165	1.98965	1.97207	1.33207
CFAP54	Other ISG	Non-ISG	0.803011	0.398847	Non-ISG	0.927597	-0.129596	ISG	0.020745	1.76252	0.551364	NA	NA	NA	NA	0.24633	NA	-0.129596	NA	NA	NA	1.76252	NA	NA
IRF4	MDM-specific ISG	Non-ISG	0.996671	0.0242802	Non-ISG	0.00652397	0.209353	ISG	0.000520554	1.71484	-0.0235794	0.0500379	0.241996	-0.239494	0.281696	0.0242802	-0.542486	-0.313857	0.269334	0.149371	1.19379	2.71831	1.71484	0.854297
SCIMP	MDM-specific ISG	Non-ISG	0.695871	0.158664	Non-ISG	0.672621	0.128326	ISG	0.000891871	1.69516	-0.0995182	0.158664	-0.0391239	-0.399196	0.357596	0.476946	0.169283	0.544415	0.128326	-0.366324	NA	1.87796	1.66703	1.69516
TMEM268	MDM-specific ISG	Non-ISG	0.985122	0.032551	Non-ISG	0.735179	0.365204	ISG	1.67168e-06	1.72685	0.050494	-0.0208805	0.112239	0.032551	-0.0337783	-0.0550102	0.131665	0.562387	0.70686	0.168022	-0.212317	2.35772	1.08033	1.72685
GAREM1	Other ISG	Non-ISG	0.894683	0.381619	Non-ISG	0.627459	0.194709	ISG	1.09434e-05	1.67902	0.381619	-0.0609485	1.03003	2.49043	-0.0126968	-0.0437394	0.518141	0.0324528	0.317454	0.529361	0.0719648	2.90989	0.57455	1.67902
PDE4B	MDM-specific ISG	Non-ISG	0.995001	0.235768	Non-ISG	0.0200198	0.190628	ISG	5.76318e-05	1.38368	0.494495	0.0469716	0.970218	0.774351	-1.01039	-0.302573	0.235768	0.337048	-0.243403	0.0442076	1.71913	2.55907	1.219	1.38368
RNF19B	MDM-specific ISG	Non-ISG	0.996671	-0.0569975	Non-ISG	0.00102539	0.228425	ISG	5.03321e-08	1.7129	0.0946505	-0.0733284	-0.104093	-0.148361	-0.0569975	0.0678598	0.179641	0.489874	-0.0330242	-0.0642311	2.1446	2.55521	0.821498	1.7129
LYSMD2	MDM-specific ISG	Non-ISG	0.443753	0.337841	Non-ISG	0.314647	0.613598	ISG	1.81105e-07	1.68897	0.241131	0.0168701	0.337841	0.473276	0.392368	0.376981	-0.0148454	0.750814	0.476383	0.766106	0.0140126	2.1435	1.68897	1.25636
RIPOR2	MDM-specific ISG	Non-ISG	0.953531	-0.00619942	Non-ISG	0.227483	-0.489177	ISG	0.00014322	1.6771	-0.0325176	-0.131947	-0.0419138	-0.00619942	0.0461651	0.369075	0.34976	0.309594	-0.802177	-1.69154	-0.176176	2.61749	0.786412	1.6771
NFE2L3	MDM-specific ISG	Non-ISG	0.976651	-0.0601106	Non-ISG	0.0569208	0.383974	ISG	8.32637e-07	1.84847	0.057632	0.017398	-0.12442	0.00557246	-0.0969674	-0.0601106	-0.106197	0.500794	0.267155	0.249695	0.896414	2.40983	1.84847	0.82236
SYT17	Other ISG	Non-ISG	0.923134	0.138597	Non-ISG	0.711739	-0.111028	ISG	0.00170525	0.730961	-0.581748	0.138597	1.1983	-2.05325	0.277827	-0.436019	0.598493	-0.230536	-1.15879	0.00848043	0.148712	0.730961	0.207284	4.11538
IL2RA	MDM-specific ISG	Non-ISG	0.989056	-0.0708147	Non-ISG	0.0871639	0.686664	ISG	0.000467162	1.92139	0.055677	-0.00668267	-0.0708147	-0.433289	-0.105284	-0.0131563	-0.130359	1.50141	0.234241	-1.97994	1.13909	2.57371	1.92139	0.444601
PRLR	MDM-specific ISG	Non-ISG	0.73682	0.137457	Non-ISG	0.676768	0.236415	ISG	1.95935e-05	1.61565	-0.00324441	0.00561649	0.610248	0.137457	0.646892	0.591644	-0.107824	0.301797	0.171032	-0.93197	0.454041	1.46666	1.61565	1.76382
ANXA2R	MDM-specific ISG	Non-ISG	0.922907	0.278505	Non-ISG	0.774012	-0.146931	ISG	1.43807e-06	1.57107	0.289	-0.597103	0.278505	0.0511061	0.316484	0.14745	0.853898	-0.77427	-0.146931	0.12354	NA	1.57107	1.39135	1.8475
NKD1	MDM-specific ISG	Non-ISG	0.746839	0.162685	Non-ISG	0.251503	0.486088	ISG	4.97386e-05	1.78168	-0.0208499	0.0288485	0.22406	0.397804	-0.446624	0.162685	2.02023	0.626412	0.1719	0.561417	0.410758	1.79794	1.22475	1.78168
PLEKHN1	MDM-specific ISG	Non-ISG	0.299234	0.385539	Non-ISG	0.307835	0.355767	ISG	4.21545e-05	1.77893	0.305265	0.105531	-0.425692	0.751315	0.953373	0.460056	0.385539	0.398092	0.804991	0.0997126	0.313443	1.79885	1.77893	1.15156
GIMAP4	MDM-specific ISG	Non-ISG	0.868589	0.246558	Non-ISG	0.323793	0.568667	ISG	0.000797368	1.47671	0.425696	0.246558	-1.81699	0.0555554	0.156315	0.739095	0.608349	1.12599	1.03279	-0.276281	0.104542	1.47671	1.79332	1.45854
BTN3A3	MDM-specific ISG	Non-ISG	0.44651	0.394932	Non-ISG	0.51397	0.614822	ISG	0.000593319	1.57419	0.21944	0.439714	0.260563	0.422111	0.0322221	0.445327	0.394932	0.52202	1.03401	0.707623	-0.20123	1.48321	NA	1.66517
RUBCN	MDM-specific ISG	Non-ISG	0.633461	0.219968	Non-ISG	0.169924	0.208639	ISG	1.26342e-05	1.56278	0.0560363	0.124393	0.26779	0.416547	-0.00715349	0.231274	0.219968	0.477392	0.208639	0.0730981	NA	2.2883	0.861543	1.56278
PLEKHH2	MDM-specific ISG	Non-ISG	0.977463	-0.170436	Non-ISG	0.822403	0.0716519	ISG	4.37934e-05	1.07987	-0.249056	0.0708196	1.34409	0.523659	-0.454601	-0.170436	-1.53467	0.623613	0.134857	-0.046152	0.00844696	2.67085	0.950721	1.07987
RHEBL1	MDM-specific ISG	Non-ISG	0.946846	-0.0169858	Non-ISG	0.20818	0.456139	ISG	0.0014886	1.63149	-0.0169858	0.423243	-0.322745	-0.126684	0.158937	-0.187542	0.193075	0.586824	1.93596	0.325455	0.192532	0.616549	1.63149	2.40065
PAX5	MDM-specific ISG	Non-ISG	0.962457	-0.268909	Non-ISG	0.373071	0.206325	ISG	0.000654486	0.689646	0.469227	0.0904172	-0.708213	-0.299027	-0.268909	-0.180187	-0.487497	0.767532	0.163619	-0.541151	0.249031	3.36392	0.689646	0.57742
CCR7	MDM-specific ISG	Non-ISG	0.953531	-0.0158426	Non-ISG	0.0806323	0.749532	ISG	0.0465259	1.77737	-0.090014	0.107631	-0.0449925	-0.0376525	-0.0158426	0.112995	0.365327	0.926884	0.151589	0.57218	1.15045	0.651673	2.19275	1.77737
ITGB7	MDM-specific ISG	Non-ISG	0.955451	0.161499	Non-ISG	0.653004	0.561897	ISG	0.000800427	1.31504	0.16711	0.0643253	-0.0756187	-0.117893	0.212013	0.161499	0.211861	0.958352	0.165443	0.998768	-0.0581458	0.8463	1.31504	2.41271
BRIP1	Other ISG	Non-ISG	0.740872	0.0250218	Non-ISG	0.194179	0.161306	ISG	0.000539738	1.61548	0.0250218	0.936387	0.0379942	-0.2271	-1.09945	-0.199157	1.40674	2.07524	0.167236	-0.875021	0.155377	2.36143	0.575722	1.61548
IL7	Other ISG	Non-ISG	0.633533	0.07091	Non-ISG	0.0583722	0.541408	ISG	3.05568e-06	1.16951	0.07091	0.0125486	2.95113	-0.0482314	1.38246	0.0414196	0.242619	-0.147229	1.23004	-1.07848	1.90606	2.34658	1.16951	1.03075
PARP15	MDM-specific ISG	Non-ISG	0.949089	0.056236	Non-ISG	0.171437	0.48965	ISG	5.70414e-05	1.6506	0.056236	0.328686	-0.0866795	-0.747849	0.14585	-0.031283	0.407725	0.536038	0.14576	1.85147	0.443262	1.6506	0.660702	2.2232
SRGAP2C	MDM-specific ISG	Non-ISG	0.908437	-0.0468721	Non-ISG	0.645531	0.23489	ISG	5.06728e-05	1.50203	0.0146825	NA	NA	NA	NA	-0.108427	NA	0.23489	NA	NA	NA	1.50203	NA	NA
C17orf67	MDM-specific ISG	Non-ISG	0.605572	0.129302	Non-ISG	0.536439	0.0362079	ISG	8.53024e-06	1.5018	0.0197063	NA	0.238898	-0.0767549	0.00357784	0.31842	0.545321	0.0362079	0.949103	-0.109491	NA	1.315	1.5018	1.66373
CBWD2	Other ISG	Non-ISG	0.894184	0.185339	Non-ISG	0.149398	0.588213	ISG	6.99182e-06	1.47765	0.000233437	NA	1.13963	0.279491	-0.651063	0.0911879	0.520588	0.486081	-2.49069	0.690345	1.34177	2.25384	NA	0.701457
STAT4	MDM-specific ISG	Non-ISG	0.996671	-0.0345082	Non-ISG	0.0891367	0.876452	ISG	0.0002741	1.69089	-0.0251816	0.0773462	-0.239921	-0.524555	0.728637	-0.0470815	-0.0345082	0.858015	0.89489	-0.893851	1.00883	2.19691	0.544762	1.69089
BLZF1	Other ISG	Non-ISG	0.881259	0.0260507	Non-ISG	8.39347e-05	0.117223	ISG	2.63648e-06	1.03145	0.0170239	0.0977444	-0.248131	0.0260507	-0.0089896	0.167392	0.038703	0.384699	-0.150253	-0.213582	2.84833	3.05123	1.03145	0.25323
CD72	MDM-specific ISG	Non-ISG	0.99764	-0.0251655	Non-ISG	0.325217	0.0984626	ISG	0.000262112	1.35739	-0.192878	0.160599	-0.0251655	0.205088	0.0108621	-0.0827773	-0.732002	0.0821545	0.114771	-0.668603	0.561135	0.944783	1.35739	2.02539
FGL2	MDM-specific ISG	Non-ISG	0.431333	0.111053	Non-ISG	0.466302	0.432836	ISG	0.00332791	1.75739	0.111053	0.317269	-0.05332	0.145165	-0.371978	0.880619	0.00878686	0.639989	0.236497	0.629176	0.0879343	0.764728	1.75739	1.77938
ELOVL3	MDM-specific ISG	Non-ISG	0.919146	-0.00486539	Non-ISG	0.0142475	-0.816275	ISG	0.000355074	1.58498	-0.165155	0.310853	-0.323702	-0.00486539	0.158253	-0.034263	0.221825	0.194581	-1.43935	-0.524032	-1.10852	2.21201	1.58498	0.496966
SRGAP2B	MDM-specific ISG	Non-ISG	0.884055	0.136222	Non-ISG	0.464833	0.275515	ISG	3.13871e-05	1.42889	0.197606	NA	NA	NA	NA	0.0748371	NA	0.275515	NA	NA	NA	1.42889	NA	NA
RET	MDM-specific ISG	Non-ISG	0.631405	-0.166882	Non-ISG	0.992029	-0.0165294	ISG	0.000303753	0.817435	-1.5487	-0.261936	0.201191	-0.635343	-0.166882	-0.0139311	0.225087	-0.0713345	0.0382756	-0.865202	0.241986	3.23829	0.187247	0.817435
DSP	Other ISG	Non-ISG	0.802339	0.0425445	Non-ISG	0.281454	0.139318	ISG	0.000582873	0.762113	0.657787	0.0425445	-0.626618	-0.144268	-0.0351141	0.454753	0.760302	1.09673	-0.195798	-0.239063	0.474435	3.04569	0.433509	0.762113
C11orf96	MDM-specific ISG	Non-ISG	0.971508	0.154438	Non-ISG	0.803735	0.118052	ISG	0.0147177	1.40639	0.257932	0.154438	NA	NA	NA	-0.12537	NA	0.118052	NA	NA	NA	1.16939	1.64339	NA
C5	MDM-specific ISG	Non-ISG	0.953531	0.0251235	Non-ISG	0.692497	-0.235146	ISG	0.00378566	1.50826	-0.0288844	0.202809	-0.33761	0.0251235	0.20615	0.046579	-0.227531	-0.169401	-0.679274	-0.300892	0.0418367	0.524371	1.50826	2.18304
JAK3	MDM-specific ISG	Non-ISG	0.983113	0.046427	Non-ISG	0.596706	0.220209	ISG	1.24707e-05	0.713178	0.103633	-0.119695	0.734233	0.392819	-1.05041	0.046427	-0.024495	0.40964	-1.29184	0.0307785	0.54264	2.81325	0.683738	0.713178
LILRB4	Other ISG	Non-ISG	0.266634	0.63825	Non-ISG	0.472953	0.440423	ISG	9.48821e-05	1.38296	0.150932	NA	NA	NA	NA	1.12557	NA	0.440423	NA	NA	NA	1.38296	NA	NA
C1S	MDM-specific ISG	Non-ISG	0.962457	-0.0197323	Non-ISG	0.813041	0.129174	ISG	0.000593319	1.59035	-0.0267076	0.0854087	0.234067	0.0443042	-0.326346	-0.285394	-0.0197323	0.190446	0.0679031	0.930771	-0.0749195	0.954925	1.603	1.59035
PTGER2	MDM-specific ISG	Non-ISG	0.633533	0.195545	Non-ISG	0.925607	-0.0315602	ISG	1.57846e-06	0.875852	-0.172678	0.852371	-0.618032	-0.0263365	0.215075	0.616166	0.195545	-0.403999	-0.186819	0.123699	0.276297	2.45808	0.808549	0.875852
DNAAF1	Other ISG	Non-ISG	0.620048	-0.315861	Non-ISG	0.00108415	0.187685	ISG	0.00493612	1.54029	-0.180792	NA	-0.138262	-0.548299	-0.839913	-0.450929	0.0533076	0.423589	-0.507284	-0.0482187	2.48415	1.57171	1.02383	1.54029
PIWIL4	MDM-specific ISG	Non-ISG	0.955571	-0.0166628	Non-ISG	0.00165701	0.250956	ISG	8.7502e-07	1.21746	0.197287	-0.0828264	0.148234	-0.231719	0.401043	-0.139818	-0.0166628	0.373817	0.128094	0.10982	0.976426	1.68473	1.21746	1.20324
GIMAP7	MDM-specific ISG	Non-ISG	0.808476	0.0621902	Non-ISG	0.125997	0.372728	ISG	0.000648718	1.44652	-0.0746758	0.0303893	0.040552	0.0621902	0.076044	0.609413	0.425002	0.738309	0.222974	-0.349094	0.522482	1.52989	1.44652	1.12555
VCAM1	MDM-specific ISG	Non-ISG	0.908752	0.108337	Non-ISG	0.989154	-0.0905264	ISG	5.15032e-05	1.25412	0.657787	0.108337	-0.431028	0.549868	-0.246691	0.163253	-0.162026	-0.0355501	-0.145503	1.15471	-0.236307	2.22448	1.25412	0.621915
DAPP1	MDM-specific ISG	Non-ISG	0.710098	0.138038	Non-ISG	0.021387	0.117111	ISG	1.70803e-06	1.06636	0.316815	0.160602	-0.117149	0.112643	0.0765306	0.354619	0.138038	0.0746492	0.0680339	0.159573	0.679128	2.29764	1.06636	0.700559
BOC	MDM-specific ISG	Non-ISG	0.682336	-0.0831884	Non-ISG	0.909708	0.016083	ISG	0.00531381	1.09456	0.246802	-0.0437881	-0.0831884	-1.71849	-1.81688	-0.564274	1.00146	-0.0631576	-0.149014	0.275763	0.0953235	2.30162	0.659038	1.09456
TMEM110_MUSTN1	MDM-specific ISG	Non-ISG	0.736562	0.150004	Non-ISG	0.855493	0.0912468	ISG	0.001569	1.34968	0.0572087	NA	NA	NA	NA	0.242798	NA	0.0912468	NA	NA	NA	1.34968	NA	NA
CCDC102A	MDM-specific ISG	Non-ISG	0.886787	-0.0511549	Non-ISG	0.616532	-0.0691692	ISG	0.00970745	0.899304	-0.0612674	0.218059	0.169868	-0.0511549	-0.0646979	-0.0116523	-0.0529762	-0.0815057	-0.0358484	-0.0568326	-0.197371	0.661001	0.899304	2.48559
MUC1	MDM-specific ISG	Non-ISG	0.733584	0.145378	Non-ISG	0.00150275	0.213545	ISG	5.32551e-05	1.62428	0.499106	0.298532	0.145378	0.100651	0.285003	-0.0851346	0.080246	0.184874	0.0348787	0.242216	0.681187	2.04791	0.372386	1.62428
GBP7	Other ISG	Non-ISG	0.989755	0.156907	Non-ISG	0.454437	-1.22584	ISG	9.70625e-05	1.28774	-0.364849	-0.160073	-1.03733	0.213068	1.62778	0.156907	0.681102	0.413105	-1.67897	-1.22584	NA	3.9355	-1.2003	1.28774
ADGRE1	Other ISG	Non-ISG	0.947659	0.114378	Non-ISG	0.0105975	0.377062	ISG	0.00441278	1.55581	0.114378	0.0528572	0.00337732	0.217293	-0.271564	0.302823	0.433865	-0.188566	-0.160781	2.70724	0.914906	1.68681	0.754689	1.55581
GZMB	Other ISG	Non-ISG	0.942399	0.24488	Non-ISG	0.0241766	0.736391	ISG	0.00320462	1.29178	0.24488	0.335472	-1.68374	0.309872	0.20445	0.515918	0.225441	-0.132698	2.86231	-0.0998843	1.57267	1.29178	0.656626	2.03569
MYO1G	MDM-specific ISG	Non-ISG	0.746839	0.121218	Non-ISG	0.730515	-0.401573	ISG	7.74994e-05	1.6295	0.066756	0.121218	-0.0104379	-0.10949	0.121354	0.171052	0.169388	0.188882	-0.431276	-0.401573	NA	1.68981	0.649184	1.6295
SEMA4D	MDM-specific ISG	Non-ISG	0.956108	-0.0123265	Non-ISG	0.847378	-0.102489	ISG	0.000120053	1.14568	-0.0788397	-0.058582	0.0597004	-0.114127	0.146028	-0.0123265	-0.0090624	0.275159	-0.202557	-0.0745539	-0.130425	2.17974	0.630262	1.14568
HIST2H2AA4	MDM-specific ISG	Non-ISG	0.940748	0.224921	Non-ISG	0.334126	0.364967	ISG	0.0276715	1.34434	0.543475	NA	0.291926	-0.0114351	0.157915	0.082078	0.443856	0.85943	0.364967	0.0719165	NA	0.226194	1.34434	2.38506
TTC21A	Other ISG	Non-ISG	0.603544	0.5138	Non-ISG	0.105422	0.459062	ISG	0.000236289	0.8973	0.772187	-0.0403519	-0.75589	1.08626	0.932398	0.5138	0.438416	0.485746	2.50108	0.432378	0.328328	0.8973	0.890797	2.16709
UBA7	MDM-specific ISG	Non-ISG	0.290657	0.308395	Non-ISG	0.211611	0.730244	ISG	0.00116093	1.18809	0.291677	0.308395	0.299838	0.777595	0.0633038	0.46533	1.00404	0.347337	1.11315	1.14008	0.00431437	1.11252	1.18809	1.65207
GUCY1B1	Other ISG	Non-ISG	0.962033	0.00414485	Non-ISG	0.108118	0.427462	ISG	0.00100551	1.41894	0.429981	-0.303587	0.118553	-1.30762	0.00414485	0.179425	-0.110094	0.615137	-0.540553	2.94278	0.239786	0.823798	1.41894	1.70884
MVB12B	MDM-specific ISG	Non-ISG	0.981593	-0.0586713	Non-ISG	0.428045	0.155769	ISG	0.00155169	1.3522	-0.114774	-0.0586713	0.0631355	-0.268176	-0.112155	0.210399	0.138203	0.313187	0.155769	0.0138556	NA	1.3522	1.02341	1.57494
RNF144B	MDM-specific ISG	Non-ISG	0.981593	-0.236859	Non-ISG	0.923048	-0.0707538	ISG	1.24707e-05	0.780929	-0.236859	-0.255579	-0.884279	-1.04207	0.145799	0.233025	1.16782	-0.239086	-0.0915829	-0.0499246	0.300527	2.61321	0.524572	0.780929
RBMS2	Other ISG	Non-ISG	0.206206	0.209136	Non-ISG	0.166017	0.404951	ISG	0.000657041	1.54108	-0.0871323	0.690704	-0.128208	0.209136	0.533049	0.083302	2.10539	-0.0523823	2.00671	-0.0246583	0.83456	1.71096	0.635601	1.54108
FAM129A	MDM-specific ISG	Non-ISG	0.955451	-0.067048	Non-ISG	0.644502	0.183507	ISG	0.00011517	0.798922	0.130993	-0.067048	-1.14792	0.026699	-0.150259	-0.100591	0.0238088	0.183507	0.322985	0.127306	NA	2.79419	0.282388	0.798922
HIST2H2AA3	Other ISG	Non-ISG	0.947659	0.151033	Non-ISG	0.114262	0.272255	ISG	0.0152385	1.28649	-0.00324441	NA	0.443955	0.0214002	0.19011	0.111957	0.631244	0.354564	0.189946	0.0659917	0.486452	0.226194	NA	2.34679
FXYD6	Other ISG	Non-ISG	0.681762	0.673659	Non-ISG	0.0632809	0.288223	ISG	0.000101276	1.11865	0.748803	0.0107718	-0.526554	0.781219	1.88299	0.673659	-1.09981	0.24856	1.55444	0.327887	0.162724	1.08897	1.11865	1.6479
HIST2H2BE	MDM-specific ISG	Non-ISG	0.789715	0.187803	Non-ISG	0.146324	0.2985	ISG	1.59831e-05	1.28536	1.00566	0.0320167	0.13853	0.187803	0.166467	0.201662	0.191999	0.995585	0.290318	-0.104121	0.306682	1.28536	0.800626	1.76357
TRIB2	Other ISG	Non-ISG	0.650084	-0.213703	Non-ISG	2.85066e-05	0.426537	ISG	0.000520554	1.32595	-0.253643	-0.433747	-0.0163836	-0.270812	0.257503	-0.102384	-0.213703	0.834453	0.0186205	-0.179906	3.28345	1.51524	0.98963	1.32595
LAMB1	MDM-specific ISG	Non-ISG	0.895577	-0.0202418	Non-ISG	0.693622	-0.086568	ISG	0.000464238	1.51083	-0.176182	-0.0202418	-2.22742	0.249221	0.101316	-0.199794	0.677257	0.0959539	-0.490402	-0.154765	-0.0183714	1.96682	1.51083	0.331478
CDKL1	MDM-specific ISG	Non-ISG	0.118907	0.216449	Non-ISG	0.714208	0.103768	ISG	3.38124e-05	1.45897	0.044106	0.257046	0.945861	0.0953592	0.176593	0.216449	1.10365	0.0114739	0.137065	0.11805	0.0894867	1.45897	0.791801	1.55006
STEAP1B	MDM-specific ISG	Non-ISG	0.848119	-0.281783	Non-ISG	0.666225	0.16657	ISG	0.0190128	1.26428	-0.281783	-0.0727995	NA	NA	NA	-0.422934	NA	0.16657	NA	NA	NA	1.26428	NA	NA
TBX15	Other ISG	Non-ISG	0.908437	-0.128795	Non-ISG	0.703626	0.622414	ISG	0.000907703	0.476174	-0.194116	-0.128795	1.61239	-0.061174	-0.102145	-0.264484	-0.781305	-0.0355501	1.13525	0.622414	NA	2.95078	0.476174	0.331895
CHRNA1	MDM-specific ISG	Non-ISG	0.97118	0.0996655	Non-ISG	0.737948	-0.308305	ISG	0.00310542	1.17655	0.0996655	0.0755005	1.1756	-0.583181	0.285302	-0.504975	0.889572	-0.521399	-0.871095	-0.0952106	0.168612	1.17655	0.750706	1.81634
APOBEC3D	MDM-specific ISG	Non-ISG	0.589861	0.135989	Non-ISG	0.208537	0.342205	ISG	0.000116053	1.4267	0.122139	0.219852	0.0197031	0.135989	-0.140038	0.258204	0.189854	0.54041	-0.201539	0.569348	0.144001	1.65005	0.660423	1.4267
NOD2	MDM-specific ISG	Non-ISG	0.980106	0.229055	Non-ISG	0.88411	0.109618	ISG	4.41361e-05	1.19489	0.229055	-0.180557	1.26953	-0.569522	0.253358	0.277273	-0.136995	0.156994	0.941701	0.0622423	-0.391307	2.22996	1.19489	0.301115
NFIX	MDM-specific ISG	Non-ISG	0.936898	0.0270957	Non-ISG	0.51302	0.166607	ISG	0.0014833	1.83996	0.400658	-0.0458455	0.0628991	-0.184467	0.0270957	0.347398	-0.455101	0.25614	0.193773	0.139441	0.122446	1.83996	-0.0341452	1.88149
CH25H	Other ISG	Non-ISG	0.848119	0.0629954	Non-ISG	0.000195786	0.13692	ISG	0.000194137	1.37856	0.215852	0.0629954	-1.27272	-0.81141	0.514952	-0.600704	0.34601	-0.0486537	-0.628099	0.322493	6.62037	2.87513	-0.59008	1.37856
DCP1A	MDM-specific ISG	Non-ISG	0.964421	0.0775995	Non-ISG	0.00437117	0.236641	ISG	2.44316e-06	0.802108	0.0425888	0.106202	0.141847	0.0738693	0.187668	-0.107446	0.0775995	0.0162546	0.38664	0.0866429	0.865434	2.12746	0.713377	0.802108
CCR5	Other ISG	Non-ISG	0.54618	0.240232	Non-ISG	0.372996	0.248276	ISG	0.00183121	0.755772	0.225151	0.11559	0.512795	0.240232	-0.487282	0.450254	0.33103	1.04914	-1.14114	-0.0611753	0.557728	2.35057	0.521934	0.755772
RCAN2	Other ISG	Non-ISG	0.915258	0.337778	Non-ISG	0.508054	-0.171318	ISG	0.00166983	1.63792	-0.735411	0.341096	-0.262728	0.597179	-1.12746	0.337778	0.346149	-0.0355501	0.431804	-0.461189	-0.307086	1.63792	2.37485	-0.386142
C21orf91	MDM-specific ISG	Non-ISG	0.915626	-0.0400594	Non-ISG	0.000613146	0.257627	ISG	0.000371591	0.700042	-0.042584	-0.0625549	-0.0400594	-0.0632351	-0.0169107	0.270654	0.470523	0.251221	0.228132	0.264033	0.935903	2.46529	0.438966	0.700042
LILRB1	MDM-specific ISG	Non-ISG	0.853498	-0.0459333	Non-ISG	0.395446	0.063636	ISG	2.81183e-05	0.870306	-0.181603	-0.0913131	-0.164196	-0.00162128	-0.0459333	0.609799	-0.0433946	0.500678	-0.197223	-0.118402	0.245674	2.10666	0.870306	0.624177
PLAC8	Other ISG	Non-ISG	0.654432	0.237178	Non-ISG	0.616441	0.115891	ISG	0.0114903	1.45117	0.227644	0.237178	-0.0445551	0.228705	0.465386	0.376537	0.889799	1.94864	0.143728	0.0880543	-0.168319	0.539858	1.45117	1.61003
OSMR	Other ISG	Non-ISG	0.953531	0.0851042	Non-ISG	0.208537	0.428957	ISG	0.000593319	1.53308	0.152065	0.0851042	-1.21473	-1.24829	0.573818	0.0714007	1.34866	0.43622	1.14811	0.366376	0.421693	2.58133	-0.517114	1.53308
GIMAP6	Other ISG	Non-ISG	0.697108	0.155033	Non-ISG	0.841786	-0.0382636	ISG	0.0337139	1.0679	-0.0812627	-0.150161	1.73829	-0.33163	0.847898	0.763126	0.155033	0.593932	-1.22405	0.130227	-0.206754	1.0679	1.47711	1.04338
OSBPL6	Other ISG	Non-ISG	0.994496	-0.0686305	Non-ISG	0.675266	0.0935678	ISG	0.000563581	0.927068	0.412626	-0.0686305	-1.12802	0.820773	-0.260928	0.256562	-0.769931	0.246368	-0.453287	1.13922	-0.0592324	2.26366	0.395043	0.927068
MOXD1	MDM-specific ISG	Non-ISG	0.996671	-0.0246165	Non-ISG	0.95912	0.0636475	ISG	0.000649451	1.34622	-0.307151	-0.0337636	0.322775	-1.05837	-0.0246165	0.0960342	0.328843	0.0440235	0.552496	-0.431473	0.0832715	1.8558	0.381164	1.34622
FRMD3	Other ISG	Non-ISG	0.233395	0.382742	Non-ISG	0.436509	0.117275	ISG	0.00375771	1.47422	0.489853	-0.0425767	0.382742	-0.88672	-0.326794	0.802846	0.886009	0.704625	-0.220854	-0.161137	0.395686	1.89642	0.210765	1.47422
ZNF618	MDM-specific ISG	Non-ISG	0.400557	0.0209688	Non-ISG	0.774695	0.0247037	ISG	0.00228957	1.35168	0.339499	0.0209688	-0.138121	0.0150309	0.0121662	1.02969	0.293607	0.335212	0.0247037	-0.176472	NA	1.86747	0.354091	1.35168
CACNA1I	Other ISG	Non-ISG	0.655302	-0.192527	Non-ISG	0.183139	0.873431	ISG	0.00292267	0.37478	-0.303784	-0.0371791	-1.37554	-1.28979	-0.0399506	-0.118604	-0.192527	1.27725	0.79749	0.949373	0.0339737	3.56874	0.37478	-0.383627
SNX10	MDM-specific ISG	Non-ISG	0.994496	-0.0348005	Non-ISG	0.827737	0.0178381	ISG	5.11308e-05	0.432616	-0.111753	0.0487349	0.118698	0.0766693	-0.150513	-0.0348005	-0.274149	0.280254	0.164024	-0.128348	-0.224646	2.74633	0.432616	0.378964
GALNT3	MDM-specific ISG	Non-ISG	0.717221	0.0827376	Non-ISG	0.000644437	0.332736	ISG	4.11495e-05	1.45211	-0.00908737	0.580564	-0.299512	0.00477829	0.0827376	0.198035	0.127348	0.681948	-0.0164749	-0.245277	0.856374	1.45211	1.68207	0.405485
CIB2	Other ISG	Non-ISG	0.350318	0.520148	Non-ISG	0.824002	-0.165473	ISG	1.17999e-05	0.997211	0.205897	0.0429433	0.903938	0.662552	0.274291	0.761711	0.520148	-0.497207	-0.301996	-0.028949	0.0507394	2.35861	0.182231	0.997211
SPATA13	Other ISG	Non-ISG	0.877418	0.127176	Non-ISG	0.0206154	-0.036923	ISG	3.20994e-05	0.610146	-0.0178551	-0.0183881	-0.246798	0.587303	1.00351	0.127176	0.786595	0.526511	-0.600357	-0.949468	1.60128	2.60861	0.610146	0.316749
CKB	MDM-specific ISG	Non-ISG	0.952692	-0.153026	Non-ISG	0.31044	0.322933	ISG	0.0021463	1.03312	0.395693	-0.153026	-0.344462	-0.0806841	-0.353947	0.701461	-1.60608	0.294977	0.35089	-0.407658	0.365513	1.71906	1.03312	0.759915
IRF6	MDM-specific ISG	Non-ISG	0.963583	0.121863	Non-ISG	0.3351	0.043127	ISG	0.0115695	0.853414	0.121863	0.0363317	0.186703	0.420297	-0.0652202	-0.103735	1.15921	0.912725	-0.268907	-0.127134	0.213388	0.83968	1.8134	0.853414
GPRIN1	MDM-specific ISG	Non-ISG	0.985969	0.205652	Non-ISG	0.763339	0.214319	ISG	0.00317104	0.972338	0.0786516	-0.0997595	0.761999	-1.36262	0.262431	0.205652	0.238061	0.182843	0.452726	-0.2684	0.245796	0.972338	1.5852	0.940529
TTC39A	Other ISG	Non-ISG	0.562879	0.596601	Non-ISG	0.671529	-0.646548	ISG	0.0002741	1.13146	0.596601	0.0526353	1.15161	0.477732	1.56731	-0.054743	1.63359	-0.0549646	-0.646548	-0.677185	NA	2.32825	0.0333475	1.13146
THSD4	MDM-specific ISG	Non-ISG	0.633533	-0.204767	Non-ISG	0.445445	-0.534304	ISG	0.036564	1.25555	-0.00324441	-0.204767	-2.22763	-2.38423	-0.587754	-0.152514	0.120144	-0.534304	-1.35326	NA	0.013343	0.186577	1.25555	2.05075
FOXC1	Other ISG	Non-ISG	0.981593	0.0627701	Non-ISG	0.0187428	0.149088	ISG	0.00111076	0.416562	0.336324	0.0627701	0.0269623	0.503961	-0.0258048	0.120738	-1.2652	0.0674339	-0.116062	0.230742	1.96247	2.78221	0.285673	0.416562
ZNF860	MDM-specific ISG	Non-ISG	0.73682	0.256213	Non-ISG	0.345222	-0.250236	ISG	0.00268476	1.15862	0.336324	0.377657	-0.197687	0.256213	-0.165981	0.316115	-0.061372	-0.0355501	-0.405862	-0.250236	NA	1.87887	NA	0.43837
CALD1	Other ISG	Non-ISG	0.958202	0.0784806	Non-ISG	0.114415	0.508711	ISG	0.00073365	0.39451	0.796122	0.180948	0.444123	-0.799905	0.0784806	0.0403372	-0.188252	1.14968	0.00373415	0.955752	0.0616695	2.95626	0.120064	0.39451
TNF	Other ISG	Non-ISG	0.949215	0.0377436	Non-ISG	0.318678	0.614752	ISG	0.00332772	0.550045	0.761116	0.192971	-0.0656827	-1.41217	0.0377436	0.494616	-0.613091	0.381542	0.256549	0.847961	0.95826	2.72682	0.550045	0.183427
CD1D	MDM-specific ISG	Non-ISG	0.953531	-0.0544071	Non-ISG	0.668154	-0.122351	ISG	0.00089947	1.47603	0.39744	-0.0544071	0.16864	-0.0898161	-0.236257	0.505474	-0.567537	-0.115083	-0.129619	0.106403	-0.324596	1.53609	1.47603	0.448012
ARNT2	Other ISG	Non-ISG	0.987424	-0.00324441	Non-ISG	0.373511	0.259258	ISG	0.000279257	0.665222	-0.00324441	0.0426748	0.896282	-0.00367504	-0.525936	-0.152713	0.849043	-0.0355501	0.342226	0.654621	0.17629	3.20092	-0.427932	0.665222
ERAP2	MDM-specific ISG	Non-ISG	0.996671	0.115606	Non-ISG	0.902627	0.0529649	ISG	0.0277761	1.12496	0.374992	-0.127378	-0.207029	-0.00162866	0.154516	0.115606	0.123723	0.553761	0.0609053	0.0450245	-0.0225115	1.91574	1.12496	0.392614
KLF6	MDM-specific ISG	Non-ISG	0.899831	0.0983737	Non-ISG	0.0276579	0.016645	ISG	8.80416e-07	1.06884	-0.100882	0.0983737	-0.159293	0.106936	-0.044306	0.190321	0.447865	-0.209491	0.0238594	0.00943063	1.29141	1.63576	0.727404	1.06884
HIVEP2	Other ISG	Non-ISG	0.967967	0.00289335	Non-ISG	0.00181183	0.192175	ISG	0.000205811	0.436224	0.0330872	0.00289335	-0.0416065	0.198589	-0.168503	0.102765	-0.083241	0.307015	0.0773354	-0.00313704	1.60082	3.02148	0.436224	-0.0286209
SDK2	Other ISG	Non-ISG	0.73682	-0.160201	Non-ISG	0.482384	-0.414354	ISG	0.00399195	1.137	-0.160201	-0.0328657	NA	NA	NA	-0.571286	NA	-0.414354	NA	NA	NA	1.81665	0.457359	NA
SAMSN1	MDM-specific ISG	Non-ISG	0.902584	0.0394566	Non-ISG	0.295226	0.192518	ISG	0.000212114	1.13109	-0.119742	0.100299	0.0394566	0.069753	-0.0575527	-0.394722	0.0770212	0.341721	0.00326942	0.0433151	0.493525	1.13109	1.24451	1.02183
LYPD5	MDM-specific ISG	Non-ISG	0.958202	0.0702665	Non-ISG	0.621756	0.47711	ISG	0.000225654	0.913088	0.624624	-0.0102449	0.0702665	-0.701712	0.307299	0.00466455	0.682964	0.934299	0.837949	0.116272	-0.245479	1.71798	0.764048	0.913088
MARCH1	MDM-specific ISG	Non-ISG	0.901371	-0.192442	Non-ISG	0.198068	0.350734	ISG	0.000483603	1.08948	-0.192442	0.186056	0.883563	-0.290583	-0.987263	0.224517	-0.509874	0.134138	0.431939	0.269528	0.533883	0.928239	1.08948	1.34728
CLDN23	Other ISG	Non-ISG	0.950847	-0.0331966	Non-ISG	0.116841	0.558333	ISG	0.000615982	0.789849	-0.00324441	0.0397818	-1.00986	-1.39471	-0.77839	-0.0331966	0.756192	0.477962	0.624771	0.491895	2.17984	1.86097	0.789849	0.712433
CTNNBL1	MDM-specific ISG	Non-ISG	0.954265	0.0350386	Non-ISG	0.072338	0.185967	ISG	4.12551e-07	0.811035	0.170626	0.111829	0.0350386	-0.0778447	0.13263	-0.036627	-0.0687934	0.374901	0.0347539	0.160873	0.21106	1.86356	0.678859	0.811035
ITGA2	MDM-specific ISG	Non-ISG	0.928176	0.121513	Non-ISG	0.989499	-0.174891	ISG	0.000742603	0.944474	0.0265795	0.413361	0.147573	0.0155039	-2.11154	0.121513	0.484607	-0.131955	-0.217828	-0.54482	0.212728	0.840624	1.56773	0.944474
GIMAP2	MDM-specific ISG	Non-ISG	0.81987	0.182649	Non-ISG	0.200062	0.570092	ISG	0.000227706	1.09565	0.165059	0.0591154	0.182649	0.113265	0.370672	0.422316	0.283304	0.659511	0.69008	0.480673	-0.0289743	0.921396	1.33051	1.09565
EREG	Other ISG	Non-ISG	0.993047	0.122848	Non-ISG	0.898793	-0.0693486	ISG	0.000309922	0.596498	-1.1749	-0.0491185	-2.72706	1.02352	0.300529	0.305456	0.122848	0.0973097	-0.0432092	-0.373288	-0.095488	2.28851	0.596498	0.457391
OSBPL5	MDM-specific ISG	Non-ISG	0.915484	0.0101291	Non-ISG	0.537472	0.0112931	ISG	0.00161699	1.27369	0.0927691	-0.0260418	-0.0176347	-0.0909119	0.0101291	0.370767	0.24609	0.64372	-0.342109	-0.100017	0.122603	1.27369	0.561253	1.47736
GPR171	Other ISG	Non-ISG	0.989425	-0.0794563	Non-ISG	0.04371	-0.0941753	ISG	0.0496389	1.00339	-0.0223647	-0.0794563	1.82342	-1.06527	-0.882335	0.244739	-0.313089	0.753835	-1.46402	-0.942186	2.24544	1.00339	0.94095	1.36133
ACOT9	Other ISG	Non-ISG	0.969263	0.125517	Non-ISG	0.453965	0.356215	ISG	6.29899e-09	0.924066	0.125517	0.154899	0.0790809	-0.964563	1.84027	-0.115192	0.284216	0.376849	0.356215	0.0904312	NA	1.6742	0.707293	0.924066
TCEANC	Other ISG	Non-ISG	0.823047	0.120138	Non-ISG	0.382558	0.0161258	ISG	0.0150961	1.10101	-0.083276	-0.00163972	1.14392	0.725654	-0.0660149	0.120138	0.9339	0.00318658	0.241127	0.0290649	-0.499454	0.26131	1.93781	1.10101
MNDA	MDM-specific ISG	Non-ISG	0.379208	0.17793	Non-ISG	0.179479	0.351007	ISG	0.000814432	0.949888	-0.364059	-0.0424568	0.17793	0.181247	-0.0799726	1.16947	0.635454	-0.00637463	0.539844	0.633927	0.162171	1.40726	0.939303	0.949888
CD48	Other ISG	Non-ISG	0.57568	0.443383	Non-ISG	0.756233	0.281339	ISG	6.99182e-06	0.756021	-0.0402541	0.157752	1.76128	1.37198	1.41279	0.276488	0.443383	0.295921	0.0861583	0.729105	0.266757	2.02067	0.756021	0.517661
SLCO5A1	Other ISG	Non-ISG	0.828129	0.121289	Non-ISG	0.893643	-0.182518	ISG	0.000664678	1.32236	-0.00324441	0.102068	0.121289	2.17337	1.62454	-0.0796389	0.491374	-0.439642	-0.135102	1.08331	-0.229935	2.67583	-0.707449	1.32236
SMCHD1	MDM-specific ISG	Non-ISG	0.374663	0.22316	Non-ISG	0.152995	0.740243	ISG	1.56512e-05	0.824281	0.368156	0.0814031	0.341559	0.0329387	0.00984178	0.22316	0.321435	0.742295	0.740243	-0.374443	NA	1.90543	0.824281	0.55683
CCR3	Other ISG	Non-ISG	0.81987	0.284679	Non-ISG	0.860853	0.0658965	ISG	0.00250537	1.16773	0.489921	-0.0588895	0.733086	0.629396	0.284679	0.281178	-0.588786	0.118996	0.494081	-1.22242	0.0127968	1.16773	0.391241	1.69637
DYSF	Other ISG	Non-ISG	0.115473	0.148417	Non-ISG	0.866016	0.0924092	ISG	0.00159417	1.38624	0.122648	0.0498323	0.323606	0.11242	0.890337	1.25576	0.148417	0.320435	1.25361	-0.173086	-0.135617	1.97008	-0.101574	1.38624
BBX	MDM-specific ISG	Non-ISG	0.856502	0.0183954	Non-ISG	0.101886	0.366083	ISG	0.000383841	1.04909	-0.000211418	0.121029	-0.0834856	0.0183954	-0.0698819	0.100901	0.279113	0.2899	0.442266	0.00866117	0.516914	1.48843	1.04909	0.714848
RAD9A	MDM-specific ISG	Non-ISG	0.131109	0.137293	Non-ISG	0.0130462	0.133661	ISG	6.69305e-05	0.923701	0.207375	0.137293	-0.113424	0.0972578	0.0743098	0.322769	0.474207	0.155451	0.11187	0.0715649	0.602948	1.51594	0.923701	0.811297
GREM1	Other ISG	Non-ISG	0.946846	0.18478	Non-ISG	0.847478	0.063505	ISG	0.0140319	0.657387	0.211914	-0.0224722	-0.733711	0.492629	0.605726	0.18478	0.129584	-0.0355501	-1.36729	1.45121	0.16256	2.76882	0.657387	-0.195922
PLN	MDM-specific ISG	Non-ISG	0.996671	0.175144	Non-ISG	0.546074	-0.0404891	ISG	0.0312122	1.18906	-0.721833	0.175144	0.601928	-0.752632	0.226456	-0.160654	0.424148	0.061097	-1.68725	-0.0769182	-0.00405998	0.367659	1.66451	1.18906
GRAMD1B	MDM-specific ISG	Non-ISG	0.956748	-0.0164301	Non-ISG	0.1462	0.186802	ISG	0.0328926	1.1626	-0.101517	0.19684	-0.0685185	-0.888095	-0.0164301	0.016514	0.256588	0.60993	0.186802	0.0647094	NA	1.1626	0.681416	1.36901
NECTIN3	Other ISG	Non-ISG	0.845285	0.020403	Non-ISG	0.227802	0.0825305	ISG	0.000814432	0.267844	0.218294	0.324273	-0.012192	-0.0010456	-0.647096	0.020403	0.271993	-0.0355501	0.07114	0.0939209	0.413925	2.84052	0.267844	0.0971032
IL12RB1	MDM-specific ISG	Non-ISG	0.953531	0.098399	Non-ISG	0.117574	0.167807	ISG	0.000626411	0.758772	0.473131	0.0495247	0.260455	0.372639	-0.686805	0.098399	0.0212229	0.957255	0.262381	-0.124532	0.0732329	0.758772	0.549512	1.89518
RAB39A	Other ISG	Non-ISG	0.701016	0.240428	Non-ISG	0.0234959	0.165473	ISG	0.000117206	0.725187	0.138722	0.0277259	-0.409548	1.8495	0.290991	0.558431	0.240428	0.194811	-0.80058	0.136135	1.13824	1.74757	0.725187	0.72102
ARHGAP23	Other ISG	Non-ISG	0.899831	0.152169	Non-ISG	0.157769	0.473272	ISG	0.00111852	1.05444	0.0214762	NA	NA	NA	NA	0.282861	NA	0.473272	NA	NA	NA	1.87792	0.230964	NA
SRGAP2	MDM-specific ISG	Non-ISG	0.271177	0.0498367	Non-ISG	0.207037	0.203896	ISG	0.000119366	0.930897	0.0746821	0.27567	0.0498367	-0.0526308	-0.0497487	0.194235	-0.0729056	0.42366	0.0844764	0.203896	NA	1.39629	0.930897	0.786811
RAPGEF2	MDM-specific ISG	Non-ISG	0.897407	-0.11265	Non-ISG	0.00850429	0.124578	ISG	7.27672e-05	0.401025	0.0986325	-0.11265	-0.208755	-0.0100824	-0.12053	-0.111041	-0.350852	0.0428228	0.206333	-0.0437184	0.770908	2.54573	0.148183	0.401025
CXCL12	Other ISG	Non-ISG	0.977463	-0.00324441	Non-ISG	0.480624	0.156897	ISG	0.0109693	0.90279	-0.00324441	0.10472	-1.48582	-0.92749	0.769288	0.186029	-0.141413	0.591835	0.128332	-0.249852	0.185461	1.88923	0.90279	0.297699
PPP1R16B	MDM-specific ISG	Non-ISG	0.894184	-0.0467672	Non-ISG	0.74441	-0.161212	ISG	0.0109074	1.38037	-0.115506	-0.208014	0.25627	0.0990313	0.343349	-0.164203	-0.0467672	0.0623559	-0.384779	-0.709373	0.53844	1.55417	0.153416	1.38037
CARD17	Other ISG	Non-ISG	0.545638	0.448885	Non-ISG	0.901664	-0.0177939	ISG	0.00635542	0.920445	0.562439	0.448885	0.702323	0.287331	0.298097	0.433097	0.976695	0.395381	-0.0177939	-0.972582	NA	0.920445	1.38016	0.786961
HIST1H2BG	Other ISG	Non-ISG	0.883836	0.129853	Non-ISG	0.237154	-0.647159	ISG	0.0256852	0.770287	1.37318	0.187059	0.129853	0.0355557	-0.374708	0.0504272	0.720679	0.76221	-1.52807	-0.2311	-1.06322	0.770287	0.29129	2.0221
CBWD6	Other ISG	Non-ISG	0.723771	0.089199	Non-ISG	0.712125	0.196678	ISG	0.00072267	1.02594	-0.0219588	NA	NA	NA	NA	0.200357	NA	0.196678	NA	NA	NA	1.02594	NA	NA
C3orf38	Other ISG	Non-ISG	0.956748	-0.0154801	Non-ISG	0.000888673	0.0962097	ISG	1.07499e-05	0.718985	-0.0352127	NA	-0.0921835	0.00425257	0.063454	-0.0673879	0.145399	0.127495	-0.0257627	0.0649243	1.52438	1.80732	0.549923	0.718985
ADAM19	MDM-specific ISG	Non-ISG	0.746839	0.10907	Non-ISG	0.273922	-0.761633	ISG	0.00282163	0.917797	0.108685	0.496824	-0.307859	0.510459	-0.470797	0.10907	0.19022	-0.986995	-0.812839	-0.710428	0.0901029	1.8104	0.917797	0.344644
TJP1	MDM-specific ISG	Non-ISG	0.965147	-0.00191076	Non-ISG	0.697192	0.106282	ISG	3.19354e-05	0.808404	-0.00324441	0.0430283	0.271751	0.433988	-0.359338	-0.227917	-0.00191076	0.16657	0.864146	-0.539478	0.0459927	1.89491	0.363827	0.808404
TNFAIP3	MDM-specific ISG	Non-ISG	0.807232	-0.0174186	Non-ISG	0.0947224	0.468589	ISG	0.0019002	0.909307	-0.0136908	-0.146326	0.491782	0.0138399	-0.0174186	-0.370052	-0.383116	-0.0231559	0.49034	0.446838	0.674849	2.09006	0.909307	0.0651561
LYN	MDM-specific ISG	Non-ISG	0.671482	0.237486	Non-ISG	0.54006	0.153636	ISG	3.26285e-05	0.963242	-0.208096	0.729019	-0.270506	0.785293	-0.129527	0.389869	0.237486	0.415409	0.336359	-0.0290873	-0.0517835	1.38332	0.963242	0.711876
TMEM217	Other ISG	Non-ISG	0.999957	0.00537518	Non-ISG	0.00730302	-0.220033	ISG	0.000588562	0.385554	0.175514	-0.00739399	-0.0203724	-0.757754	0.110279	0.00537518	0.296323	0.00994631	-0.758151	-0.450012	3.02025	2.49117	0.172507	0.385554
C3orf52	Other ISG	Non-ISG	0.973983	0.123721	Non-ISG	0.996517	-0.129742	ISG	0.0141964	0.773974	0.123721	-0.267769	-0.545814	0.960732	2.55703	-0.22231	0.333435	0.319254	-0.49156	-0.962419	0.232076	2.39373	0.773974	-0.12134
CPT1B	MDM-specific ISG	Non-ISG	0.620048	0.239373	Non-ISG	0.509787	0.163734	ISG	0.00327655	1.09273	0.107897	NA	0.334463	0.0190406	0.282612	0.266804	0.211942	0.0610266	0.546318	0.186627	0.140841	0.812645	1.09273	1.13888
TRIP4	MDM-specific ISG	Non-ISG	0.996066	0.0242939	Non-ISG	0.670553	-0.103563	ISG	8.7502e-07	0.812366	0.0771555	0.0242939	-0.0422339	0.0946322	-0.115282	-0.0383254	0.120796	0.152278	-0.0860605	-0.124497	-0.121066	1.80095	0.424226	0.812366
ZBED1	MDM-specific ISG	Non-ISG	0.97074	-0.0638067	Non-ISG	0.827737	0.0986038	ISG	0.00247321	1.05088	-0.103686	NA	-0.0693552	-0.0582581	0.0908377	-0.00795114	-0.172672	0.188171	0.205472	0.00125795	0.0090368	0.843923	1.05088	1.14148
MECOM	MDM-specific ISG	Non-ISG	0.964421	0.0572251	Non-ISG	0.827038	-0.0385613	ISG	0.00293336	1.23698	-0.338019	0.0114854	0.13867	-0.184142	0.232711	0.0572251	0.820649	0.216696	-0.330177	-0.293819	0.2177	1.50648	1.23698	0.290121
TUBA8	Other ISG	Non-ISG	0.931667	0.149654	Non-ISG	0.824663	-0.00138341	ISG	0.000148207	1.26742	0.882719	0.157901	-0.787117	0.326687	0.000521982	0.149654	-0.698868	0.230191	-1.22409	2.94466	-0.232958	1.71676	0.0472975	1.26742
CALHM5	MDM-specific ISG	Non-ISG	0.802339	-0.131052	Non-ISG	0.985641	-0.00339765	ISG	0.000857181	0.55224	-0.00324441	-0.255264	-0.406984	-0.0994956	0.198342	-0.131052	-0.135938	-0.0355501	0.100963	-0.0075189	0.000723595	2.45914	0.0183269	0.55224
YEATS2	MDM-specific ISG	Non-ISG	0.0369292	0.155649	Non-ISG	0.000200969	0.240908	ISG	8.32388e-07	0.773442	0.460243	0.155649	0.0476771	-0.0798885	0.144639	0.540397	0.387981	0.133426	0.14623	0.335585	0.641835	1.58972	0.773442	0.661916
TMPRSS13	Other ISG	Non-ISG	0.936898	0.0344841	Non-ISG	0.783989	0.124865	ISG	0.00207658	1.00639	0.0344841	0.0218046	NA	NA	NA	0.174188	NA	0.124865	NA	NA	NA	1.45577	0.557	NA
PPA1	Other ISG	Non-ISG	0.833111	-0.0927635	Non-ISG	0.0243021	0.0671118	ISG	0.000264445	0.381235	-0.309097	0.0454744	-0.152181	0.0554794	-0.0729531	-0.231705	-0.0927635	0.0916885	0.0425351	-0.0667319	0.716587	2.72879	0.381235	-0.0927282
DGKE	MDM-specific ISG	Non-ISG	0.946846	-0.0306461	Non-ISG	0.999279	-0.137312	ISG	0.00649122	1.02114	-0.0614367	-0.0306461	0.236119	-0.203008	0.578663	-0.211809	0.339234	-0.0947604	-0.244715	-0.179863	0.131953	0.773826	1.02114	1.21629
PPP2R2A	Other ISG	Non-ISG	0.894683	0.0240016	Non-ISG	9.52741e-05	0.212005	ISG	4.07216e-06	0.604731	-0.02462	-0.0495491	0.0240016	0.107291	-0.0201467	0.150209	0.305447	0.406194	-0.0582474	0.0178153	1.42692	2.00842	0.390226	0.604731
RHOH	Other ISG	Non-ISG	0.99764	-0.0513333	Non-ISG	0.000447905	0.531956	ISG	0.000307814	1.13667	-0.194734	0.0661925	-0.0870097	0.094815	-0.0513333	-0.077488	0.207172	1.28324	-1.18928	-0.219326	3.78409	1.36124	1.13667	0.492693
KIF5C	Other ISG	Non-ISG	0.996671	-0.00266026	Non-ISG	0.738446	-0.233724	ISG	0.00246595	1.36379	-0.0489696	0.031364	-1.25814	0.778795	-0.00266026	0.11493	-0.454081	-0.247127	-1.1455	-0.220322	-0.0462211	2.78329	1.36379	-1.16201
SBK1	Other ISG	Non-ISG	0.598328	0.249752	Non-ISG	0.575818	0.450576	ISG	0.0106507	0.810934	0.25555	0.0151296	0.249752	0.0635856	0.250589	0.311841	0.131911	1.60452	0.450576	-0.227213	NA	1.96978	0.810934	0.202212
FAM124A	MDM-specific ISG	Non-ISG	0.971781	-0.03254	Non-ISG	0.822181	-0.0910661	ISG	0.000236289	1.09548	0.621385	-0.0418248	-0.795479	-0.03254	-0.150808	0.162296	0.0627668	-0.608091	-0.174161	-0.00797156	0.0796231	1.54586	0.341513	1.09548
PRRT2	MDM-specific ISG	Non-ISG	0.63873	0.000528543	Non-ISG	0.358456	0.228029	ISG	0.000937914	0.945454	0.000528543	0.0468598	-0.143416	-0.018832	0.203053	0.554992	-0.870709	0.275701	0.700473	-0.206336	0.180357	1.89732	0.138899	0.945454
TLE4	MDM-specific ISG	Non-ISG	0.980145	0.0804885	Non-ISG	0.320516	0.0976167	ISG	2.6053e-05	0.84418	0.1123	-0.227052	0.0804885	0.0115484	0.201878	0.140618	0.0685243	0.118902	-0.0647337	0.0763312	0.380441	1.43518	0.69751	0.84418
MRPL40	MDM-specific ISG	Non-ISG	0.999404	-0.0658591	Non-ISG	0.0939295	0.312953	ISG	0.000141319	0.972304	-0.0658591	0.136973	0.0262105	-0.0718183	-0.167574	-0.16818	0.181878	0.0150106	0.743903	0.561521	0.0643842	1.18372	0.811723	0.972304
CASZ1	MDM-specific ISG	Non-ISG	0.877418	0.135221	Non-ISG	0.0798944	0.2891	ISG	1.38414e-05	1.49269	0.363122	0.110036	0.0552101	0.214031	0.135221	0.0362678	0.159532	0.224184	0.630708	0.211377	0.354016	1.62151	-0.147744	1.49269
AKAP5	Other ISG	Non-ISG	0.898538	-0.2719	Non-ISG	0.740796	0.897981	ISG	0.034503	0.563407	-0.325097	-0.133854	-0.683322	-1.71337	1.24357	-0.0658578	-0.2719	1.34121	0.935782	0.86018	-0.484987	0.563407	0.344197	2.05651
KIAA1211L	Other ISG	Non-ISG	0.905172	0.031479	Non-ISG	0.137808	0.137809	ISG	0.032633	1.0554	0.136521	0.031479	-1.7704	-0.767022	0.132987	-0.276501	0.536538	0.131903	-0.209498	0.143715	1.12805	0.434755	1.0554	1.46904
ZBTB42	MDM-specific ISG	Non-ISG	0.168455	0.163885	Non-ISG	0.831904	0.0876271	ISG	0.000280741	1.08972	0.113663	0.111609	0.0997715	0.28499	0.163885	0.2508	0.433308	0.0802986	0.0876271	0.224734	NA	1.22831	0.640324	1.08972
HDX	Other ISG	Non-ISG	0.367599	0.337691	Non-ISG	0.0590294	-0.117264	ISG	3.24466e-05	1.0027	0.98498	0.221147	0.0394183	0.359178	-1.47554	0.459694	0.337691	0.250064	-0.484591	-0.725635	1.67698	1.78516	1.0027	0.170043
VTI1A	Other ISG	Non-ISG	0.963583	0.00142055	Non-ISG	0.54514	0.0513484	ISG	0.0089236	0.395012	0.0214604	-0.0915432	-0.157324	0.696973	0.300126	0.00142055	-0.872618	0.155272	-0.0525756	-0.559118	0.460083	0.395012	0.00600754	2.5476
LRRC3	Other ISG	Non-ISG	0.137075	0.216761	Non-ISG	0.237964	0.23419	ISG	0.000205811	1.19282	0.388656	0.090082	0.216761	0.0261485	0.042453	0.601919	1.43015	0.241933	0.043951	0.359124	0.226447	1.6002	0.14863	1.19282
STOML1	MDM-specific ISG	Non-ISG	0.975924	0.0150516	Non-ISG	0.0360672	-0.0343604	ISG	8.98058e-05	0.925635	0.0150516	-0.0699575	-0.558457	-0.172538	0.316176	0.140681	0.315933	0.0614034	-0.382132	-0.130124	0.941176	1.22654	0.925635	0.788782
FAM72D	Other ISG	Non-ISG	0.961573	0.00617095	Non-ISG	0.000596017	0.0819242	ISG	0.000376034	1.19411	-0.134916	NA	0.139763	-0.0270103	-0.065891	0.154464	0.0393522	-0.218449	0.24378	-0.0799321	2.37738	1.2364	1.19411	0.508624
WNT16	Other ISG	Non-ISG	0.991305	0.237795	Non-ISG	0.665567	0.189304	ISG	0.00732705	1.01775	0.443266	-0.283236	0.237795	1.62702	-0.347601	0.390372	-1.22499	0.79286	-0.394623	0.353028	0.0255798	1.01775	0.426526	1.49169
BACE2	Other ISG	Non-ISG	0.996671	-0.046225	Non-ISG	0.83168	0.0124376	ISG	0.00140102	0.826835	-0.157972	-0.046225	0.823189	-1.98389	-0.0549008	0.226129	0.0538028	0.0725241	-1.43988	0.309778	-0.0476488	0.669849	0.826835	1.42931
NECTIN2	Other ISG	Non-ISG	0.684843	0.471852	Non-ISG	0.00512843	0.190741	ISG	0.00014322	0.92172	0.4014	0.00933728	-0.479812	0.884318	0.575026	0.471852	0.499783	0.0222791	0.359202	0.0175639	1.15999	1.29223	0.708997	0.92172
SLC2A12	Other ISG	Non-ISG	0.632096	0.416373	Non-ISG	0.0217838	0.446143	ISG	0.00107706	1.17937	0.931378	0.0651656	0.605861	-1.79242	2.38342	0.325485	0.416373	-0.0129441	1.60567	-0.124693	0.905229	2.06906	-0.326444	1.17937
B4GALT5	Other ISG	Non-ISG	0.940748	0.101059	Non-ISG	0.000396484	0.111913	ISG	0.000327821	0.430234	0.101059	-0.04278	-0.0216211	0.112023	0.0982596	0.26693	0.35434	0.261538	-0.0377114	-0.205111	1.70685	2.28716	0.190902	0.430234
CASP4	MDM-specific ISG	Non-ISG	0.814178	0.185297	Non-ISG	0.000596017	0.128406	ISG	1.56817e-06	0.716349	0.39324	0.185297	0.110919	0.0349246	-0.204289	0.195241	0.301145	0.17616	0.00738756	0.0806517	1.05219	1.77186	0.716349	0.41129
SLC6A9	MDM-specific ISG	Non-ISG	0.979177	-0.0173045	Non-ISG	0.991783	0.165181	ISG	0.0130438	0.787558	0.195163	-0.0173045	-0.317505	-0.322324	0.569812	0.0921913	-0.0262726	-0.925019	0.106566	0.272886	0.223797	1.44333	0.660201	0.787558
SIDT2	MDM-specific ISG	Non-ISG	0.868589	-0.0706653	Non-ISG	0.898777	-0.0613902	ISG	0.022222	1.24583	0.0353109	-0.191155	-0.159325	-0.0706653	-0.0595308	-0.0130784	-0.294968	0.184084	-0.0613902	-0.513435	NA	1.32488	0.315989	1.24583
FAM208B	Other ISG	Non-ISG	0.994496	-0.0178329	Non-ISG	0.480388	0.199461	ISG	0.000146805	0.961944	-0.0178329	-0.0789516	NA	NA	NA	0.127132	NA	0.216572	NA	NA	0.18235	1.50684	0.417044	NA
FAM72A	MDM-specific ISG	Non-ISG	0.981825	-0.0190318	Non-ISG	0.395315	0.174358	ISG	3.40669e-06	1.00254	1.03047	NA	-0.162695	0.143404	0.036555	-0.0746185	-0.11352	0.328745	0.0587563	0.174358	NA	1.3274	1.00254	0.554508
GPR161	Other ISG	Non-ISG	0.946846	-0.190549	Non-ISG	0.935839	0.0901956	ISG	0.00633119	1.37503	-0.190549	0.0627675	-0.333657	-1.35856	-0.407642	0.333341	0.772482	0.272991	-0.339735	0.0901956	NA	1.37503	-0.00283245	1.5098
CYP19A1	MDM-specific ISG	Non-ISG	0.939304	-0.00324441	Non-ISG	0.573849	0.202811	ISG	0.00717623	1.05268	-0.00324441	0.090533	0.298546	-0.116862	-0.266675	0.160979	-0.00337913	-0.436635	1.46192	0.260469	0.145153	1.17988	1.05268	0.638264
PLEKHO1	MDM-specific ISG	Non-ISG	0.916393	-0.0755502	Non-ISG	0.686493	0.0969865	ISG	4.97386e-05	0.631375	-0.138867	-0.130343	-0.0461075	-0.0997835	-0.0755502	-0.000479082	-0.0343148	0.365553	0.120725	0.0732483	0.030716	1.74194	0.631375	0.48806
SFI1	MDM-specific ISG	Non-ISG	0.996671	0.0230291	Non-ISG	0.901316	0.0906076	ISG	2.96557e-05	0.966162	0.0499011	-0.00317174	-0.0238181	0.0265166	0.0519249	-0.003868	0.0230291	0.0906076	0.200339	-0.177024	NA	0.966162	0.435773	1.45177
C2CD6	MDM-specific ISG	Non-ISG	0.962457	0.0825254	Non-ISG	0.971346	0.0875532	ISG	0.00105149	0.841559	0.304652	0.0825254	-0.4147	0.750297	0.0136348	-0.126217	0.631959	0.642616	0.125317	-1.05809	0.0497889	1.29422	0.841559	0.687561
CASP8	MDM-specific ISG	Non-ISG	0.947659	0.0947639	Non-ISG	0.827254	0.0361072	ISG	0.000198517	0.811378	-0.173596	-0.0648134	0.0947639	0.265717	0.13335	-0.184741	0.154153	-0.0330584	-0.212992	0.201157	0.105273	1.47952	0.811378	0.531649
SLFN12L	Other ISG	Non-ISG	0.190158	0.348148	Non-ISG	0.54931	0.37238	ISG	0.00141874	0.940386	0.250942	NA	NA	NA	NA	0.445355	NA	0.37238	NA	NA	NA	2.55124	-0.670471	NA
CLNK	MDM-specific ISG	Non-ISG	0.860076	0.0837615	Non-ISG	0.666574	0.193541	ISG	0.01643	1.01815	0.112763	0.0837615	0.111204	-0.989544	0.529343	-0.413456	-0.542431	0.246368	0.355048	-0.529165	0.140713	0.0813765	1.71982	1.01815
RNF138	MDM-specific ISG	Non-ISG	0.986178	-0.102048	Non-ISG	0.000899998	0.190565	ISG	0.000102713	0.72893	-0.191312	0.185767	-0.102048	0.19756	-0.240971	-0.137429	-0.0150257	0.0649241	0.316206	-0.061687	1.12523	1.62205	0.72893	0.461848
DAPK2	MDM-specific ISG	Non-ISG	0.961924	-0.150102	Non-ISG	0.468306	-0.0189689	ISG	0.000537134	1.16901	0.192828	0.138289	-0.455295	-1.40658	-0.792205	-0.150102	0.409585	-0.828631	0.373816	0.108544	-0.146482	1.57192	1.16901	0.0688939
DLL1	MDM-specific ISG	Non-ISG	0.974251	0.201191	Non-ISG	0.0949523	0.589619	ISG	0.00661062	1.05321	0.201191	-0.175912	0.0605706	0.501631	0.383567	-0.0956263	0.309555	0.826523	0.0566481	0.440884	0.738354	1.35819	0.388551	1.05321
KIAA1522	MDM-specific ISG	Non-ISG	0.960596	0.178984	Non-ISG	0.603901	-0.154751	ISG	0.00176723	0.662238	-0.174515	0.21237	0.178984	0.219152	-0.227322	-0.155619	0.272042	-0.154751	-0.313198	0.0671414	NA	1.92818	0.204101	0.662238
BCL2L13	MDM-specific ISG	Non-ISG	0.955451	0.086619	Non-ISG	0.00806463	-0.0304563	ISG	1.32545e-06	0.756651	-0.00357248	-0.249277	0.281216	0.131174	0.348014	0.086619	-0.127239	0.0150647	-0.0759772	-0.0879256	0.799711	1.5285	0.507696	0.756651
RHPN1	MDM-specific ISG	Non-ISG	0.929225	0.021657	Non-ISG	0.697431	-0.00572245	ISG	0.000566519	1.16579	-0.203314	-0.176881	-0.0471634	0.120164	0.234478	0.021657	0.0851909	-0.158275	-0.214805	0.146831	0.215914	1.845	-0.222505	1.16579
RICTOR	Other ISG	Non-ISG	0.802339	0.198868	Non-ISG	0.00416507	0.256736	ISG	0.000263818	0.85628	-0.10995	0.173037	1.70501	1.10212	0.596568	-0.123325	0.198868	0.43429	0.0265966	0.0791822	0.982263	1.36877	0.85628	0.558876
ISL2	Other ISG	Non-ISG	0.94955	-0.131347	Non-ISG	0.460556	-0.175741	ISG	0.031275	1.37736	0.235281	-0.131347	-0.263273	0.0387523	-0.239548	-0.206744	0.931937	-0.405378	0.288644	-0.0640963	-0.287385	1.37736	2.05607	-0.652103
SEMA4A	MDM-specific ISG	Non-ISG	0.400557	0.109493	Non-ISG	0.264197	-0.0715167	ISG	0.0105923	0.960435	-0.0502586	0.333811	0.143957	-0.0643516	0.109493	0.44703	-0.312837	0.018744	-0.0729395	-0.0700938	-0.59363	0.809566	0.960435	1.00951
CLEC4D	Other ISG	Non-ISG	0.83369	-0.221219	Non-ISG	0.588496	0.404166	ISG	0.00477323	0.809772	-0.221219	-0.260285	0.164524	0.776836	-1.08673	-0.229746	0.0163912	-0.0478174	1.17521	-2.6132	0.85615	1.7353	0.233728	0.809772
FAM177A1	Other ISG	Non-ISG	0.994496	0.0176985	Non-ISG	0.00138363	0.0257109	ISG	0.000130983	0.419131	0.289106	0.203232	-0.0330337	0.0176985	0.00897351	-0.287043	0.0393055	-0.0154641	-0.0390024	0.0668859	1.56627	2.38439	0.419131	-0.0346919
EPOP	MDM-specific ISG	Non-ISG	0.915484	-0.0862205	Non-ISG	0.621316	0.203546	ISG	0.0006055	1.04045	-0.110912	0.0726966	-0.0862205	-0.00147456	-0.125886	0.26417	-0.0898317	0.158006	0.36153	0.203546	NA	1.08397	1.04045	0.643091
NSUN3	MDM-specific ISG	Non-ISG	0.971781	-0.00958805	Non-ISG	0.0792399	0.101033	ISG	2.45168e-05	0.688327	-0.00760781	NA	0.0405997	-0.110632	-0.0106357	-0.0085404	-0.0875364	0.0274113	0.0752612	0.126804	0.371516	1.47139	0.688327	0.606745
KANSL1L	MDM-specific ISG	Non-ISG	0.981825	-0.0722805	Non-ISG	0.920313	0.107944	ISG	0.00071309	0.883364	0.0955153	-0.0722805	-0.591391	0.896298	-0.28651	0.124645	-0.74341	0.14582	0.180347	-1.03151	0.0700685	0.883364	1.11505	0.767692
LMCD1	Other ISG	Non-ISG	0.860109	-0.0715356	Non-ISG	0.364307	0.248386	ISG	0.0124504	0.772011	0.0274478	-0.132315	-0.802514	-2.39143	1.35123	-0.0715356	0.10157	-0.015504	1.17141	-0.478559	0.512276	1.55579	0.772011	0.438054
AMER1	Other ISG	Non-ISG	0.762841	-0.00646575	Non-ISG	0.215546	0.149117	ISG	0.000412972	0.41763	0.0438757	-0.407329	-0.00646575	-0.0869969	-0.0336317	0.152863	0.049491	0.082889	0.126973	0.17126	0.247888	2.37738	-0.0336108	0.41763
PRDM11	MDM-specific ISG	Non-ISG	0.944133	0.0489048	Non-ISG	0.942947	0.0433786	ISG	0.0143754	0.920256	0.0153838	NA	NA	NA	NA	0.0824258	NA	0.0433786	NA	NA	NA	0.920256	NA	NA
ODF2L	MDM-specific ISG	Non-ISG	0.809445	0.0508565	Non-ISG	0.63615	-0.155821	ISG	0.00108354	0.351709	0.277415	0.0499109	0.0508565	-0.00198769	-0.325984	0.266973	0.531701	0.0379264	-0.524655	-0.155821	NA	2.08985	0.317667	0.351709
RAB24	MDM-specific ISG	Non-ISG	0.95301	-0.0292995	Non-ISG	0.873095	-0.0126407	ISG	3.98918e-06	1.01228	-0.0253139	-0.147879	-0.0356341	0.0745596	-0.0292995	0.381049	-0.126822	0.192058	-0.204783	0.0498137	-0.0750951	1.01228	1.03016	0.713138
MOCOS	Other ISG	Non-ISG	0.944459	-0.147458	Non-ISG	0.450438	1.02762	ISG	0.00677367	1.2011	-0.0329851	0.179491	-0.243859	-0.546837	-0.147458	-0.169748	2.17054	1.61863	0.6729	1.38233	-0.0701892	1.41961	0.134768	1.2011
ANKRD53	Other ISG	Non-ISG	0.367599	-0.144782	Non-ISG	0.699112	0.114346	ISG	0.00317757	0.268391	-0.011902	-0.385101	-0.144782	0.104709	-1.28233	-0.121667	-0.3867	0.084057	0.725667	-0.580835	0.144635	2.35482	0.268391	0.128622
CALCOCO2	MDM-specific ISG	Non-ISG	0.748872	0.0932084	Non-ISG	0.0131677	0.0818002	ISG	5.89214e-06	0.970834	0.328685	0.0697402	0.0866428	0.0215104	0.279909	0.165262	0.0932084	0.271743	-0.108143	-0.192015	0.539699	1.05309	0.722232	0.970834
PSMB10	MDM-specific ISG	Non-ISG	0.673928	0.226814	Non-ISG	0.992246	0.187197	ISG	0.00046783	0.782995	0.557263	0.0767277	-0.0879745	0.259046	0.226814	0.2449	0.21558	0.573845	0.195651	0.178743	-0.295768	1.33931	0.782995	0.622866
FMR1	MDM-specific ISG	Non-ISG	0.971127	-0.0112462	Non-ISG	0.223671	0.253434	ISG	0.00802759	0.803361	0.134498	0.0614842	-0.0112462	-1.01402	-0.0145074	0.19848	-0.490722	0.408701	-0.621123	0.0981681	0.759123	1.28061	0.652166	0.803361
ENTPD5	MDM-specific ISG	Non-ISG	0.905172	-0.0266663	Non-ISG	0.0445099	0.121189	ISG	6.36804e-05	0.490162	-0.0266663	-0.26203	0.0652431	0.218971	0.0516663	-0.0614864	-0.21151	0.126693	0.115686	0.0121538	0.330472	1.80356	0.437591	0.490162
VSIG10L	Other ISG	Non-ISG	0.987135	-0.0482095	Non-ISG	0.160538	0.543665	ISG	0.00048841	0.905399	-0.0860678	-0.0482095	NA	NA	NA	0.129044	NA	0.543665	NA	NA	NA	1.07502	0.73578	NA
AKAP7	MDM-specific ISG	Non-ISG	0.376424	0.0258902	Non-ISG	0.252236	0.266493	ISG	9.3588e-05	0.603137	-0.00455586	0.825732	-0.0123155	-0.0240546	0.0399077	0.0258902	0.236082	0.620768	0.136307	-0.155849	0.396679	1.60042	0.50636	0.603137
CBWD1	Other ISG	Non-ISG	0.898538	-0.107462	Non-ISG	0.00018806	0.24112	ISG	4.12216e-05	0.902963	0.171744	NA	-0.186614	0.114823	-0.145148	-0.069777	-0.417953	0.308545	0.173695	0.114394	1.75882	1.41146	NA	0.39447
ARHGAP27	MDM-specific ISG	Non-ISG	0.722796	-0.0465671	Non-ISG	0.751987	0.177541	ISG	0.00108386	1.01234	-0.0743563	-0.0465671	-0.0582359	-0.189038	0.0607144	0.318706	0.458856	0.193993	0.161088	0.234517	0.0339749	1.01234	0.536316	1.15808
FBXO2	MDM-specific ISG	Non-ISG	0.856502	0.186299	Non-ISG	0.301437	0.494051	ISG	0.00916672	0.905348	-0.14849	NA	0.155611	0.543017	0.284601	0.216987	-0.0228309	0.694347	0.775754	0.293755	0.0866847	0.905348	1.2566	0.537517
EHBP1	MDM-specific ISG	Non-ISG	0.898538	-0.0374543	Non-ISG	0.0385704	0.106504	ISG	1.67275e-05	0.651042	-0.0374543	-0.17707	0.035384	-0.00156155	-0.0697107	0.0252238	-0.139637	-0.134059	-0.0419659	0.254974	0.464463	1.46906	0.651042	0.57918
GIMAP8	Other ISG	Non-ISG	0.899831	-0.127853	Non-ISG	0.0876305	0.434441	ISG	0.00442999	0.941861	-0.131503	-0.127853	-1.11845	-0.32489	0.056321	0.958912	0.669766	0.211005	0.105408	0.665731	0.657876	0.953082	0.941861	0.795484
HLA_DOB	Other ISG	Non-ISG	0.826823	0.315784	Non-ISG	0.391461	0.610174	ISG	0.0321888	0.489761	0.174003	0.331983	0.315784	0.148683	0.71325	-0.056363	0.36263	0.480906	1.0423	0.739443	0.203953	1.76174	0.489761	0.435956
PSMA2	MDM-specific ISG	Non-ISG	0.981909	0.00424514	Non-ISG	0.00427923	0.205008	ISG	9.55858e-05	0.574909	-0.166479	0.0500639	0.0240349	0.00424514	-0.0967369	-0.0581062	0.357539	0.180691	0.229326	-0.0832585	0.509634	2.02235	0.574909	0.0740224
RUFY3	MDM-specific ISG	Non-ISG	0.996671	-0.0674966	Non-ISG	0.215546	0.193201	ISG	1.73874e-05	0.512844	-0.0674966	-0.0942222	-0.120021	-0.0460935	-0.0342704	0.150384	-0.106704	0.26525	0.121153	0.0679733	0.328888	1.69286	0.512844	0.462452
ACTA2	MDM-specific ISG	Non-ISG	0.940035	0.194645	Non-ISG	0.727147	-0.0445419	ISG	0.0115806	1.062	0.242821	0.0419328	0.194645	0.513948	0.350208	0.192822	-0.241313	0.0264439	-0.227113	-0.115528	0.477455	1.4756	0.128301	1.062
IL1R2	Other ISG	Non-ISG	0.915484	-0.170688	Non-ISG	0.732767	0.0558731	ISG	0.0122993	1.17488	-0.308174	0.550802	1.1538	-1.73441	-0.687952	0.149049	-0.170688	-0.339494	-1.45257	0.45124	0.763253	1.49902	1.17488	-0.0156748
BTN3A1	MDM-specific ISG	Non-ISG	0.895577	0.081053	Non-ISG	0.510457	0.420778	ISG	0.00885709	0.978617	0.170677	0.0713861	-0.0199587	0.138905	0.0445677	0.241545	0.081053	0.486565	0.93199	0.354991	-0.0328635	1.02945	0.646873	0.978617
USP42	MDM-specific ISG	Non-ISG	0.976225	0.0237157	Non-ISG	0.332296	0.160496	ISG	0.00108587	0.981097	0.289495	0.0237157	-0.011803	0.13211	-0.0404351	-0.0434883	0.159407	0.160496	0.116895	0.223474	NA	1.33687	0.981097	0.318564
SLC22A4	MDM-specific ISG	Non-ISG	0.929225	-0.109311	Non-ISG	0.390935	0.0909005	ISG	9.4595e-05	0.77315	-1.16559	-0.109311	-0.264463	0.116466	0.164279	0.0573565	-0.553549	-0.117989	0.180201	0.00159953	0.419482	1.15532	0.77315	0.706741
H3F3C	MDM-specific ISG	Non-ISG	0.807232	0.0814891	Non-ISG	0.684168	0.150366	ISG	0.0119159	0.874744	0.214489	0.188981	0.00986726	0.0814891	0.0718189	0.0230699	0.182926	0.150366	0.146971	0.199964	NA	1.14371	NA	0.605776
SLC27A3	MDM-specific ISG	Non-ISG	0.971811	-0.103657	Non-ISG	0.417878	0.146574	ISG	0.00177126	0.542728	-0.105967	-0.103657	0.11887	-0.357181	-0.236116	0.0709362	0.215383	0.25406	0.0390892	-0.202065	0.429201	1.66831	0.542728	0.409098
RABAC1	MDM-specific ISG	Non-ISG	0.480369	-0.00978966	Non-ISG	0.750555	-0.0943393	ISG	0.000964846	0.690838	0.106985	-0.346748	0.0496435	0.0143452	-0.0362444	-0.00978966	-0.134767	-0.0727594	0.214492	-0.536442	-0.115919	0.668516	0.690838	1.26049
PTPRU	Other ISG	Non-ISG	0.964421	-0.0920693	Non-ISG	0.371619	0.201748	ISG	0.0131294	0.437076	0.494353	-0.0920693	-0.165443	-0.155905	0.0651006	-0.0680391	-0.0922656	0.798131	-0.912825	0.152256	0.251241	1.80275	0.437076	0.375588
RNF43	Other ISG	Non-ISG	0.973881	0.0193768	Non-ISG	0.825936	-0.193059	ISG	0.0082524	0.952392	0.0193768	-0.170016	1.11743	1.2704	-0.0765089	-0.163887	0.168634	0.120461	-0.501356	-0.758963	0.115237	0.952392	1.48077	0.166446
STAG3	MDM-specific ISG	Non-ISG	0.961924	0.207244	Non-ISG	0.744449	-0.138396	ISG	0.00312449	0.84086	0.300247	0.00077212	-0.144397	0.223301	0.207244	-0.217111	0.311553	-0.371017	0.320206	-0.731199	0.0942244	0.84086	1.05127	0.704424
MIPOL1	Other ISG	Non-ISG	0.936969	-0.17192	Non-ISG	0.400271	0.234481	ISG	0.0376827	0.801123	-0.269704	-0.00275141	0.308431	-1.44757	0.730509	-0.205411	-0.17192	0.459173	-0.0396012	1.43164	0.00978789	0.801123	0.599538	1.19577
EXT1	MDM-specific ISG	Non-ISG	0.989056	0.0327944	Non-ISG	0.0233953	0.167781	ISG	0.00121788	0.598558	0.0258938	0.0826704	-0.0108282	0.0635085	0.0327944	-0.112322	0.224382	0.108128	1.00173	0.0993339	0.227434	1.48817	0.508922	0.598558
BANK1	Other ISG	Non-ISG	0.971781	0.211055	Non-ISG	0.999141	-0.0413984	ISG	0.046561	0.737037	-0.0805038	0.211055	0.657893	0.910406	0.0296863	-0.368048	0.639803	0.0580691	-0.140866	-0.409477	0.109931	0.415566	0.737037	1.43481
ST6GALNAC1	Other ISG	Non-ISG	0.996671	0.0382013	Non-ISG	0.0840466	1.01593	ISG	0.0169682	0.490238	-0.0752969	0.0382013	-1.25481	0.161722	0.236997	-0.0101528	0.624363	1.06581	0.966041	1.7208	0.123275	0.370258	0.490238	1.72285
ANKIB1	MDM-specific ISG	Non-ISG	0.131669	0.144636	Non-ISG	0.446638	0.308277	ISG	2.38931e-05	0.720702	0.175735	0.144636	0.0199948	0.0597411	-0.0523022	0.238878	0.503032	0.0722876	0.353064	0.308277	NA	1.51377	0.720702	0.347145
TEC	MDM-specific ISG	Non-ISG	0.986893	-0.000718705	Non-ISG	0.0680685	0.205864	ISG	0.00160679	0.971304	-0.148132	-0.00517443	-0.0333382	0.159352	0.623992	-0.000718705	0.183972	0.13583	0.247939	0.163788	0.813604	0.971304	1.46586	0.144426
RIMKLB	MDM-specific ISG	Non-ISG	0.97033	0.0185496	Non-ISG	0.658693	0.352974	ISG	9.60489e-05	1.09809	-0.0911899	-0.185376	0.0913713	0.0720794	0.0990928	0.0185496	-0.00624522	0.352974	0.510846	0.136126	NA	1.26403	0.199184	1.09809
TNFRSF10A	MDM-specific ISG	Non-ISG	0.994496	0.000919787	Non-ISG	0.343833	0.0742668	ISG	6.17195e-06	0.746306	-0.244157	0.000919787	-0.573467	-0.761992	0.141198	0.0868831	0.233764	0.0105974	0.137936	-0.14267	0.637808	1.34141	0.746306	0.471483
MAX	MDM-specific ISG	Non-ISG	0.97118	-0.00841371	Non-ISG	0.0601202	0.239786	ISG	2.02827e-05	0.81813	0.0220496	-0.0599125	-0.0241058	0.154953	-0.012875	0.106738	-0.00841371	0.164333	0.0141518	0.315239	0.542623	0.960733	0.778515	0.81813
RPS6KC1	MDM-specific ISG	Non-ISG	0.979177	0.0123943	Non-ISG	0.838423	0.113971	ISG	4.44882e-06	0.938213	-0.149898	-0.141456	0.0732945	-0.0076481	0.0123943	0.234417	0.158439	0.133695	0.225685	0.0942468	-0.0385109	1.27887	0.337782	0.938213
SLC30A4	Other ISG	Non-ISG	0.874322	0.12459	Non-ISG	0.727508	0.122975	ISG	0.00605351	1.1245	0.0421762	0.145831	0.160782	1.69143	-0.0424658	0.12459	-0.31177	0.357103	0.166386	-0.0972786	0.0795649	1.1245	0.21724	1.20809
NCAM2	MDM-specific ISG	Non-ISG	0.978271	-0.191907	Non-ISG	0.989944	-0.219553	ISG	0.0197267	0.913515	-0.307151	0.224954	-0.191907	0.544632	-0.41971	-0.0192653	-0.483044	0.602429	-0.412839	-0.588513	-0.0262659	1.11196	0.913515	0.515546
SLC41A2	Other ISG	Non-ISG	0.985122	0.14874	Non-ISG	0.928438	0.1026	ISG	0.00182489	0.521279	0.231639	0.14874	-1.17867	1.16486	0.476718	-0.33494	-0.333997	-0.0889913	0.614242	0.294191	-0.294587	1.91197	0.10617	0.521279
TIGIT	Other ISG	Non-ISG	0.977463	0.0815472	Non-ISG	0.321487	0.23225	ISG	0.00355029	0.733017	0.0241428	-0.240597	-0.127181	0.435518	0.253696	0.0815472	0.203326	1.19598	0.180265	-0.485118	0.284235	1.17532	0.627379	0.733017
CLIC5	Other ISG	Non-ISG	0.953531	0.22854	Non-ISG	0.51617	0.228782	ISG	0.0122672	0.526804	0.22854	0.335454	0.340749	-1.95634	0.806328	0.117059	-1.29393	0.569369	0.435904	-0.0766188	0.0216608	1.85733	0.147558	0.526804
UBE2S	Other ISG	Non-ISG	0.95301	0.0581771	Non-ISG	0.000206657	0.118082	ISG	2.48104e-05	0.678443	0.545408	-0.0311967	0.0729576	0.0581771	-0.0545323	0.0814491	-0.0796707	0.115167	0.032469	0.120997	1.50834	1.70393	0.678443	0.148351
HID1	MDM-specific ISG	Non-ISG	0.826321	-0.118043	Non-ISG	0.886808	0.163132	ISG	0.0153233	0.832057	-0.0136843	-0.118043	-0.0806939	-0.516662	-0.308501	-0.0885788	-0.426901	0.186083	-1.23375	0.98406	0.14018	0.675263	0.832057	1.01986
MICA	Other ISG	Non-ISG	0.955451	0.157429	Non-ISG	0.986424	0.00894322	ISG	0.000222354	0.842218	0.157429	-0.088522	NA	NA	NA	0.329369	NA	0.00894322	NA	NA	NA	0.842218	NA	NA
OSBPL10	Other ISG	Non-ISG	0.980145	-0.317599	Non-ISG	0.257257	-1.08445	ISG	0.000887344	0.713262	-0.317599	0.310921	0.950697	0.305924	-1.63511	-0.342653	-0.556055	-1.68302	-0.940177	-1.22872	0.15649	1.21203	0.595893	0.713262
MMP25	Other ISG	Non-ISG	0.989711	0.0800621	Non-ISG	0.381559	-0.389076	ISG	0.00709988	0.657845	0.0800621	-0.0176073	1.05389	0.0934434	0.797256	-0.0829953	-0.351248	-0.546934	-0.929601	0.341519	-0.231219	0.657845	0.45483	1.39457
ZNF277	MDM-specific ISG	Non-ISG	0.85435	0.0250156	Non-ISG	0.308324	-0.0522354	ISG	6.10317e-06	0.604894	-0.0677061	-0.315105	0.026353	0.0258526	-0.0325449	0.0516887	0.0250156	-0.00266829	-0.228343	-0.101803	0.351561	1.70396	0.190518	0.604894
LIMK2	Other ISG	Non-ISG	0.974084	0.0469478	Non-ISG	5.42391e-05	0.138715	ISG	0.00310753	0.429329	0.0469478	0.065732	-0.0039999	0.161693	0.0342196	-0.0491258	0.066032	0.141738	0.135691	0.0980198	2.10595	1.81646	0.252846	0.429329
RASGEF1B	Other ISG	Non-ISG	0.929225	-0.176706	Non-ISG	0.0105094	0.16561	ISG	0.000954466	0.534815	0.0828167	-0.24606	-0.628898	-0.981949	-0.160621	-0.176706	1.12506	0.494507	-0.163287	-0.580764	2.93608	1.62563	0.534815	0.337059
TTC39B	Other ISG	Non-ISG	0.73682	0.278324	Non-ISG	0.076721	0.492857	ISG	0.00115386	0.272536	0.0482593	0.213435	0.301157	0.278324	0.336496	0.164713	0.399708	0.418927	0.704609	-0.0666509	0.566787	2.0773	0.272536	0.138669
RIN1	MDM-specific ISG	Non-ISG	0.877003	-0.0385486	Non-ISG	0.695696	-0.0920474	ISG	0.0279102	0.880831	0.114501	-0.0385486	-0.0579557	-0.25208	0.368951	0.451315	-0.58178	0.333953	-0.126417	-0.057678	-0.270812	0.880831	0.503652	1.09625
ZFPM2	MDM-specific ISG	Non-ISG	0.920994	-0.199141	Non-ISG	0.866345	-0.0338685	ISG	0.010835	0.278796	-0.199141	0.0165235	-1.22056	0.0597739	-0.992229	0.0383449	-0.658058	-0.0355501	-0.60889	0.394422	-0.0321869	1.96702	0.23041	0.278796
DESI1	MDM-specific ISG	Non-ISG	0.877003	0.0763892	Non-ISG	0.360501	0.344005	ISG	6.30889e-05	0.975625	0.0951027	0.0763892	0.0379345	0.0755741	0.189031	0.0637277	0.273739	0.0236546	0.647834	0.344005	NA	1.06157	0.975625	0.435657
HIST1H2AC	Other ISG	Non-ISG	0.931667	0.315424	Non-ISG	0.881098	-0.272162	ISG	0.0497492	0.794298	0.315424	0.111227	0.231949	0.351922	0.74951	-0.112812	0.680703	0.812285	-1.35882	-0.518016	-0.0263085	0.794298	0.119849	1.55342
GPR141	MDM-specific ISG	Non-ISG	0.856502	0.0169247	Non-ISG	0.928901	0.0995518	ISG	0.00124885	0.706215	-0.412368	-0.0776035	0.141991	-0.286929	0.0169247	0.814247	0.224439	0.0995518	-0.114551	0.210842	NA	1.55973	0.187578	0.706215
TAGLN	MDM-specific ISG	Non-ISG	0.991305	0.0542408	Non-ISG	0.503355	0.246269	ISG	0.00272192	0.973428	0.0328581	NA	0.141528	-0.585177	0.218312	-0.0223013	0.0756235	0.228121	0.264417	-0.392508	0.340713	1.23351	0.235171	0.973428
PANK2	MDM-specific ISG	Non-ISG	0.656483	0.0524982	Non-ISG	0.0592754	0.241241	ISG	2.97652e-06	0.88174	0.0512195	0.0426439	0.0524982	0.0123324	0.148913	0.150254	0.0532914	0.111133	0.187985	0.294497	0.4181	1.07371	0.88174	0.486141
AUTS2	Other ISG	Non-ISG	0.976225	0.171842	Non-ISG	0.902492	-0.169044	ISG	0.0475398	1.14695	0.266069	-0.0207046	-1.17063	0.873674	-0.2278	0.171842	0.358935	-0.389506	-0.939846	0.610069	0.0514182	1.55969	-0.271452	1.14695
ERFE	Other ISG	Non-ISG	0.944133	0.0878542	Non-ISG	0.442554	-0.561537	ISG	0.0418595	0.80868	-0.00324441	NA	NA	NA	NA	0.178953	NA	-0.561537	NA	NA	NA	0.80868	NA	NA
ANGPT1	MDM-specific ISG	Non-ISG	0.96835	0.0135112	Non-ISG	0.596177	-0.232882	ISG	0.0162922	0.754219	-0.869266	0.0135112	-0.0964404	0.0814761	0.091549	-0.141618	0.248408	-0.412007	-0.682561	-0.0537578	-0.00603187	1.35287	0.318356	0.754219
KREMEN1	Other ISG	Non-ISG	0.898538	0.211321	Non-ISG	0.167536	0.218269	ISG	0.010639	1.10618	0.211321	-0.0506585	0.7091	-1.48612	1.72259	0.118097	1.34458	0.223079	1.71343	0.0335048	0.213458	1.10618	-0.0562221	1.36533
LILRB2	MDM-specific ISG	Non-ISG	0.915626	-0.0586993	Non-ISG	0.948125	0.0211513	ISG	0.00247321	0.868953	-0.11107	-0.451522	-0.0586993	-0.00883346	-0.255795	0.963102	0.511722	0.419924	0.000185939	0.0421167	-0.128947	0.868953	0.92108	0.622421
BVES	Other ISG	Non-ISG	0.894683	0.13513	Non-ISG	0.984291	-0.104542	ISG	0.0012409	1.16985	-0.00324441	0.173054	-0.49888	0.341992	-0.0251659	0.13513	0.402161	-0.0355501	-0.173534	-0.830177	0.27468	1.62929	-0.387835	1.16985
SMAD3	Other ISG	Non-ISG	0.958202	0.00603175	Non-ISG	0.668511	0.137356	ISG	0.00303516	0.69667	-0.0176539	-0.229488	0.00603175	0.0761023	-0.0457959	0.074496	0.0400676	0.386097	0.158176	-0.205963	0.116535	2.14723	-0.435717	0.69667
FYTTD1	Other ISG	Non-ISG	0.81987	-0.00729159	Non-ISG	4.20579e-05	0.190566	ISG	1.5597e-05	0.560318	0.0266565	-0.194349	-0.00729159	0.0709969	-0.0372242	-0.0870849	0.125721	0.166963	0.214169	0.117179	1.13513	1.5446	0.560318	0.299841
HIST1H2AB	MDM-specific ISG	Non-ISG	0.996671	0.153122	Non-ISG	0.868817	-0.0990201	ISG	0.00941017	0.798339	-0.0962314	0.200003	0.20321	0.153122	0.39284	-0.233339	-0.648638	0.460893	-0.471458	-0.583686	0.273418	0.798339	0.161391	1.43933
MAL	Other ISG	Non-ISG	0.996671	-0.0220464	Non-ISG	0.232622	0.675013	ISG	0.0071927	0.674845	-0.0238244	0.158668	-1.9494	0.230016	-0.50887	0.0118512	-0.0220464	0.806694	1.00472	0.543333	0.245981	0.433908	0.674845	1.28397
KCNS3	Other ISG	Non-ISG	0.930873	-0.307151	Non-ISG	0.205752	0.166225	ISG	0.0118963	0.554612	-0.307151	-0.0454352	-0.310771	-0.189943	-1.04632	0.140932	-0.477629	0.16657	1.55027	0.165879	0.0630332	1.95819	0.554612	-0.124393
PDCD1	Other ISG	Non-ISG	0.983038	0.118724	Non-ISG	0.115227	1.01846	ISG	0.0294258	1.29525	0.124909	-0.105879	0.807072	0.148847	0.105781	0.118724	0.0374138	0.189796	1.61849	1.86173	0.418435	1.61214	1.29525	-0.522765
LAMA3	MDM-specific ISG	Non-ISG	0.858305	-0.0909552	Non-ISG	0.800923	-0.105402	ISG	0.0143385	1.07722	0.77188	-0.0345405	-0.0909552	0.194115	-0.61053	-0.376108	-0.543938	-0.0355501	-0.175254	-0.634738	0.0303573	1.07722	-0.0273213	1.33332
HLX	Other ISG	Non-ISG	0.802339	-0.0362431	Non-ISG	0.0677573	0.109794	ISG	0.000342965	0.534611	0.16899	-0.0362431	-0.352912	0.618051	-1.03385	0.745045	-0.441599	-0.800668	0.0316417	0.187947	1.27687	1.47125	0.376464	0.534611
AGBL2	Other ISG	Non-ISG	0.971464	0.0965515	Non-ISG	0.357998	0.213693	ISG	0.0316906	1.67427	0.0996329	-0.0430145	1.04835	-0.897052	-0.77428	0.0965515	0.707507	0.311372	0.116014	1.47776	0.0924016	1.67427	2.17036	-1.46543
LMO2	Other ISG	Non-ISG	0.720546	0.245083	Non-ISG	0.0387237	0.186551	ISG	0.000720105	0.63281	0.240704	-0.0944445	0.245083	0.047031	0.60468	0.985314	0.733534	0.168723	0.204379	0.000495891	0.702724	1.5151	0.228197	0.63281
CNN3	Other ISG	Non-ISG	0.856502	-0.0988946	Non-ISG	0.811408	0.395321	ISG	0.0139659	1.00443	0.0231826	-0.259724	-0.0988946	0.582679	-0.0348547	-0.37553	-0.381141	0.745188	-0.0378975	0.915997	0.045454	1.60354	1.00443	-0.237528
SCRN1	MDM-specific ISG	Non-ISG	0.981593	-0.094051	Non-ISG	0.644716	-0.168113	ISG	0.00316378	0.920338	-0.205739	0.141182	0.322626	NA	-0.103223	-0.0848794	-0.348501	0.270325	0.142988	-0.531954	-0.479214	1.02833	0.421119	0.920338
ARMCX1	Other ISG	Non-ISG	0.947659	0.0333854	Non-ISG	0.407934	0.687224	ISG	0.000391458	0.66361	0.0333854	0.254769	-0.308767	0.851463	-0.219065	-0.0419155	0.148664	-0.0152699	0.509942	0.864506	0.984898	1.30014	0.40096	0.66361
SLC14A2	Other ISG	Non-ISG	0.947659	-0.560558	Non-ISG	0.716664	-0.129908	ISG	0.0422618	0.370975	-0.652979	-0.331987	2.64784	-0.618356	-0.560558	0.218621	-1.15068	-0.0433043	-0.216511	-2.50858	0.288276	0.370975	-0.0594768	2.05266
SELENOO	MDM-specific ISG	Non-ISG	0.999223	-0.0228002	Non-ISG	0.625914	-0.0682819	ISG	0.00482333	0.727831	0.144678	-0.0228002	-0.0282473	-0.0714953	0.0540829	0.0308346	-0.118673	0.0472533	0.306957	-0.183817	-0.379364	1.6235	0.0124936	0.727831
MCTP2	Other ISG	Non-ISG	0.947958	0.0478287	Non-ISG	0.421123	-0.370495	ISG	0.00308237	0.392432	0.0535227	0.347973	-0.0640249	-1.17044	0.254557	0.0156675	0.0478287	-0.316271	-1.66675	-0.424719	1.77861	2.07018	-0.0992954	0.392432
MFN1	MDM-specific ISG	Non-ISG	0.992448	-0.0166187	Non-ISG	0.826913	0.0674204	ISG	0.000274306	0.280523	-0.206795	-0.0166187	0.204061	-0.174815	0.11576	0.0137973	-0.0270232	0.0586759	0.161854	0.0674204	NA	1.908	0.160822	0.280523
BLOC1S3	Other ISG	Non-ISG	0.947659	0.0187373	Non-ISG	0.155948	0.33368	ISG	0.00334483	0.605572	-0.291048	0.0187373	1.57862	-3.11155	-2.3289	0.0655833	0.864178	0.230326	1.19624	0.265342	0.402018	1.34953	0.605572	0.392883
MAP1B	Other ISG	Non-ISG	0.946846	0.00994095	Non-ISG	0.954516	0.160305	ISG	0.0405456	0.851571	0.00994095	0.174968	0.197675	-0.176104	0.00351441	-0.0548699	0.966832	-0.703217	0.748218	0.408642	-0.0880325	0.531921	0.851571	0.960247
MCUB	MDM-specific ISG	Non-ISG	0.956108	0.00947545	Non-ISG	0.811327	0.118926	ISG	0.000297754	0.644792	-0.112402	NA	-0.00682781	0.166783	0.0411032	-0.0791567	0.0257787	0.363362	0.106685	0.131168	-0.0244541	1.20209	0.490548	0.644792
CBLN3	MDM-specific ISG	Non-ISG	0.996671	0.168573	Non-ISG	0.816746	-0.157032	ISG	0.00184927	0.913157	0.234454	-0.197011	0.110949	0.270825	-0.159213	0.168573	0.271985	0.67254	-0.157032	-0.321638	NA	0.913157	0.491039	0.931208
KAT2B	MDM-specific ISG	Non-ISG	0.868589	0.0635524	Non-ISG	0.00482838	0.249605	ISG	0.000171247	0.558524	0.0635524	0.0936337	-0.0926068	0.0453355	-0.126047	0.208391	0.204527	0.415214	-0.025733	0.0839964	0.567822	1.32889	0.436065	0.558524
USPL1	Other ISG	Non-ISG	0.979305	0.070202	Non-ISG	0.000356866	0.219697	ISG	1.07613e-05	0.683048	0.00502495	-0.136389	0.070202	0.103644	0.149963	0.0474925	0.248349	0.209772	0.0478969	0.229621	1.21974	1.39095	0.249291	0.683048
HSF5	MDM-specific ISG	Non-ISG	0.601771	0.0279346	Non-ISG	0.646427	-0.561829	ISG	0.0136207	1.05378	0.1196	-0.5619	0.0457198	-0.488157	0.0864233	-0.190848	0.0279346	0.308107	-1.27182	-0.561829	NA	1.05378	0.0952675	1.16693
P2RX7	Other ISG	Non-ISG	0.868589	0.176604	Non-ISG	0.303498	0.214663	ISG	0.000630057	0.479541	0.250814	0.0846202	-0.107337	0.179801	0.114259	0.312603	0.176604	0.0552678	0.345522	0.0838037	0.354832	1.90435	0.479541	-0.0784936
RAB8A	MDM-specific ISG	Non-ISG	0.711781	0.0178779	Non-ISG	0.180566	0.363432	ISG	9.14116e-05	0.750194	0.324463	0.0178779	-0.0048065	-0.0554346	-0.0715327	0.209744	0.161214	0.511598	0.503031	0.223832	0.047302	0.935878	0.616078	0.750194
CBWD3	MDM-specific ISG	Non-ISG	0.873876	-0.133466	Non-ISG	0.74208	0.238275	ISG	0.0131294	0.766194	0.0340237	NA	-0.159785	-0.107147	0.0640299	-0.16115	-0.180142	0.241852	-0.226994	0.238275	NA	1.26923	NA	0.263155
DENND5A	MDM-specific ISG	Non-ISG	0.991394	-0.10491	Non-ISG	0.954357	0.1493	ISG	6.40172e-05	0.455425	-0.10491	-0.21698	-0.431968	0.248424	0.425996	0.220378	-0.22941	0.184371	0.181039	0.117561	-0.167701	1.66459	0.17667	0.455425
SLC14A1	MDM-specific ISG	Non-ISG	0.952692	-0.103144	Non-ISG	0.49818	0.0472482	ISG	0.0173693	0.878831	-0.103144	-0.128392	0.182629	-0.243926	0.120717	0.00984899	-0.478042	0.931362	-0.443362	-0.0724494	0.166946	0.411241	0.878831	1.00018
SYNPO2	Other ISG	Non-ISG	0.915258	0.190979	Non-ISG	0.997003	-0.0443809	ISG	0.00344506	0.675747	0.452024	0.0192118	0.190979	0.236168	-0.627872	0.241742	-0.0154083	0.155654	-0.202502	-0.0443809	NA	2.0624	-0.449513	0.675747
BPGM	Other ISG	Non-ISG	0.924569	-0.00977158	Non-ISG	0.00976584	0.249963	ISG	7.62808e-05	0.332892	0.051619	-0.217044	0.123759	-0.12603	-0.091435	0.048549	-0.00977158	0.16672	-0.0615985	0.333206	0.758665	1.6622	0.292749	0.332892
ARHGAP12	MDM-specific ISG	Non-ISG	0.958202	-0.113173	Non-ISG	0.728458	-0.134776	ISG	0.000611259	0.352213	-0.303788	0.00387392	-0.0203066	-0.161456	0.0858667	-0.113173	-0.16755	-0.187781	-0.0797828	-0.0920188	-0.177533	1.85414	0.0725138	0.352213
ATP13A1	MDM-specific ISG	Non-ISG	0.0478015	0.152367	Non-ISG	0.605716	0.290097	ISG	0.00786919	0.867389	0.105832	0.199783	0.000876295	0.152367	0.112965	0.373856	0.367263	0.561025	0.609381	0.0191689	-0.0106101	0.919487	0.49188	0.867389
GLT1D1	Other ISG	Non-ISG	0.683153	0.382008	Non-ISG	0.166798	-0.160792	ISG	0.0295684	0.689864	-0.0286017	-0.106064	0.382008	0.516077	-1.44987	0.97919	1.34221	-0.149422	-0.172162	-3.04552	-0.0150237	1.67424	0.689864	-0.0861759
PSME1	MDM-specific ISG	Non-ISG	0.727064	0.16817	Non-ISG	0.396544	0.43947	ISG	0.000188848	0.659469	0.419934	-0.00952324	0.16817	0.228617	0.355626	0.0902272	0.120358	0.502528	0.458782	0.420158	-0.173391	1.07808	0.659469	0.540175
BTN2A2	Other ISG	Non-ISG	0.915484	0.0660455	Non-ISG	0.916672	-0.0233444	ISG	0.000464238	0.717411	0.114606	0.0660455	0.242067	-0.209186	-0.326769	0.0969615	0.0370327	0.112044	-0.158733	1.22484	-0.233122	0.717411	0.372392	1.18612
HS3ST3B1	Other ISG	Non-ISG	0.890398	-0.276838	Non-ISG	0.0501997	0.642952	ISG	0.0132849	1.45647	-0.276838	-0.17388	-0.731553	-0.876541	0.799458	-0.0494226	-0.890874	0.897487	1.75359	-0.0514201	0.388417	1.78261	-0.964667	1.45647
TTC38	MDM-specific ISG	Non-ISG	0.94853	0.200137	Non-ISG	0.0141523	0.249191	ISG	0.000536434	0.555939	0.298365	-0.15661	0.0890871	-0.100952	0.200137	0.34947	0.463969	0.171629	0.28433	0.214053	0.499651	1.32863	0.379178	0.555939
CHI3L2	Other ISG	Non-ISG	0.835948	0.0820053	Non-ISG	0.0199835	0.0828065	ISG	0.0233373	0.586317	0.174359	0.385434	-0.142433	0.0604937	-0.155753	0.0820053	1.42116	-0.158394	0.324007	-0.624182	1.9119	1.17075	0.506012	0.586317
MIA3	MDM-specific ISG	Non-ISG	0.978651	-0.0183805	Non-ISG	0.347752	0.235798	ISG	5.39875e-05	0.84408	0.120894	-0.0183805	-0.197874	-0.20053	-0.362837	0.000342308	0.233234	0.304716	0.0906323	0.235798	NA	1.00496	0.413999	0.84408
SOD2	MDM-specific ISG	Non-ISG	0.99482	-0.0794768	Non-ISG	0.0162729	0.0570447	ISG	0.0178541	0.858055	-0.106559	0.041286	-0.103049	-0.0791646	-0.161173	0.0382979	-0.0794768	-0.219579	0.0769581	0.0371312	0.981147	1.02393	0.858055	0.379046
CD47	MDM-specific ISG	Non-ISG	0.977463	0.00101456	Non-ISG	0.33107	0.325721	ISG	7.3789e-05	0.864145	-0.10335	0.0635872	-0.0492025	0.0503694	0.00130075	0.00101456	-0.0872406	0.284755	0.366687	-0.276254	0.56096	1.16907	0.864145	0.224611
MID2	Other ISG	Non-ISG	0.962457	-0.145718	Non-ISG	0.806974	0.0436074	ISG	0.00441605	0.663879	0.0430966	-0.145718	-0.308164	1.23322	-1.23681	0.0126053	-0.276181	0.271676	-0.184461	-0.604812	0.351951	1.5766	0.0165435	0.663879
CHRNA2	Other ISG	Non-ISG	0.717221	0.142043	Non-ISG	0.98247	-0.158022	ISG	0.00442999	0.869096	0.672654	0.10875	0.0522989	0.237647	-0.466971	0.302944	0.142043	-0.228901	-0.434016	-0.0871436	0.188971	1.40849	0.869096	-0.0440215
SFT2D2	Other ISG	Non-ISG	0.940748	-0.050719	Non-ISG	5.62799e-05	0.219552	ISG	0.000913342	0.761623	-0.208424	0.0432767	-0.0920696	-0.050719	-0.0462073	-0.184777	0.166368	0.211555	0.227548	0.20777	2.09087	0.761623	0.592071	0.878025
PRPF3	MDM-specific ISG	Non-ISG	0.992448	0.0643213	Non-ISG	0.953211	0.0730523	ISG	0.000126506	0.558624	0.172533	-0.0533521	0.0944222	-0.188414	0.103048	0.0643213	-0.0297271	0.130701	0.0351506	0.110954	-0.0449621	1.34478	0.558624	0.327017
PKN2	MDM-specific ISG	Non-ISG	0.63873	-0.0888772	Non-ISG	0.392228	0.142574	ISG	0.00242809	0.693214	0.0160804	-0.242113	0.0460709	-0.112814	-0.0962886	-0.0888772	0.100149	0.154422	0.130726	-0.181012	0.188551	0.693214	0.529273	1.00701
NFKB2	MDM-specific ISG	Non-ISG	0.981593	0.0100942	Non-ISG	0.699112	-0.0412987	ISG	0.00638445	0.742686	0.235394	0.0402057	0.748582	0.0100942	-0.028618	-0.0721985	-0.11651	-0.0612139	-0.0542792	-0.0283182	0.283282	1.2413	NA	0.244074
CGNL1	Other ISG	Non-ISG	0.8995	0.160211	Non-ISG	0.517765	0.189637	ISG	0.0202155	1.2175	-0.199141	0.0576766	0.224261	1.23109	-0.354951	0.160211	0.572605	0.459173	-0.217546	0.11372	0.265555	1.2175	-0.646766	1.65317
PARD3	Other ISG	Non-ISG	0.790337	0.174615	Non-ISG	0.206684	0.618809	ISG	0.0212123	0.344002	0.174615	0.245613	-0.320823	-0.170526	0.701983	0.150953	1.5842	-0.190094	1.22309	1.08454	0.153081	2.30338	0.344002	-0.426169
ZC3H12A	Other ISG	Non-ISG	0.802339	0.127133	Non-ISG	0.712081	0.183948	ISG	0.0161183	0.544141	0.937629	0.109294	0.318605	-0.483139	0.127133	0.151764	0.00129248	0.151986	0.255487	0.215911	0.122966	1.49966	0.544141	0.177348
RNF114	MDM-specific ISG	Non-ISG	0.992632	-0.0198999	Non-ISG	0.673005	0.0527072	ISG	0.00197516	0.760114	-0.172624	-0.0296837	0.053548	-0.119267	-0.0198999	0.090602	-0.00508074	0.315231	-0.0195852	0.116071	-0.0106563	0.783806	0.760114	0.675612
PTPN2	Other ISG	Non-ISG	0.858305	0.0888523	Non-ISG	2.42858e-05	0.180269	ISG	0.000228848	0.408563	0.160211	0.0888523	0.131439	-0.104722	-0.260663	0.0354563	0.229757	0.151578	0.208959	0.0724076	1.83376	1.61969	0.188133	0.408563
TRIM6	Other ISG	Non-ISG	0.737247	0.391867	Non-ISG	0.684318	0.244459	ISG	0.00531381	0.717504	0.603935	NA	2.06388	0.503586	-0.0629156	0.280148	-0.186616	0.837278	-1.54541	-0.0493574	0.538275	0.717504	0.41777	1.07704
UBP1	MDM-specific ISG	Non-ISG	0.947659	-0.053852	Non-ISG	0.00341837	0.191232	ISG	2.58447e-05	0.572916	-0.120971	-0.00199514	0.0132422	-0.102002	-0.053852	-0.0639721	0.0613677	0.227496	0.154968	-0.0294593	0.751423	1.25443	0.572916	0.381163
CCP110	MDM-specific ISG	Non-ISG	0.971127	0.0304261	Non-ISG	0.00824535	0.144189	ISG	0.000174794	0.501782	-0.0574114	0.180531	0.0514173	-0.0621403	0.0304261	-0.135379	0.0888244	0.158347	0.130031	0.073365	0.648151	1.2213	0.501782	0.484268
AP5B1	Other ISG	Non-ISG	0.991394	-0.113887	Non-ISG	0.610295	-0.0769482	ISG	0.0101071	0.688305	-0.0452963	-0.0219257	-0.331628	-1.99466	-0.374842	0.290307	-0.113887	0.183366	-0.531437	-0.337263	0.494897	1.07532	0.688305	0.441941
CLIC4	Other ISG	Non-ISG	0.837591	-0.0533757	Non-ISG	0.00109576	0.194509	ISG	0.00148375	0.581429	-0.259518	0.266003	-0.0765187	0.0715297	-0.123737	0.244027	-0.0533757	0.0451993	0.302293	0.0867245	1.25125	1.43113	0.581429	0.192071
RELA	Other ISG	Non-ISG	0.956748	0.0856651	Non-ISG	0.00321392	0.141662	ISG	0.00171515	0.42371	0.135371	0.0253135	0.0856651	-0.054077	0.266435	-0.0207353	0.124601	0.0542949	0.0480708	0.229029	0.923391	1.41615	0.364293	0.42371
RHBDF2	MDM-specific ISG	Non-ISG	0.930692	0.104282	Non-ISG	0.36704	0.167533	ISG	8.11956e-05	0.319332	0.104282	-0.0947918	0.0916916	0.278456	0.0765193	0.207913	0.249672	0.202723	0.145054	0.0398099	0.190013	1.66606	0.212517	0.319332
CHRM4	Other ISG	Non-ISG	0.920994	0.139911	Non-ISG	0.564557	0.327531	ISG	0.0485736	0.797553	0.139911	-0.0440744	-1.15583	0.81755	0.190011	0.371854	0.0809989	-0.212859	1.05433	0.484825	0.170238	1.31743	0.0808172	0.797553
EIF4E3	Other ISG	Non-ISG	0.895577	0.192224	Non-ISG	0.972004	-0.196795	ISG	0.00178669	0.427466	0.326734	0.0679444	-0.158352	1.4517	0.0657905	0.192224	0.318212	0.205585	-0.317637	-0.196795	NA	1.53876	0.225895	0.427466
HERPUD2	MDM-specific ISG	Non-ISG	0.719881	0.246584	Non-ISG	0.0976278	0.167401	ISG	0.000129509	0.754017	0.178709	0.110894	0.246584	-0.102892	0.272511	0.269959	0.275177	0.242188	0.0926142	0.0492658	0.368631	0.982367	0.451433	0.754017
MCL1	MDM-specific ISG	Non-ISG	0.716663	0.0166899	Non-ISG	0.178744	0.0629071	ISG	4.6771e-06	0.641387	-0.0805159	0.143407	-0.0570529	-0.183327	0.0166899	0.214001	0.311187	-0.15271	0.109445	0.0163693	0.699609	0.917213	0.624393	0.641387
GIMAP1	MDM-specific ISG	Non-ISG	0.656856	0.136088	Non-ISG	0.46392	0.0696564	ISG	0.0495087	0.828959	0.0637807	0.136088	0.0093573	-0.0244873	0.202388	0.552358	0.314786	0.361897	0.0137576	0.125555	-0.569932	0.367843	0.828959	0.984099
CAVIN1	MDM-specific ISG	Non-ISG	0.8705	-0.158819	Non-ISG	0.566392	-0.232428	ISG	0.00225642	0.719389	-0.158819	-0.38785	0.108868	-0.0430222	-0.904449	0.0528542	-0.466696	-0.423876	0.0259046	-1.62464	-0.0409797	0.719389	0.38697	1.07289
CYTIP	MDM-specific ISG	Non-ISG	0.987424	-0.0317807	Non-ISG	0.290223	0.0280076	ISG	0.00139635	0.457187	0.039148	0.0838554	-0.218079	-0.0317807	-0.57598	-0.152625	0.141303	-0.0918297	0.52358	0.147845	-0.460231	1.42738	0.457187	0.293747
ZNF350	Other ISG	Non-ISG	0.983113	-0.0668865	Non-ISG	0.898286	0.0491968	ISG	0.00214276	0.640622	-0.0668865	-0.0653984	-0.110847	-0.123498	0.764549	-0.160292	0.398218	0.186466	-0.088072	0.935294	-0.522675	0.411114	0.640622	1.12448
SLC4A4	Other ISG	Non-ISG	0.984192	-0.00518431	Non-ISG	0.587839	-0.26547	ISG	0.0162364	0.410328	0.768728	0.0205221	-0.0985267	1.03258	-0.0770863	-0.00518431	-0.747539	-0.337626	-0.193313	-0.891545	-0.0317015	1.50448	0.410328	0.255563
NAGK	MDM-specific ISG	Non-ISG	0.73682	0.00301343	Non-ISG	0.887827	0.120301	ISG	0.00553457	0.673983	0.0508086	-0.0243827	0.00301343	-0.00451001	-0.106536	0.388598	0.357091	0.32818	0.196352	0.0442493	-0.242191	0.470545	0.673983	1.02419
ARID5A	Other ISG	Non-ISG	0.942399	-0.0785266	Non-ISG	0.349323	0.418253	ISG	0.0132596	0.662459	0.131424	-0.107522	-0.296861	-0.0785266	0.606619	-0.206169	-0.0522364	0.418253	0.589598	0.310727	NA	1.32111	0.177715	0.662459
AMPH	Other ISG	Non-ISG	0.397061	0.359327	Non-ISG	0.297663	0.6334	ISG	0.0207997	0.795749	0.359327	0.0952072	-0.573246	0.907474	2.78191	0.30035	1.21315	-0.559644	1.08369	0.739426	0.527374	0.795749	-0.514814	1.87862
HPS5	MDM-specific ISG	Non-ISG	0.868589	0.0792185	Non-ISG	0.0101865	0.157052	ISG	5.42532e-05	0.623441	0.0792185	0.110739	-0.100198	0.13132	-0.0889125	0.179089	-0.139783	0.221569	0.0688293	0.0925343	0.702019	0.982745	0.544818	0.623441
FOXN2	MDM-specific ISG	Non-ISG	0.923657	0.018563	Non-ISG	0.365079	0.00486182	ISG	0.0170697	0.8153	-0.101778	0.0250597	-0.117242	0.00620178	0.018563	0.124035	0.217805	0.0116565	0.0358463	-0.00193291	-0.256242	0.945201	0.8153	0.38858
TANK	Other ISG	Non-ISG	0.961924	0.0982052	Non-ISG	0.00295354	0.0790063	ISG	0.000220114	0.441426	0.190028	-0.147247	-0.0340414	-0.0837102	0.0982052	0.225053	0.117441	0.134385	0.0236279	-0.0281535	0.975754	1.41645	0.441426	0.290435
HSPA1A	Other ISG	Non-ISG	0.8705	0.137195	Non-ISG	0.386991	0.224541	ISG	0.00472657	0.804892	0.137195	0.130219	-0.993234	0.500862	-0.99298	0.801447	0.466023	0.0604974	0.793057	0.189214	0.259869	1.37104	-0.0305301	0.804892
TMEM54	Other ISG	Non-ISG	0.828129	-0.00324441	Non-ISG	0.0829136	0.163934	ISG	0.0148326	0.38399	-0.00324441	-0.275462	0.646933	-0.0783434	0.365128	-0.153368	0.1954	-0.0355501	0.363418	-0.139033	0.750506	1.42618	0.333721	0.38399
CFLAR	MDM-specific ISG	Non-ISG	0.971127	-0.0139129	Non-ISG	0.0230154	-0.168816	ISG	0.00203081	0.728078	0.0190963	-0.055853	-0.0249686	-0.0139129	-0.18476	0.232365	0.163519	-0.077325	-0.294865	-0.260306	1.01536	0.728078	0.76115	0.649578
RNF217	Other ISG	Non-ISG	0.671482	0.517763	Non-ISG	0.226155	0.641075	ISG	0.00273089	0.813296	-0.233491	0.44163	0.915929	-0.662456	0.567609	0.517763	0.593774	-0.225945	0.474052	0.808097	1.17601	1.02322	0.299982	0.813296
KDM1B	Other ISG	Non-ISG	0.957102	0.0663074	Non-ISG	0.714917	0.129186	ISG	0.000383841	0.407326	0.0663074	-0.19562	-1.01492	1.28506	0.0335656	0.24722	0.607879	0.507323	-0.478591	-0.24895	0.528747	1.46521	0.260251	0.407326
BATF	Other ISG	Non-ISG	0.955451	-0.00449196	Non-ISG	0.000396191	0.142131	ISG	0.00859632	0.412094	-0.0268361	0.172273	0.0171249	-0.00449196	-0.108526	0.110601	-0.359023	-0.0411095	-0.12758	0.325372	1.93668	1.39682	0.322927	0.412094
RUSC1	MDM-specific ISG	Non-ISG	0.939304	-0.0387439	Non-ISG	0.933532	-0.0212334	ISG	0.000171247	0.605605	-0.069908	0.038729	-0.0387439	-0.0635866	-0.101759	0.0937743	0.03187	-0.0929866	-0.183919	0.34556	0.0505198	1.14328	0.380924	0.605605
HIST1H2BC	Other ISG	Non-ISG	0.991394	0.00381117	Non-ISG	0.81166	0.314276	ISG	0.0216728	0.507926	1.36466	-0.0185826	0.4267	0.00381117	0.274831	-0.172614	-0.319423	0.908025	0.353394	-0.740072	0.275159	0.507926	0.472563	1.14926
CTHRC1	MDM-specific ISG	Non-ISG	0.975924	-0.0122835	Non-ISG	0.98247	-0.0992915	ISG	0.0260508	0.705881	-0.195903	-0.0122835	0.134183	0.0933448	0.256659	-0.148177	-0.126529	-0.539747	-0.00166891	-0.196914	0.212975	1.20119	0.218776	0.705881
ARHGEF11	MDM-specific ISG	Non-ISG	0.806596	0.214241	Non-ISG	0.458018	0.155427	ISG	0.000800427	0.708205	0.00986161	-0.0434984	0.214241	0.619313	0.0130442	0.301829	0.223711	-0.110973	0.249055	0.061799	0.371436	0.708205	0.821739	0.588392
ATOX1	MDM-specific ISG	Non-ISG	0.996671	0.0458816	Non-ISG	0.79359	0.114158	ISG	0.00328987	0.597084	0.0458816	0.0833257	0.10693	-0.052919	0.00998571	-0.125584	0.11736	0.402501	0.275547	-0.0663993	-0.0472316	0.95862	0.562219	0.597084
TUFT1	Other ISG	Non-ISG	0.929225	0.0204943	Non-ISG	0.215088	0.234637	ISG	0.000580365	0.659173	0.0780806	-0.404475	0.413209	-0.997911	0.0204943	0.0111785	0.172994	0.310822	0.451564	0.158451	-0.80178	1.03686	0.420115	0.659173
RELB	Other ISG	Non-ISG	0.962457	0.10363	Non-ISG	0.127766	0.547146	ISG	0.000171101	0.586384	0.10363	-0.0362272	0.824804	0.140616	0.383916	-0.286464	-0.0858804	0.0640231	0.588647	0.725953	0.505645	1.0881	0.586384	0.440621
FST	Other ISG	Non-ISG	0.727064	-0.0686081	Non-ISG	0.118936	0.662627	ISG	0.00486657	0.274936	-0.0686081	-0.00357181	1.57692	0.135244	-1.83179	-0.776058	-0.312801	1.18554	0.339477	0.985778	0.30703	1.87928	0.274936	-0.0477933
SFMBT1	MDM-specific ISG	Non-ISG	0.980719	-0.0216061	Non-ISG	0.441895	0.28297	ISG	0.00110005	0.701504	-0.249912	0.0965159	0.101083	-0.0863481	-0.0216061	-0.155858	0.084418	0.28297	0.283089	0.0386478	NA	0.957773	NA	0.445235
DCUN1D3	Other ISG	Non-ISG	0.837591	-0.0807821	Non-ISG	0.00059154	0.0462939	ISG	0.000593319	0.863604	-0.0897047	NA	-0.0718595	-0.11624	-0.101838	0.181639	0.117239	0.167412	-0.0748241	-0.119802	1.92157	1.17909	0.0595587	0.863604
FMNL2	Other ISG	Non-ISG	0.963583	-0.0941034	Non-ISG	0.514166	0.896491	ISG	0.00408144	0.335548	-0.0292571	-0.0941034	-0.907891	-0.173751	0.131417	0.107679	-0.59053	0.896491	1.18945	0.0720527	NA	1.54179	0.335548	0.224538
RRBP1	MDM-specific ISG	Non-ISG	0.984192	-0.0159973	Non-ISG	0.000447905	0.252291	ISG	0.015854	0.612947	0.00118548	-0.0355338	-0.044854	-0.0575768	0.061244	-0.0159973	0.20152	0.148629	0.355952	0.142373	1.08595	0.966377	0.612947	0.522419
CBWD5	Other ISG	Non-ISG	0.908752	-0.105046	Non-ISG	0.738784	0.208125	ISG	0.00122172	0.387924	-0.0198317	NA	-0.112357	-0.0325403	-0.169173	-0.0977353	-0.119684	0.157103	0.208125	0.312376	NA	1.61688	0.387924	0.0877981
UBXN2A	MDM-specific ISG	Non-ISG	0.908437	-0.0781325	Non-ISG	0.0083492	0.111079	ISG	0.000406395	0.402467	0.0491491	-0.0976761	-0.0781325	0.0834216	-0.0840156	-0.200084	0.284851	-0.00931383	0.205907	0.0162525	0.634816	1.30547	0.402467	0.382103
CRYBG2	Other ISG	Non-ISG	0.806446	-0.0268939	Non-ISG	0.976315	0.104379	ISG	0.0341193	0.753648	0.00152089	-0.0268939	-0.630551	-2.22865	-0.0241853	-0.0789669	0.150877	-0.285565	0.414435	0.104379	NA	0.753648	0.32995	1.00248
TMEM106A	MDM-specific ISG	Non-ISG	0.915258	0.0760264	Non-ISG	0.0114402	0.222245	ISG	0.000426293	0.579984	0.0760264	-0.0279566	-0.115065	0.107707	-0.00741351	0.299965	0.110208	0.476527	-0.0320381	-0.14925	0.769209	1.08017	0.579984	0.425474
XPO6	MDM-specific ISG	Non-ISG	0.990037	-0.00197249	Non-ISG	0.000634657	0.233454	ISG	0.000414507	0.744063	-0.00197249	-0.0210179	0.0892687	0.0710566	-0.108256	0.047238	-0.00788262	0.116402	0.181672	0.285236	0.632593	0.813069	0.51813	0.744063
USP15	MDM-specific ISG	Non-ISG	0.336247	0.155208	Non-ISG	0.137403	0.165537	ISG	0.000160275	0.325396	0.289123	0.155208	0.0903958	-0.127524	-0.148583	0.232155	0.253889	0.229649	0.0730409	0.148675	0.1824	1.44554	0.303687	0.325396
AASS	Other ISG	Non-ISG	0.977463	-0.00520908	Non-ISG	0.192997	0.290274	ISG	0.0226236	0.7636	-0.00520908	-0.00296411	-0.0859113	0.0158079	-0.00907818	-0.121875	0.12426	0.0822126	0.146051	0.434497	0.462041	0.7636	1.72451	-0.416958
PLCB1	MDM-specific ISG	Non-ISG	0.995584	-0.0206767	Non-ISG	0.843459	0.0835067	ISG	0.00131748	0.672579	-0.0317285	-0.0631592	0.521828	-0.0749885	0.293438	-0.0206767	0.398953	-0.542786	0.588552	-0.0719104	0.238924	0.672579	0.353249	1.04207
THEMIS2	Other ISG	Non-ISG	0.980145	-0.0495938	Non-ISG	0.8108	-0.0572394	ISG	0.000519956	0.621564	-0.217645	-0.0495938	0.511999	0.158026	-0.0916515	0.323729	-1.15288	0.158518	-0.359465	0.731636	-0.272997	0.995007	0.450394	0.621564
TBX19	MDM-specific ISG	Non-ISG	0.992632	0.0706462	Non-ISG	0.00320495	0.138051	ISG	0.000170782	0.809428	-0.0181201	0.0706462	0.413592	0.140427	-0.275252	-0.171649	0.114173	0.168592	0.10751	-0.0183232	0.825694	0.894388	0.362285	0.809428
IL10RA	Other ISG	Non-ISG	0.836946	0.267827	Non-ISG	0.604852	0.0518714	ISG	0.0072225	0.6519	0.0679332	0.172464	1.61042	-0.710511	1.74255	0.267827	0.31779	-0.0688271	0.282228	0.17257	-0.405365	0.6519	0.613792	0.799354
PRRG4	MDM-specific ISG	Non-ISG	0.984192	0.0525805	Non-ISG	0.294712	-0.132529	ISG	0.00426437	0.734562	-0.443688	0.167954	0.0630086	0.0525805	-0.212053	-0.0681137	0.131498	0.11563	-0.0660402	-0.199017	-0.364238	0.734562	0.876264	0.453823
ADPRH	Other ISG	Non-ISG	0.507364	0.363733	Non-ISG	0.16715	0.432918	ISG	0.000303019	0.759154	0.00245585	0.604926	0.382944	0.363733	0.649487	0.176309	0.188051	0.544723	0.321113	-0.92095	1.11482	0.93868	0.364406	0.759154
SPTBN5	Other ISG	Non-ISG	0.930504	0.0562473	Non-ISG	0.162159	0.530854	ISG	0.000715346	0.796826	-0.114891	-0.492806	0.941853	1.62215	-0.431164	0.0562473	0.211351	-0.23568	0.539822	0.868646	0.521885	0.796826	0.343089	0.91604
ARHGEF19	MDM-specific ISG	Non-ISG	0.937497	0.0830399	Non-ISG	0.241719	0.116311	ISG	0.00116438	0.623616	0.15593	-0.0129917	-0.0271708	0.0830399	-0.0153678	0.147982	0.149365	-0.0642426	0.0485111	0.184111	0.334845	0.825337	0.623616	0.602997
HIST2H2BF	Other ISG	Non-ISG	0.400557	0.156061	Non-ISG	0.579732	0.375125	ISG	0.0125588	0.680489	1.65659	0.156061	0.285337	-0.286813	-0.000575489	0.154906	0.32531	1.2822	-0.111775	0.375125	NA	1.05481	0.308522	0.680489
CPEB2	Other ISG	Non-ISG	0.802339	0.0600727	Non-ISG	0.000593392	0.25029	ISG	0.0038688	0.393122	0.0721231	0.204402	-0.487037	-0.474311	-0.0639371	0.0600727	0.535153	0.454253	0.0463273	-0.15441	1.44884	1.57215	0.393122	0.078467
TTC9C	MDM-specific ISG	Non-ISG	0.949414	0.0800596	Non-ISG	0.738597	0.0520077	ISG	0.0101265	0.695631	0.124834	-0.0100355	0.00525885	-0.0145617	0.0800596	0.184746	0.229756	0.278127	0.211546	-0.107531	-0.28852	0.468394	0.695631	0.878248
STK3	Other ISG	Non-ISG	0.991394	0.058845	Non-ISG	0.106502	0.100551	ISG	0.0002741	0.681163	0.100865	-0.146818	0.058845	-0.149616	-0.144357	0.125902	0.130326	0.0874163	0.113685	-0.133408	0.525138	1.49134	-0.131086	0.681163
BEND4	Other ISG	Non-ISG	0.942399	0.0267807	Non-ISG	0.774894	0.274603	ISG	0.0203139	0.880721	0.140874	0.0267807	0.356447	-0.0715898	-0.070302	-0.38631	0.169633	-0.0905238	0.274603	1.05391	NA	1.04138	0.117185	0.880721
PPP3CC	Other ISG	Non-ISG	0.971781	-0.0119967	Non-ISG	0.320484	0.129066	ISG	9.05886e-05	0.342065	-0.065617	0.0301193	-0.0387962	-0.0603572	-0.0119967	0.0292725	0.152509	0.212529	-0.0791415	0.0880146	0.170118	1.71526	-0.0208421	0.342065
IGSF8	MDM-specific ISG	Non-ISG	0.631405	0.0534625	Non-ISG	0.63384	0.107074	ISG	0.000820381	0.604402	0.154381	0.0534625	-0.353508	-0.0519035	-0.122801	0.299689	0.100721	0.049522	0.0921818	0.176376	0.121966	1.28564	0.143184	0.604402
RSBN1L	MDM-specific ISG	Non-ISG	0.708187	0.0803834	Non-ISG	0.194281	0.144766	ISG	0.000178898	0.532511	-0.119533	-0.051303	0.0803834	0.203812	-0.0933159	0.355296	0.172816	0.180863	0.108669	-0.0557887	0.209653	1.06063	0.532511	0.439097
FAM19A2	MDM-specific ISG	Non-ISG	0.992448	-0.0886269	Non-ISG	0.618341	-0.0899401	ISG	0.00168705	0.823702	0.316602	-0.256321	0.307614	-0.0905804	-0.0886269	0.273015	-0.384051	0.0477579	-0.424892	-0.227638	0.426416	0.823702	1.07442	0.132409
ALG11	MDM-specific ISG	Non-ISG	0.981895	-0.00716935	Non-ISG	0.850949	0.112405	ISG	0.0249521	0.828622	-0.0845921	NA	-0.0217472	0.0875977	0.054175	-0.0236419	0.00740849	-0.111349	0.237201	0.112405	NA	0.828622	1.086	0.112916
ZYG11A	Other ISG	Non-ISG	0.955451	0.258776	Non-ISG	0.757403	0.343649	ISG	0.0094981	0.557432	1.01856	0.258776	0.78213	-1.97289	0.483623	-0.484126	-1.11867	0.343649	-0.321014	0.729043	NA	0.557432	-0.173719	1.64336
LRRCC1	MDM-specific ISG	Non-ISG	0.948062	-0.054109	Non-ISG	0.215546	0.158085	ISG	0.000611973	0.611864	0.0517685	0.0593895	-0.145194	-0.0810292	-0.054109	0.138706	-0.17173	0.651608	0.163888	-0.020311	0.152283	1.08669	0.611864	0.326386
PRKD2	Other ISG	Non-ISG	0.0644361	0.491019	Non-ISG	0.982586	0.0299619	ISG	0.0101911	0.710765	0.597171	0.0604875	0.227371	0.398476	0.592074	0.565768	0.491019	0.152025	-0.0094829	0.0694067	-0.0785719	0.59842	0.713193	0.710765
MAML2	MDM-specific ISG	Non-ISG	0.955535	0.09648	Non-ISG	0.982785	0.00824124	ISG	0.000485295	0.654901	-0.0292673	0.09648	0.173422	0.250701	-0.798884	0.0716866	0.212827	-0.0182283	0.322599	-0.531428	0.0347108	1.28487	0.0802476	0.654901
CKAP4	MDM-specific ISG	Non-ISG	0.947659	-0.138984	Non-ISG	0.892127	-0.0104234	ISG	0.00705541	0.615153	-0.200926	-0.00796034	-0.584161	-0.265768	-0.0123093	-0.0759349	-0.138984	-0.277606	-0.0159447	0.200588	-0.00490208	1.50894	0.615153	-0.107253
ADGRE2	Other ISG	Non-ISG	0.758177	0.128305	Non-ISG	0.197021	0.22187	ISG	0.0023623	0.67212	-0.0172732	0.128305	NA	NA	NA	0.359266	NA	0.112945	NA	NA	0.330795	1.28098	0.0632634	NA
ERICH1	MDM-specific ISG	Non-ISG	0.929225	-0.0161991	Non-ISG	0.0271389	0.0761289	ISG	2.16075e-05	0.368749	0.146407	-0.144599	0.0324016	-0.0391313	-0.0264458	-0.0161991	0.0438869	-0.0247563	-0.091036	0.177014	0.688878	1.39727	0.246696	0.368749
RBMXL1	Other ISG	Non-ISG	0.963583	-0.10197	Non-ISG	0.0122196	0.204088	ISG	9.12845e-06	0.38047	-0.225976	NA	-0.185301	-0.0669811	-0.136959	0.0138653	0.0244065	-0.129494	0.300843	0.107333	0.83994	1.40086	0.230199	0.38047
SLC35A4	MDM-specific ISG	Non-ISG	0.781617	0.106934	Non-ISG	0.662212	0.0967445	ISG	0.000892332	0.566765	0.106934	0.0997115	-0.0095002	0.0943787	0.121546	0.208792	0.211705	0.159193	0.0342965	-0.257154	0.179956	0.990293	0.452377	0.566765
THTPA	Other ISG	Non-ISG	0.684767	0.187656	Non-ISG	0.781725	-0.144483	ISG	0.0239734	0.649365	0.117879	0.5092	0.857179	-0.39403	1.58931	0.187656	-0.814164	-0.374747	1.86356	-0.408326	0.0857821	0.649365	0.395386	0.964148
PRR16	Other ISG	Non-ISG	0.986893	-0.00324441	Non-ISG	0.75873	0.200338	ISG	0.00629916	0.305147	-0.00324441	0.105004	-0.604993	1.12461	-1.05462	-0.0628143	0.390823	0.38773	0.154595	-0.485917	0.246082	1.81902	-0.116499	0.305147
TAF1A	Other ISG	Non-ISG	0.833671	0.137404	Non-ISG	0.0810255	0.32081	ISG	0.000105279	0.380663	0.0868631	0.215828	-0.0115814	-0.147133	0.137404	0.171179	0.149284	0.425591	0.0294438	0.21603	0.758051	1.29375	0.380663	0.328453
SMU1	MDM-specific ISG	Non-ISG	0.964421	-0.000614162	Non-ISG	0.000960702	0.26098	ISG	1.70803e-06	0.659835	0.115836	-0.039565	-0.0709345	0.139038	0.0100879	-0.0253498	-0.000614162	0.316299	0.205661	0.112161	0.779379	0.867946	0.47445	0.659835
AZI2	Other ISG	Non-ISG	0.0339075	0.204441	Non-ISG	0.000195786	0.253641	ISG	2.84471e-06	0.542012	0.404563	0.0920396	0.166226	0.204441	0.169782	0.45963	0.486683	0.0135	0.488052	0.0192288	1.20929	0.95532	0.504817	0.542012
PHACTR2	Other ISG	Non-ISG	0.989755	0.0108475	Non-ISG	0.0574085	0.391767	ISG	0.000141319	0.435791	0.0108475	-0.0324028	0.065438	0.481186	-0.296496	-0.076424	0.109215	0.343163	0.440372	0.0978336	0.692868	1.55096	0.435791	0.012347
ASAH2B	Other ISG	Non-ISG	0.786674	0.0425371	Non-ISG	0.790975	-0.254163	ISG	0.0136207	0.666269	-0.00924106	NA	0.622015	-1.27296	0.233342	-0.343945	0.0943152	0.16657	-0.960092	-0.254163	NA	2.06146	NA	-0.728922
HIST1H3H	Other ISG	Non-ISG	0.955451	0.206711	Non-ISG	0.256353	0.477859	ISG	0.0418354	0.623412	0.575665	0.14642	0.50453	0.206711	0.47427	-0.0881202	-0.308422	0.496298	-0.544871	0.971053	0.45942	0.623412	-0.0865456	1.46027
CSRNP2	MDM-specific ISG	Non-ISG	0.993047	-0.098387	Non-ISG	0.833385	-0.0223884	ISG	0.000536376	0.34863	0.105826	-0.120955	-0.109692	-0.103164	-0.098387	0.131817	-0.0551772	-0.210737	-0.0123988	0.0471077	-0.032378	1.31651	0.34863	0.331892
UBE2F	Other ISG	Non-ISG	0.650399	-0.0662268	Non-ISG	0.000136924	0.169142	ISG	0.000138692	0.389645	-0.0662268	-0.397487	-0.129994	0.204296	-0.125751	-0.0300457	0.0341629	0.278718	-0.0564293	0.0595652	1.21192	1.37789	0.389645	0.229495
MIIP	MDM-specific ISG	Non-ISG	0.973975	-0.0107091	Non-ISG	0.169875	0.151925	ISG	0.00207204	0.518853	-0.0678103	-0.0672461	0.324862	-0.560102	-0.0107091	0.035487	0.036628	0.0656985	0.575008	0.184838	0.119012	1.2129	0.247671	0.518853
CYB561	MDM-specific ISG	Non-ISG	0.922907	0.0227399	Non-ISG	0.992938	-0.0595122	ISG	0.00357229	0.646662	0.174313	0.0227399	-0.0389683	0.0159083	-0.291409	0.200861	0.0924908	0.302759	-0.0964014	-0.242597	-0.0226229	1.15412	0.646662	0.178509
PLCB4	Other ISG	Non-ISG	0.953531	0.169402	Non-ISG	0.242856	0.125401	ISG	0.00322859	0.714331	0.425489	-0.0174396	-0.315342	0.169402	0.540028	-0.0641234	0.924625	-0.321976	-0.44361	0.711723	0.572779	2.07489	-0.813309	0.714331
VCPIP1	Other ISG	Non-ISG	0.915626	-0.017762	Non-ISG	0.00106543	0.205922	ISG	0.001207	0.754155	-0.017762	-0.0696327	-0.0501992	0.190029	-0.111231	0.247124	0.0546748	0.286308	0.125536	-0.208359	1.33154	0.754155	0.361831	0.858753
TBK1	MDM-specific ISG	Non-ISG	0.631405	0.102021	Non-ISG	0.0452346	0.171829	ISG	0.000168088	0.535704	0.0314976	0.109274	-0.035736	0.102021	0.0310201	0.193858	0.116343	0.437259	0.0831302	0.0276378	0.260529	1.03649	0.535704	0.39681
DENND3	MDM-specific ISG	Non-ISG	0.962457	0.066917	Non-ISG	0.536361	-0.106046	ISG	0.000142492	0.866361	-0.00586836	0.218102	0.169508	-0.425536	0.182828	-0.0587712	0.066917	-0.0933015	-0.160932	-0.118791	0.341379	0.889327	0.21144	0.866361
STAT3	MDM-specific ISG	Non-ISG	0.790366	0.126594	Non-ISG	0.00562276	0.200324	ISG	5.39875e-05	0.60032	0.219743	0.126594	-0.0279672	-0.0983243	0.252105	0.129269	-0.0227287	0.188467	0.212181	0.0334893	0.631425	0.929088	0.433679	0.60032
SMARCA5	MDM-specific ISG	Non-ISG	0.673928	0.0951266	Non-ISG	0.00216409	0.146935	ISG	8.92903e-06	0.624467	-0.0388005	0.107932	0.0951266	0.0243917	0.172467	-0.00672334	0.244593	-0.0391748	0.333045	-0.0774097	0.763553	0.719692	0.624467	0.617925
USP6NL	Other ISG	Non-ISG	0.81827	0.00703613	Non-ISG	0.0143017	0.0789536	ISG	0.00118861	0.399926	-0.0913172	0.349193	0.133741	-0.100597	-0.158757	0.00703613	0.0645461	0.0538817	0.104025	0.0424176	1.4016	1.6348	-0.0768106	0.399926
AURKC	Other ISG	Non-ISG	0.73746	0.16253	Non-ISG	0.930037	-0.147968	ISG	0.00689528	0.713916	0.147124	0.16253	0.370063	1.12611	-0.116619	0.0692687	0.490104	-0.202107	-0.0938292	-0.568084	0.156574	0.713916	0.00351611	1.23618
NUP205	MDM-specific ISG	Non-ISG	0.939304	-0.00638559	Non-ISG	0.54725	0.123282	ISG	0.000214214	0.437995	-0.0988681	0.0582243	-0.112139	-0.0307054	-0.00638559	0.068012	0.0215712	0.180226	0.123282	-0.00430727	NA	1.20816	0.437995	0.306031
CPEB3	MDM-specific ISG	Non-ISG	0.471677	0.181628	Non-ISG	0.603489	0.114875	ISG	0.000462459	0.699238	-0.0374083	0.181628	0.243798	0.0367686	-0.0431595	0.284042	0.194125	0.202851	0.0942232	-0.120523	0.135527	0.902049	0.349536	0.699238
SLC31A2	MDM-specific ISG	Non-ISG	0.929225	-0.0608894	Non-ISG	0.0132973	0.155648	ISG	3.25102e-05	0.563214	-0.651186	0.0423399	-0.222496	-0.0608894	0.0583833	0.378757	-0.0926214	0.141845	0.16945	-0.00141749	0.736447	1.00361	0.378777	0.563214
RIPK3	Other ISG	Non-ISG	0.950719	0.18529	Non-ISG	0.80389	0.00425572	ISG	0.00120033	0.845469	0.356064	-0.162737	0.0582404	-0.823054	0.18529	0.373472	0.632383	0.629147	0.0753193	-0.120053	-0.0668079	0.845469	0.221711	0.877795
CRISPLD2	Other ISG	Non-ISG	0.708187	0.152714	Non-ISG	0.830108	-0.131043	ISG	0.00281477	0.742855	0.152714	-0.0281576	-0.774229	0.120125	1.42481	0.644161	0.396684	-0.118937	0.39752	-0.204906	-0.143149	1.01848	0.182871	0.742855
SERPINI1	MDM-specific ISG	Non-ISG	0.954821	0.154	Non-ISG	0.176818	0.325441	ISG	0.0140632	0.616246	0.0134452	-0.095288	0.24247	-0.204052	0.154	0.188995	0.405914	0.758785	0.338728	0.0569122	0.312154	0.45548	0.616246	0.869047
DOCK8	MDM-specific ISG	Non-ISG	0.988454	0.000107043	Non-ISG	0.409611	0.221648	ISG	0.00327169	0.511373	0.174531	0.000107043	-0.151059	-0.119974	-0.0529148	0.0926743	0.223294	0.328958	0.186987	0.0645802	0.256308	1.1194	0.307127	0.511373
ADGRF3	Other ISG	Non-ISG	0.856502	-0.0886328	Non-ISG	0.595964	0.212953	ISG	0.000819846	0.943958	0.0997519	-0.133402	-0.0886328	0.176206	-0.246659	-0.199091	0.241032	0.307915	-0.519541	0.925552	0.117992	1.10324	-0.110386	0.943958
TICAM2	MDM-specific ISG	Non-ISG	0.946846	0.103958	Non-ISG	0.964535	0.0116084	ISG	0.000775338	0.643811	-0.167017	NA	0.0912713	-0.0970758	0.116645	0.133169	0.237808	0.104305	0.415933	-0.0880368	-0.0810886	0.890457	NA	0.397164
TET2	Other ISG	Non-ISG	0.856502	0.109659	Non-ISG	0.868677	-0.749246	ISG	0.00480656	0.606146	0.0573185	0.169498	0.109659	0.584929	-0.561616	-0.022034	0.582399	-0.166268	-1.90495	-1.33222	0.628673	0.606146	0.255432	1.06964
C1GALT1C1	MDM-specific ISG	Non-ISG	0.718603	0.0292714	Non-ISG	0.282306	0.134064	ISG	0.000490351	0.441983	0.293982	0.158279	-0.0406282	-0.0236395	-0.100738	0.140108	0.0292714	0.414006	0.0159708	0.134064	NA	1.20964	0.277503	0.441983
ELF1	Other ISG	Non-ISG	0.996671	0.0782359	Non-ISG	0.00268635	0.20512	ISG	0.00150036	0.739513	0.0091498	-0.0794931	0.08317	0.0782359	0.351259	-0.012404	0.419638	0.274792	-0.116031	0.135448	1.07568	0.836458	0.739513	0.352993
LAMA1	Other ISG	Non-ISG	0.965399	-0.00324441	Non-ISG	0.54396	-0.256334	ISG	0.0186648	1.06506	-0.00324441	-0.056247	0.0663444	0.431411	0.6673	-0.110825	-0.563065	-0.0355501	-0.477118	-1.22262	0.094107	1.1107	-0.248387	1.06506
KPNA5	MDM-specific ISG	Non-ISG	0.883836	-0.0510092	Non-ISG	0.278822	0.285552	ISG	0.000435842	0.684565	-0.0195454	-0.300086	-0.0510092	-0.0594146	-0.0540375	0.0245821	0.122285	0.27773	0.406207	-0.141675	0.293374	1.06732	0.174914	0.684565
FAM189B	MDM-specific ISG	Non-ISG	0.996467	-0.0340658	Non-ISG	0.83993	0.00966328	ISG	0.00939404	0.410115	-0.0416207	-0.0271587	-0.0340658	-0.00540163	-0.0897317	0.0509252	-0.0526648	-0.390764	0.0339591	-0.0146325	0.0479658	1.24281	0.271771	0.410115
VPS9D1	Other ISG	Non-ISG	0.96394	0.11193	Non-ISG	0.117068	-0.191596	ISG	0.00110344	0.432808	0.0878361	-0.0587797	0.167325	0.161342	0.278039	0.11193	-0.102128	-0.181119	-0.308551	-0.202074	0.98732	1.09437	0.397458	0.432808
ALDH1L2	Other ISG	Non-ISG	0.971127	-0.262005	Non-ISG	0.817086	0.423582	ISG	0.00732244	0.513874	-0.0920139	0.249644	-0.237656	-0.969163	-0.599899	-0.262005	-0.369066	-0.0227183	0.544725	0.423582	NA	1.09905	0.513874	0.31082
ELF4	MDM-specific ISG	Non-ISG	0.83369	0.178282	Non-ISG	0.21469	0.157605	ISG	0.00796354	0.54857	0.178282	0.048976	0.00674346	0.227709	0.140475	0.415169	0.322459	0.332298	-0.0590917	0.00871473	0.306495	1.04256	0.332036	0.54857
SERPINB1	Other ISG	Non-ISG	0.978932	0.0116494	Non-ISG	0.550815	0.0278038	ISG	1.96067e-05	0.460593	-0.0715574	0.0116494	0.0644313	-0.0908018	-2.36781	0.0277134	0.298582	0.0356938	-0.458947	0.0199139	0.589261	1.00262	0.460593	0.458041
ZNF200	Other ISG	Non-ISG	0.965428	0.079512	Non-ISG	0.0014055	0.0937645	ISG	6.36804e-05	0.502269	0.079512	-0.158549	0.151442	0.107438	-0.0729515	0.0711964	0.128918	0.027116	-0.0443183	0.160413	1.57487	1.03447	0.502269	0.382431
MED25	MDM-specific ISG	Non-ISG	0.687503	0.128604	Non-ISG	0.444398	0.0859482	ISG	0.0019002	0.88497	0.231063	0.0287758	-0.108131	0.1329	0.0357004	0.128604	0.488689	0.0353149	0.136581	-0.212068	0.321922	0.946612	0.0861842	0.88497
TIA1	MDM-specific ISG	Non-ISG	0.534915	0.0932417	Non-ISG	0.00441772	0.124947	ISG	0.000152028	0.538386	-0.0916753	0.125606	-0.0856	0.0932417	0.0352874	0.326627	0.309646	0.127143	0.104709	0.122751	0.546431	1.10703	0.271635	0.538386
IFRD1	MDM-specific ISG	Non-ISG	0.963583	0.0535387	Non-ISG	0.370694	0.26336	ISG	0.0102221	0.855131	0.14258	-0.0305289	0.0989321	0.0535387	0.0988039	-0.10861	-0.107058	-0.032556	0.290754	NA	0.26336	0.855131	0.932146	0.125752
MIER1	MDM-specific ISG	Non-ISG	0.894683	0.056727	Non-ISG	0.0349923	0.0403978	ISG	0.0026426	0.573983	-0.133281	0.0783181	0.147042	-0.0691311	0.153446	0.056727	0.0135438	0.0743772	-0.0621003	0.00641854	0.726861	1.08879	0.573983	0.247605
TMEM63A	Other ISG	Non-ISG	0.948891	0.181544	Non-ISG	0.361453	0.313076	ISG	0.00713645	0.654283	0.0473307	-0.179868	0.088674	0.181544	0.361992	0.315761	0.427235	0.243122	0.67926	0.38303	0.0163466	1.11255	0.142469	0.654283
RMC1	Other ISG	Non-ISG	0.996671	0.00986763	Non-ISG	0.00338771	0.195689	ISG	3.33391e-05	0.341516	0.259088	NA	0.100712	-0.117689	0.0531177	-0.0459926	-0.0333825	0.297907	0.0665841	0.0934706	0.603819	1.26776	0.299489	0.341516
SOS1	MDM-specific ISG	Non-ISG	0.976745	-0.0165243	Non-ISG	0.350874	0.165687	ISG	0.000520098	0.61215	0.141883	-0.272452	-0.0612216	-0.0165243	-0.0315821	0.377453	0.289448	0.122219	0.114136	0.280941	0.209155	1.0837	0.212559	0.61215
DEK	MDM-specific ISG	Non-ISG	0.999743	-0.0270632	Non-ISG	0.0675328	0.037027	ISG	0.000323576	0.823568	-0.141247	0.0302225	-0.0630992	0.0832745	0.134837	-0.0270632	-0.0303529	0.116581	-0.0425271	-0.0603447	0.423388	0.823568	0.833547	0.24989
PLAGL1	Other ISG	Non-ISG	0.989755	0.0407148	Non-ISG	0.0761936	0.257794	ISG	0.000254247	0.317099	0.138449	0.0587323	-0.0507282	NA	0.128347	0.0226973	0.0105767	0.142321	0.373267	0.031548	0.434916	1.49125	0.096688	0.317099
ARMCX2	Other ISG	Non-ISG	0.961924	0.213719	Non-ISG	0.958405	-0.0291421	ISG	0.0321909	0.407615	-0.175131	-0.135587	0.0525355	0.429967	1.94365	0.225264	0.213719	0.258937	1.10837	-0.463174	-0.317222	0.407615	0.248533	1.24812
SMYD2	MDM-specific ISG	Non-ISG	0.950719	-0.0457968	Non-ISG	0.944845	0.0244731	ISG	0.00429311	0.522156	0.0255606	0.0969741	-0.0596358	-0.09073	-0.169827	0.083098	-0.0457968	0.0422377	0.164076	-0.115972	0.00670851	1.11762	0.259275	0.522156
TMEM60	MDM-specific ISG	Non-ISG	0.948062	0.109647	Non-ISG	0.168412	0.181027	ISG	0.00625232	0.518466	0.126413	-0.154949	-0.119814	0.0211919	0.109647	0.445441	0.160606	0.348011	-0.0340974	0.0778562	0.284198	1.05986	0.518466	0.319028
BIRC2	MDM-specific ISG	Non-ISG	0.918585	0.0511174	Non-ISG	0.449609	0.141561	ISG	2.1199e-05	0.4178	-0.0834966	0.0506728	-0.0121136	0.0511174	0.207074	0.0591312	0.214512	0.167509	0.183382	-0.0379626	0.115614	1.13824	0.335867	0.4178
PDE7A	MDM-specific ISG	Non-ISG	0.960596	-0.00573	Non-ISG	0.730515	-0.0799943	ISG	0.00282321	0.490247	-0.229837	0.0953163	0.018373	0.0177614	-0.0467677	-0.191712	-0.00573	-0.0297858	-0.130203	0.147459	-0.144786	1.12165	0.277031	0.490247
TRPC4AP	MDM-specific ISG	Non-ISG	0.929225	0.0783721	Non-ISG	0.986098	0.0362913	ISG	0.000303753	0.674814	-0.0318407	-0.0241646	0.0783721	-0.0413578	0.120959	0.152531	0.289019	0.0587861	0.176218	0.0137965	-0.0528986	0.787678	0.420546	0.674814
TMEM50A	MDM-specific ISG	Non-ISG	0.955451	0.0602125	Non-ISG	0.0927938	0.2207	ISG	0.000800625	0.665544	0.109184	-0.0253855	0.0628693	0.182876	0.0449743	0.0602125	0.0115837	0.12821	0.313189	0.355234	0.101414	0.522559	0.665544	0.68876
C5orf22	MDM-specific ISG	Non-ISG	0.897407	0.0312025	Non-ISG	0.602019	0.101192	ISG	0.000157938	0.401791	0.0897673	0.161515	0.00431316	0.0310282	0.0274946	0.0312025	0.0631945	0.0590062	0.143377	0.0138284	0.200182	1.10265	0.401791	0.372407
PLEKHH1	Other ISG	Non-ISG	0.99331	0.00651361	Non-ISG	0.517986	0.0431205	ISG	0.00815346	0.480024	-0.0879749	0.00651361	1.82791	1.46086	0.0606764	-0.196687	-0.666878	0.0431205	1.30424	-0.19954	NA	1.2885	0.480024	0.0943781
GPM6B	Other ISG	Non-ISG	0.953531	0.0820537	Non-ISG	0.979176	-0.000712337	ISG	0.0308586	0.645768	-0.431587	0.152162	0.0820537	-0.467244	0.275914	-0.0583014	0.723303	0.0581253	0.457793	-0.44826	-0.05955	0.358133	0.858505	0.645768
RGS3	Other ISG	Non-ISG	0.33413	0.217495	Non-ISG	0.901664	0.000890804	ISG	0.0220292	0.428554	0.0546573	0.0243421	1.10977	0.217495	0.169551	0.499153	0.398591	0.144458	0.912833	-0.825361	-0.142676	1.30776	0.12184	0.428554
TXNL4B	Other ISG	Non-ISG	0.903318	0.0977687	Non-ISG	0.00453742	-0.0112937	ISG	1.98883e-05	0.607022	0.132936	0.146258	-0.0912279	-0.18306	0.163038	0.0452008	0.0977687	-0.13303	-0.287308	0.110442	1.37989	0.876557	0.374282	0.607022
NUDT11	Other ISG	Non-ISG	0.981825	-0.121573	Non-ISG	0.473467	0.0778567	ISG	0.0365979	0.811029	-0.121573	0.0389933	0.2541	1.08477	-0.231752	-0.267088	-0.321008	0.79164	-0.10498	-0.0505109	0.206224	1.09209	-0.0465628	0.811029
RNF19A	Other ISG	Non-ISG	0.806645	-0.122038	Non-ISG	0.000634657	0.121666	ISG	0.0013517	0.392216	-0.122038	0.115052	-0.0692873	-0.0617579	-0.395353	-0.406112	-0.214451	0.174927	0.0684039	0.0533064	1.72612	1.40736	0.392216	0.0529458
INTS6L	MDM-specific ISG	Non-ISG	0.746181	0.099438	Non-ISG	0.0431974	0.0534355	ISG	5.32394e-05	0.642461	-0.0737645	0.119768	-0.140784	0.468311	0.154401	0.099438	0.0812106	0.0745212	-0.0511293	0.0323498	0.518394	0.832371	0.372309	0.642461
RRAGC	MDM-specific ISG	Non-ISG	0.956431	-0.0354941	Non-ISG	0.183321	0.166324	ISG	0.00440071	0.438078	-0.283528	-0.0146024	-0.0273972	-0.116967	-0.222941	-0.0354941	0.0152017	0.0792188	0.253429	-0.0696859	0.295582	1.00227	0.403603	0.438078
DBF4B	Other ISG	Non-ISG	0.746181	0.201843	Non-ISG	0.417878	0.159785	ISG	0.00707972	0.895205	0.401619	0.0788392	-0.491791	-0.398671	0.377642	0.201843	0.687407	0.26324	0.0563304	-0.0439656	0.378221	1.08608	0.895205	-0.140935
NHLRC3	MDM-specific ISG	Non-ISG	0.860373	-0.0304067	Non-ISG	0.63487	0.244961	ISG	0.00968072	0.586926	-0.168004	-0.196706	0.180536	-0.0640782	0.119802	-0.0304067	0.21095	0.389645	0.244961	0.196121	NA	0.787388	0.586926	0.463396
TAF1B	Other ISG	Non-ISG	0.73746	-0.0385702	Non-ISG	0.000393831	0.206733	ISG	0.00010981	0.365242	-0.0385702	0.262504	-0.0952944	-0.114744	-0.157889	0.126526	0.053071	0.237507	0.175959	0.13847	1.08575	1.30549	0.165883	0.365242
TIAM2	MDM-specific ISG	Non-ISG	0.828129	-0.327294	Non-ISG	0.989154	0.077108	ISG	0.0218118	0.444121	0.0353646	-0.148282	-1.51225	-0.405809	-0.327294	-0.0510299	-0.612001	0.146464	0.175085	-0.35462	0.0077517	0.444121	0.392341	0.999325
ABHD16B	Other ISG	Non-ISG	0.721014	0.677449	Non-ISG	0.277616	0.114062	ISG	0.045517	0.51961	0.262256	0.0169263	1.89027	0.866077	3.15736	-0.135487	0.677449	-0.012323	1.61318	-0.117846	0.240447	0.51961	0.958051	0.357306
GNGT2	Other ISG	Non-ISG	0.36914	0.120136	Non-ISG	0.63471	0.100701	ISG	0.0461024	0.802918	0.120136	0.837908	0.332443	-0.0418016	0.0698874	0.0923967	0.124691	0.37811	0.14499	-0.27925	0.0564116	0.17704	0.853958	0.802918
SLC2A6	Other ISG	Non-ISG	0.802339	0.00369445	Non-ISG	0.422261	-0.332291	ISG	0.0333536	0.33953	-0.0594171	0.316131	-0.0899714	-0.181241	0.00369445	0.132348	0.199966	0.0423978	0.038694	-0.703275	-0.776337	1.7872	0.33953	-0.297503
OSBPL1A	Other ISG	Non-ISG	0.923134	0.0677867	Non-ISG	0.0257921	-0.0106141	ISG	0.0103559	0.790196	0.0677867	0.211471	0.993901	0.0863274	-0.234034	0.0388951	-0.102424	-0.0319813	0.010753	-0.0591187	0.498856	0.797561	0.239966	0.790196
B3GALT2	Other ISG	Non-ISG	0.984192	-0.0695969	Non-ISG	0.916085	-0.00408389	ISG	0.00284225	0.490128	0.350691	0.380164	-0.412121	-0.462266	0.0870697	-0.346075	-0.0695969	0.502435	-1.21676	-0.0161317	0.00796394	1.83767	-0.503398	0.490128
N4BP2L1	MDM-specific ISG	Non-ISG	0.911479	-0.0139786	Non-ISG	0.284243	0.120363	ISG	0.0224005	0.602278	0.0114277	-0.306494	-0.0823688	-0.0139786	0.245831	0.0582056	-0.188437	0.138384	-0.318106	0.102342	0.321265	0.783966	0.602278	0.429261
PPM1J	Other ISG	Non-ISG	0.936667	0.137222	Non-ISG	0.709469	0.215799	ISG	0.0422273	1.05338	-0.815505	0.151575	-0.678029	0.911956	-1.66541	0.137222	1.68517	0.994384	-0.673142	0.321606	0.109992	1.05338	-0.296773	1.05814
USP11	MDM-specific ISG	Non-ISG	0.947659	0.0423201	Non-ISG	0.482567	0.144956	ISG	0.0035912	0.692638	0.233348	0.0292932	-0.00372319	0.0540786	0.0423201	0.0293476	0.27003	0.234992	0.0549194	-0.200389	0.249471	0.755752	0.362193	0.692638
HK2	MDM-specific ISG	Non-ISG	0.983113	-0.0386993	Non-ISG	0.294721	0.0552764	ISG	0.00402251	0.329349	0.0100776	-0.0955867	0.121382	-0.125498	-0.11987	0.196543	-0.0386993	-0.0161039	0.390389	0.126657	-0.533288	1.37577	0.329349	0.1045
RBM34	MDM-specific ISG	Non-ISG	0.522793	0.0896183	Non-ISG	0.895007	-0.0601356	ISG	0.00134346	0.584335	0.142254	-0.0893458	0.110405	-0.214585	0.0896183	-0.353272	0.14377	-0.0601356	0.342189	-0.0894383	NA	0.769821	0.454828	0.584335
CXorf38	MDM-specific ISG	Non-ISG	0.915484	0.123803	Non-ISG	0.372109	0.312368	ISG	5.23515e-05	0.424407	0.123803	-0.0375252	0.0114956	0.0928823	0.26109	0.127456	0.478249	0.376282	0.27944	0.345295	-0.000564292	1.00184	0.382329	0.424407
SASH1	Other ISG	Non-ISG	0.548647	0.0300619	Non-ISG	0.856079	0.0588902	ISG	0.000974056	0.358407	0.130577	0.0284676	0.0300619	-0.270283	0.166121	0.956801	-0.106368	0.088802	-0.268066	0.0289784	0.267	1.48776	-0.0416415	0.358407
FAR2	MDM-specific ISG	Non-ISG	0.772902	0.231545	Non-ISG	0.0325272	0.107782	ISG	0.0010952	0.526509	0.41757	0.231545	-0.104218	0.141856	0.279836	0.158345	0.280413	0.164584	0.0509809	0.0178821	0.467772	0.881649	0.393896	0.526509
RAB43	MDM-specific ISG	Non-ISG	0.971615	-0.0494161	Non-ISG	0.747816	-0.0912631	ISG	0.000688579	0.641581	-0.0654925	-0.168373	0.31622	-0.0494161	-0.0605892	0.287268	0.105294	-0.0912631	-0.164769	0.0117251	NA	0.641581	0.460402	0.699957
RNF149	MDM-specific ISG	Non-ISG	0.868589	0.0752824	Non-ISG	0.693739	0.0692866	ISG	0.00514599	0.471685	0.130397	-0.163465	0.0725104	0.0752824	0.215348	-0.059921	0.158135	0.296337	-0.199901	0.0885973	0.0499759	0.986851	0.471685	0.341671
ARL6IP6	Other ISG	Non-ISG	0.63931	0.0655686	Non-ISG	0.0431626	-0.0905905	ISG	0.000455614	0.607086	0.212029	0.258807	-0.00246253	0.0655686	-0.17779	0.0480721	0.0775258	-0.117462	-0.121874	-0.063719	0.710054	1.11258	0.607086	0.0726204
CASP3	Other ISG	Non-ISG	0.97118	0.094742	Non-ISG	0.000474216	0.229351	ISG	0.000351414	0.537072	-0.173248	-0.0125851	0.125396	0.149645	0.135507	0.094742	-0.0647795	0.220375	-0.0798964	0.238327	1.00617	0.990521	0.537072	0.257847
SGF29	MDM-specific ISG	Non-ISG	0.996671	0.111355	Non-ISG	0.58096	-0.0686823	ISG	0.0337139	0.621244	0.0341626	-0.192025	0.111355	0.113145	0.138868	0.17292	0.0576948	0.146217	0.0835521	-0.220917	-0.245738	0.511744	0.621244	0.650531
ZMYND15	Other ISG	Non-ISG	0.986893	0.0205599	Non-ISG	0.868936	0.421783	ISG	0.0178336	0.57719	0.449926	0.0205599	0.0242503	-0.184549	-0.675914	-0.136933	0.340976	0.266408	1.15465	0.577158	-0.766447	0.57719	0.488732	0.715763
DNAJB4	Other ISG	Non-ISG	0.950719	0.128068	Non-ISG	0.00114097	0.112788	ISG	0.0100524	0.62863	0.148636	0.106176	0.0254073	0.260362	0.128068	-0.0258488	0.321271	0.135417	0.0342312	0.0901592	2.75151	0.707068	0.445945	0.62863
CMC2	Other ISG	Non-ISG	0.651604	-0.0325342	Non-ISG	0.00129384	0.179932	ISG	0.000136902	0.321168	0.102024	NA	-0.0442411	-0.00739086	-0.0462045	-0.25628	-0.0208272	0.359045	9.93736e-05	0.000819332	0.929949	1.3526	0.321168	0.105995
DHRSX	MDM-specific ISG	Non-ISG	0.992478	-0.03316	Non-ISG	0.588233	0.0250888	ISG	0.00995798	0.609332	-0.0657665	NA	0.146381	0.28117	-0.197886	-0.000553587	-0.164492	0.112624	-0.0624467	-0.0790414	0.13602	0.609332	0.40317	0.764638
AKIRIN2	MDM-specific ISG	Non-ISG	0.895577	0.00296138	Non-ISG	0.602206	0.120012	ISG	0.00130625	0.404034	-0.228047	0.234286	-0.0796315	0.0323125	0.00296138	0.0236134	-0.0926482	-0.330426	0.134554	0.10547	0.349208	0.981789	0.39063	0.404034
KDM6A	Other ISG	Non-ISG	0.915484	0.0586644	Non-ISG	0.827737	0.101264	ISG	0.000880102	0.36471	0.0236277	0.0586644	0.0098377	-0.0931756	0.0703386	0.0781316	0.254158	0.105482	1.13772	-0.125867	0.0970473	1.075	0.36471	0.336028
NFIL3	Other ISG	Non-ISG	0.930692	-0.0494941	Non-ISG	0.00450058	0.137481	ISG	0.00330832	0.487574	-0.359398	-0.0550949	0.101031	0.00560048	-0.0494941	-0.185885	0.00997585	0.160078	0.0877077	0.114885	1.26916	1.08931	0.487574	0.197663
TMEM170A	MDM-specific ISG	Non-ISG	0.956108	0.134468	Non-ISG	0.0713	0.314309	ISG	0.000355246	0.425779	-0.091223	-0.0410804	0.256273	0.194117	-0.0659567	0.134468	0.365589	0.115471	0.248397	0.380222	0.412182	0.955193	0.389261	0.425779
DDX52	MDM-specific ISG	Non-ISG	0.955451	-0.00557567	Non-ISG	0.773749	-6.72814e-05	ISG	0.000482425	0.499185	-0.00557567	0.0298143	-0.142827	-0.0173286	0.0710503	-0.146974	0.0588863	-0.0362292	0.107113	0.0360946	-0.120069	1.10337	0.499185	0.164134
PCNX1	Other ISG	Non-ISG	0.87785	0.0388947	Non-ISG	0.0670488	-0.1885	ISG	0.0024224	0.353261	-0.0656612	-0.162276	0.0388947	0.183369	0.205897	-0.0660827	0.119744	-0.42654	-0.431298	0.0495404	1.34843	1.44753	-0.0398609	0.353261
ENPP4	MDM-specific ISG	Non-ISG	0.963583	0.00915659	Non-ISG	0.992029	0.0380758	ISG	0.00022537	0.449698	-0.12901	0.0867175	0.0963578	-0.0849565	-0.178145	0.00915659	0.197032	0.357579	0.0902316	-0.01408	-0.17208	0.958253	0.352302	0.449698
TICAM1	Other ISG	Non-ISG	0.563916	0.0155285	Non-ISG	0.236671	0.205123	ISG	7.62808e-05	0.314807	0.424991	0.0131598	-0.0611849	-0.0760757	0.0953134	0.300707	0.0155285	0.328453	0.205123	0.195727	NA	1.14496	0.314807	0.298599
ANXA4	Other ISG	Non-ISG	0.815082	0.261065	Non-ISG	0.856447	-0.0270418	ISG	0.0147238	0.576945	0.13697	-0.0998938	1.85157	0.353162	0.0951639	0.261065	0.448386	0.243885	-0.24431	-0.136573	0.082489	0.632091	0.549173	0.576945
TINF2	MDM-specific ISG	Non-ISG	0.697108	0.216395	Non-ISG	0.290169	0.058641	ISG	0.0014454	0.502717	0.219874	0.0874312	0.430809	0.0664124	0.0855368	0.216395	0.274996	0.0535644	-0.189199	0.0637176	0.281205	0.918639	0.336034	0.502717
LTBP1	Other ISG	Non-ISG	0.984086	-0.00581459	Non-ISG	0.38581	0.0624476	ISG	0.0307527	0.456693	-0.520115	0.0461347	-0.062304	0.590241	0.0288597	-0.12492	-0.00581459	0.000624576	0.124271	-0.21363	0.328013	1.29977	-0.000293259	0.456693
DECR1	MDM-specific ISG	Non-ISG	0.928176	0.112078	Non-ISG	0.266401	0.147368	ISG	0.000545546	0.40909	0.140893	0.159123	-0.0948705	0.112078	0.0117352	-0.0807551	0.112632	0.437494	0.142952	-0.205157	0.151783	1.10168	0.40909	0.244593
MSL3	MDM-specific ISG	Non-ISG	0.962457	0.0519789	Non-ISG	0.0182987	0.106617	ISG	0.00137332	0.516853	-0.0127532	0.0185679	0.0675615	0.0767608	0.0439929	0.0601694	0.0519789	0.0436429	0.0817258	0.131508	0.416321	0.84825	0.390013	0.516853
NRIP1	Other ISG	Non-ISG	0.99724	-0.0601954	Non-ISG	0.0880683	0.557485	ISG	0.00782515	0.637279	-0.180742	0.0895431	-0.0273544	-0.0601954	-0.0436347	-0.0658641	-0.110905	1.06822	0.0467549	-0.276078	1.61178	0.664366	0.637279	0.448251
SYTL3	Other ISG	Non-ISG	0.991394	-0.00785128	Non-ISG	0.936429	0.0586484	ISG	0.0176713	0.679802	-0.0315931	-0.04621	0.688809	0.597976	0.24125	-0.0126341	-0.00785128	-0.255896	0.0586484	0.0696549	NA	0.679802	0.383414	0.686122
EGF	Other ISG	Non-ISG	0.772956	-0.199188	Non-ISG	0.472953	0.504923	ISG	0.00212477	0.806461	0.438176	-0.0171845	1.8947	-2.02282	-1.3841	-0.199188	-1.78986	0.495745	0.5141	1.07556	0.0577305	1.27851	-0.336944	0.806461
SWT1	MDM-specific ISG	Non-ISG	0.86643	-0.167837	Non-ISG	0.95912	-0.126516	ISG	0.0002741	0.804181	-0.101721	-0.480538	-0.410944	-0.719444	-0.167837	0.076797	0.3275	-0.108409	-0.144622	-0.183233	0.145046	0.872282	0.0692263	0.804181
GTF2E2	MDM-specific ISG	Non-ISG	0.915484	0.120093	Non-ISG	0.0822077	0.059256	ISG	0.000106948	0.430866	0.386952	0.0336306	0.130563	0.120093	-0.145553	0.0444319	0.152183	0.0372808	0.0812311	0.0271801	0.244873	1.07175	0.240999	0.430866
DIP2B	MDM-specific ISG	Non-ISG	0.822885	-0.0617209	Non-ISG	0.142463	0.270935	ISG	0.000751466	0.524507	-0.172738	-0.042387	-0.0904741	-0.00252929	-0.0617209	-0.16244	-0.0136059	0.311814	0.230057	0.0852868	0.65571	0.700491	0.517111	0.524507
FKBP5	MDM-specific ISG	Non-ISG	0.960786	0.0559356	Non-ISG	0.449609	0.138459	ISG	0.00985408	0.512094	0.192416	0.0559356	0.0811228	-0.0451941	-0.0656841	0.0124652	0.0767529	0.0826485	-0.199306	0.194269	0.602743	1.00243	0.512094	0.223595
C4A	Other ISG	Non-ISG	0.898538	-0.0178063	Non-ISG	0.0840074	0.477895	ISG	0.0484046	0.574373	0.0191549	NA	-0.0547676	0.0758776	-0.27759	-0.403858	0.704881	0.0108985	0.696151	0.69339	0.262399	0.862268	NA	0.286479
RBM7	Other ISG	Non-ISG	0.971615	0.10678	Non-ISG	0.00152582	0.156923	ISG	0.00147087	0.46383	0.037267	-0.0780113	0.107701	0.10678	0.135528	-0.0547575	0.276174	0.14682	0.035133	0.167026	1.06124	1.05517	0.46383	0.20382
COQ10B	MDM-specific ISG	Non-ISG	0.83369	0.0633969	Non-ISG	0.0809148	0.113552	ISG	0.000436259	0.364624	-0.195565	-0.117117	0.169063	0.270769	0.0633969	-0.242487	0.185591	0.0217425	0.108673	0.118431	0.457395	1.17361	0.364624	0.183735
CYBC1	MDM-specific ISG	Non-ISG	0.473457	0.0776161	Non-ISG	0.999141	0.0118814	ISG	0.0131392	0.608608	0.024231	0.113883	0.0101887	-0.0559545	0.250079	0.372311	0.0776161	-0.0261766	0.0300569	0.0118814	NA	0.633472	0.479645	0.608608
CCNL1	Other ISG	Non-ISG	0.965828	0.0568801	Non-ISG	0.0132494	-0.0213829	ISG	0.000223636	0.425262	0.0568801	0.111796	0.083481	-0.0527714	0.0345939	-0.113598	0.106342	-0.188007	0.114179	-0.156944	1.31008	0.932743	0.425262	0.360057
ATG3	Other ISG	Non-ISG	0.979395	0.0313106	Non-ISG	4.89475e-05	0.235754	ISG	0.000241277	0.510283	0.173912	0.0313106	0.0650767	-0.193707	-0.0824741	-0.0471366	0.255602	0.3124	0.159109	0.0952595	1.35159	1.02009	0.510283	0.184797
ARHGAP5	MDM-specific ISG	Non-ISG	0.983113	0.042898	Non-ISG	0.930451	-0.0449702	ISG	0.00788299	0.725813	-0.0437284	0.0429168	0.175371	0.217551	-0.117138	0.042898	-0.348848	0.132534	-0.222475	-0.304959	0.133263	0.725813	0.0227589	0.966342
TMEM219	MDM-specific ISG	Non-ISG	0.951976	-0.0345374	Non-ISG	0.0748666	0.241769	ISG	0.0424045	0.659119	-0.154631	-0.0380555	-0.0910724	0.0870595	-0.0345374	-0.0250491	0.0339736	0.230565	0.638081	0.241769	NA	0.255975	0.659119	0.797782
POLK	Other ISG	Non-ISG	0.996671	0.00329576	Non-ISG	0.717573	0.00608936	ISG	0.00246947	0.505654	-0.0305879	0.00329576	0.858485	-1.45846	0.392722	0.171611	-1.06409	0.264175	0.459745	-0.562569	-0.251997	0.867632	0.505654	0.336163
TSPAN33	Other ISG	Non-ISG	0.991394	-0.131395	Non-ISG	0.95695	-0.0314003	ISG	0.00273106	0.457826	-0.391304	0.227674	-1.20299	1.29511	-0.167875	-0.119878	-0.131395	-0.283574	-0.100606	0.0378053	0.0698304	0.819352	0.457826	0.425992
CBX4	MDM-specific ISG	Non-ISG	0.981593	0.00878508	Non-ISG	0.109622	-0.133872	ISG	0.0384232	0.57195	0.142368	-0.0894814	-0.130595	-0.0660838	0.205545	0.00878508	0.129673	-0.401912	0.302773	0.134168	-0.639384	0.57195	0.701559	0.427
FAM69A	Other ISG	Non-ISG	0.996671	-0.0113202	Non-ISG	0.620843	0.181764	ISG	0.00242447	0.326255	-0.20964	-0.0247966	0.0526022	-0.0127239	0.246442	-0.0113202	0.194892	0.181764	0.209667	-0.0018835	NA	1.61357	-0.239397	0.326255
FBXO7	MDM-specific ISG	Non-ISG	0.951976	0.00593751	Non-ISG	0.872568	0.0179512	ISG	0.000230515	0.49726	0.027834	-0.072656	0.00593751	0.0814956	0.00475789	-0.043959	0.11378	0.147855	0.0349919	-0.0326863	0.000910505	0.856847	0.49726	0.338357
RBBP6	Other ISG	Non-ISG	0.985122	-0.00746017	Non-ISG	0.000159705	0.13199	ISG	0.00332258	0.403441	-0.102658	0.0196629	-0.00746017	-0.0432407	0.2174	-0.0911291	0.195304	-0.06022	0.0763283	0.187651	1.78961	0.978657	0.310029	0.403441
LILRB3	Other ISG	Non-ISG	0.44651	0.0330432	Non-ISG	0.825175	0.0860009	ISG	0.00693955	0.316377	-0.0198397	NA	-0.133313	NA	0.0969217	0.712128	0.0330432	0.157113	0.174643	-0.0643988	0.0148886	1.06784	0.306297	0.316377
PSMF1	Other ISG	Non-ISG	0.957025	0.0235782	Non-ISG	0.244038	-0.31835	ISG	0.0444253	0.651102	0.0505441	-0.0123456	-2.09528	0.866018	-0.192917	0.0235782	0.0716902	0.137197	-0.585684	-1.58234	-0.0510171	0.651102	0.237907	0.799543
POLA2	MDM-specific ISG	Non-ISG	0.955451	-0.0850417	Non-ISG	0.495231	0.181537	ISG	0.000628862	0.583052	-0.0850417	0.206116	-0.177747	-0.00107815	-0.158268	-0.107476	0.13222	0.228275	0.134799	0.25726	0.107072	0.902143	0.583052	0.20205
ANKMY2	MDM-specific ISG	Non-ISG	0.845104	0.0648955	Non-ISG	0.917476	0.0435528	ISG	0.00855054	0.52281	-0.112677	-0.277033	0.0648955	0.131443	0.0740541	-0.159933	0.14511	0.0479934	0.0391123	0.203486	-0.12997	0.66627	0.52281	0.496011
DEDD	MDM-specific ISG	Non-ISG	0.915258	0.0640417	Non-ISG	0.87845	0.0208797	ISG	0.00113504	0.487863	0.0130412	0.119345	0.161778	0.0460883	0.0829753	-0.0423843	0.0640417	0.0208797	0.00449959	0.141619	NA	0.784487	0.487863	0.411748
GAREM2	Other ISG	Non-ISG	0.898538	-0.0237932	Non-ISG	0.606139	-0.227686	ISG	0.0102843	0.561073	-0.0237932	-0.0380261	NA	NA	NA	0.211042	NA	-0.227686	NA	NA	NA	0.8532	0.268946	NA
LAX1	Other ISG	Non-ISG	0.837282	0.0419082	Non-ISG	0.538839	0.125489	ISG	0.00506583	0.814489	0.0675012	-0.00373097	0.0419082	-0.0143838	-0.056992	0.371375	0.683328	-0.499365	-0.0984201	0.349398	0.4629	1.6155	-0.753407	0.814489
RAB9A	MDM-specific ISG	Non-ISG	0.873264	-0.131726	Non-ISG	0.640814	-0.00214393	ISG	0.00468647	0.5434	-0.25388	-0.131726	-0.19624	-0.0692839	-0.219966	-0.0589672	0.0786889	0.120801	0.0335291	-0.037817	-0.211409	0.713742	0.5434	0.419188
SBNO2	Other ISG	Non-ISG	0.899831	0.0416716	Non-ISG	0.0118927	0.171024	ISG	0.00456273	0.353011	0.241867	0.00507721	-0.0539126	-0.168287	0.271569	0.197967	0.0416716	-0.0461209	0.312271	0.0297773	1.41932	1.07954	0.353011	0.243306
GART	Other ISG	Non-ISG	0.723771	0.10035	Non-ISG	4.599e-05	0.261208	ISG	0.000343831	0.364492	0.127549	0.10035	0.159001	0.000111897	-0.12913	0.159511	-0.091311	0.284276	0.23814	0.121617	0.902743	1.26013	0.364492	0.0506163
KIAA1109	MDM-specific ISG	Non-ISG	0.874322	-0.102786	Non-ISG	0.6214	0.241968	ISG	0.0123102	0.552868	-0.130708	-0.102786	NA	NA	NA	-0.0975133	NA	0.241968	NA	NA	NA	0.658169	0.447567	NA
TMEM131L	MDM-specific ISG	Non-ISG	0.563916	-0.0791075	Non-ISG	0.838423	-0.0651066	ISG	0.00391185	0.555555	-0.00219609	-0.284618	-0.154999	-0.0910363	-0.0466262	-0.0791075	0.00206396	0.406737	-0.254719	0.0688863	-0.1991	0.936934	0.159341	0.555555
IQSEC2	MDM-specific ISG	Non-ISG	0.991394	-0.0464625	Non-ISG	0.291953	-0.269117	ISG	0.0409478	0.440268	-0.0464625	0.0417044	-1.16011	-0.92427	0.0887672	0.327412	-0.724829	-0.269117	-0.0349063	-0.435996	NA	0.799215	0.440268	0.411221
UPP1	Other ISG	Non-ISG	0.996467	-0.0105845	Non-ISG	0.334543	0.311049	ISG	0.00246595	0.549166	-0.227716	-0.0105845	0.189888	-0.253373	0.0510925	0.105303	-0.200939	0.302109	0.389975	-0.18487	0.319988	1.18865	NA	-0.0903146
SLC37A3	Other ISG	Non-ISG	0.977467	0.0148658	Non-ISG	0.00693518	0.219034	ISG	0.00354406	0.406609	0.0974193	0.00911263	0.0968846	-0.0498684	0.0148658	0.103423	-0.149357	-0.200515	0.433552	0.0045166	1.09816	1.04698	0.192466	0.406609
DAAM2	Other ISG	Non-ISG	0.915484	0.0459994	Non-ISG	0.877011	-0.105333	ISG	0.0182496	0.527315	0.549272	-0.0642371	-0.563801	0.0459994	-0.870633	0.388481	0.585889	0.246368	-0.632738	-0.239341	0.0286755	1.81574	-0.697783	0.527315
TTC23	Other ISG	Non-ISG	0.981593	0.296237	Non-ISG	0.986098	0.0124777	ISG	0.0192833	0.54831	0.625193	NA	NA	NA	NA	-0.0327185	NA	0.0124777	NA	NA	NA	0.54831	NA	NA
CCDC32	MDM-specific ISG	Non-ISG	0.991394	-0.0434402	Non-ISG	0.00612154	0.108407	ISG	0.000254839	0.391117	-0.113802	0.0177239	0.0263119	-0.061498	-0.121018	-0.0434402	0.0404006	0.244467	-0.0276531	-0.0350773	0.610846	1.11946	0.13154	0.391117
ARID5B	MDM-specific ISG	Non-ISG	0.955451	-0.0768701	Non-ISG	0.934549	-0.239481	ISG	0.0125588	0.327408	-0.191069	0.0621663	-0.0768701	0.101031	-0.175967	-0.183213	-0.0743027	0.453283	-0.293115	-0.239481	NA	0.994335	0.327408	0.320202
UBE2D1	Other ISG	Non-ISG	0.931667	-0.0319686	Non-ISG	0.205818	0.423007	ISG	0.017067	0.424563	0.0269858	-0.242865	-0.0319686	-1.14625	0.570424	0.126922	-0.374594	-0.0543349	1.12205	-0.657398	0.900348	1.04926	0.424563	0.167864
KCNMB3	MDM-specific ISG	Non-ISG	0.915484	-0.0746003	Non-ISG	0.34366	-0.134807	ISG	0.025516	0.699203	-0.128185	-0.0746003	-0.163167	0.133687	0.516016	-0.199443	-0.0126748	0.0760715	-0.121199	-0.148415	-0.181089	0.232991	0.705333	0.699203
UBA6	Other ISG	Non-ISG	0.936898	-0.00211477	Non-ISG	0.000630579	0.22264	ISG	0.000913342	0.336516	0.0247163	0.108248	-0.0394147	-0.115616	-0.145117	-0.00211477	0.0666597	0.337541	0.10774	-0.197749	1.25076	1.17291	0.124862	0.336516
BARD1	Other ISG	Non-ISG	0.338737	0.0362469	Non-ISG	0.00071031	0.254086	ISG	0.000834457	0.327574	0.015571	0.598772	0.0167862	0.0362469	0.0791775	-0.0735187	0.344536	0.42022	-0.0614354	0.0879518	1.35916	1.21173	0.327574	0.0943022
ARHGAP15	MDM-specific ISG	Non-ISG	0.962457	0.0687294	Non-ISG	0.179304	0.143943	ISG	0.0119731	0.549992	0.0945791	0.0827103	-0.117274	0.058292	0.0687294	-0.0273722	0.170811	0.290263	-0.0533458	0.193463	0.0944237	0.439191	0.549992	0.643564
RAB12	MDM-specific ISG	Non-ISG	0.947659	-0.132242	Non-ISG	0.654064	0.0504833	ISG	0.00097674	0.391841	-0.136752	0.231735	-0.14133	0.0223758	-0.140003	-0.132242	0.0781225	0.213708	0.0504833	-0.0656682	NA	1.01491	0.225808	0.391841
SRD5A1	MDM-specific ISG	Non-ISG	0.633533	0.0451753	Non-ISG	0.726794	-0.0804011	ISG	0.000524029	0.306533	-0.100048	0.163416	-0.223854	0.0952804	0.0451753	0.247544	0.0161574	-0.0901848	-0.413294	-0.005779	-0.0706173	1.13457	0.306533	0.189806
FKBP1B	Other ISG	Non-ISG	0.974251	-0.108576	Non-ISG	0.72475	-0.246064	ISG	0.00164409	0.490437	-0.329758	-0.0145025	-0.352828	0.51454	-0.276742	-0.108576	0.570486	-0.110633	-0.381494	-1.49595	0.265856	0.722192	0.490437	0.416547
SCAPER	MDM-specific ISG	Non-ISG	0.976225	-0.0132859	Non-ISG	0.687942	0.132127	ISG	0.000964846	0.465248	0.0446139	0.148084	-0.0687244	-0.160317	-0.0132859	-0.0948438	0.0394708	0.51747	0.249635	-0.0952813	0.014619	0.896958	0.261792	0.465248
ADPRM	Other ISG	Non-ISG	0.856502	0.063553	Non-ISG	0.0114719	0.230778	ISG	0.00071309	0.686327	-0.222558	-0.3508	0.118429	0.0644678	0.230157	0.063553	0.0174483	0.194168	0.267387	-0.118316	0.806613	0.759502	0.177558	0.686327
SMG7	MDM-specific ISG	Non-ISG	0.0308174	0.249629	Non-ISG	0.350031	0.103726	ISG	0.000107485	0.385235	0.251067	0.0745751	0.276394	0.169949	0.249629	0.290807	0.196301	0.0523329	0.33915	0.0909599	0.116491	1.04569	0.190891	0.385235
LRRN2	Other ISG	Non-ISG	0.190459	0.426257	Non-ISG	0.493009	0.190202	ISG	0.0104338	0.637455	0.49925	0.0633218	-0.643781	0.900623	0.426257	0.714591	0.0823889	0.280194	0.10021	0.464254	-0.0342626	0.877557	0.105868	0.637455
ARID4B	MDM-specific ISG	Non-ISG	0.982198	0.00865849	Non-ISG	0.0360672	0.0683316	ISG	0.00013568	0.453837	-0.146304	0.00865849	-0.045961	0.0169035	-0.0256576	0.035279	0.0699955	0.138946	-0.00228271	-0.174963	0.655774	0.896399	0.259967	0.453837
ZNF101	Other ISG	Non-ISG	0.86391	0.0105558	Non-ISG	0.0628281	0.34698	ISG	0.00229949	0.58001	-0.203055	0.254506	-0.0799365	0.134752	-0.227076	0.0105558	0.384786	0.242636	0.492191	-0.181436	0.451324	0.58001	0.364212	0.663813
EAF2	MDM-specific ISG	Non-ISG	0.997941	-0.0215767	Non-ISG	0.0129865	0.122335	ISG	0.00398881	0.573358	0.0428321	-0.043685	-0.0215767	-0.0414911	-0.144258	0.0701369	0.0344915	0.182915	0.0288144	0.0617541	0.526899	0.977266	0.573358	0.0564281
SLC30A1	Other ISG	Non-ISG	0.97118	0.100262	Non-ISG	0.435039	0.300008	ISG	0.00151927	0.371033	1.90162	-0.240001	0.134823	-0.018482	0.159343	-0.16109	0.100262	0.831212	0.36953	0.230487	-0.969882	1.04711	0.188776	0.371033
POLR3D	MDM-specific ISG	Non-ISG	0.938234	0.0815244	Non-ISG	0.0589649	0.169953	ISG	1.44432e-05	0.406173	0.143853	-0.0131483	-0.0207267	0.0815244	-0.0938673	0.148572	0.0822074	0.00958068	0.330326	-0.0324095	0.481868	1.04084	0.406173	0.153737
BNIP1	Other ISG	Non-ISG	0.0352505	-0.123981	Non-ISG	0.115759	0.128317	ISG	0.000117206	0.532867	0.0445632	-0.795273	-0.103365	-0.0145091	-0.129513	-0.145615	-0.123981	-0.01393	0.167154	0.0894803	0.447441	0.773	NA	0.292734
ZFP36	Other ISG	Non-ISG	0.962457	-0.000257775	Non-ISG	0.682639	0.053631	ISG	0.00411977	0.374688	0.986309	-0.0201497	-0.0111257	0.0662558	-0.0493098	0.0421544	-0.000257775	0.0536359	-0.198789	0.0536262	0.339503	1.01208	0.374688	0.210944
DCBLD1	Other ISG	Non-ISG	0.938687	0.102347	Non-ISG	0.353914	0.152385	ISG	0.00998641	0.329178	0.0570063	0.136806	0.167182	-0.184772	0.102347	0.0989515	0.309409	0.151056	0.398655	0.153713	0.134654	1.07219	0.193659	0.329178
NCOA1	MDM-specific ISG	Non-ISG	0.658653	0.000921404	Non-ISG	0.955888	-0.0791232	ISG	0.000330812	0.444692	0.12451	-0.166675	-0.0468423	0.0113777	0.041765	-0.12486	0.000921404	-0.0932629	-0.0812363	-0.0770102	0.0878446	1.14416	0.00565972	0.444692
TBC1D31	Other ISG	Non-ISG	0.980145	-0.0497811	Non-ISG	0.000630579	0.140651	ISG	0.00253494	0.428121	-0.151114	0.0663551	-0.0497811	-0.106363	-0.0169545	-0.0933496	-0.04462	0.16464	0.116663	0.0890253	1.95323	0.926901	0.23615	0.428121
BCL3	Other ISG	Non-ISG	0.996671	0.0371859	Non-ISG	0.102692	0.258803	ISG	0.00319518	0.564825	0.407848	-0.0240064	0.0371859	1.06406	0.320257	-0.160175	0.00288069	0.0221617	0.381249	0.136356	0.815717	0.96047	0.0633028	0.564825
HSD11B1	Other ISG	Non-ISG	0.963575	0.214673	Non-ISG	0.281252	0.468271	ISG	0.0365979	0.541693	0.0980476	0.251418	1.36492	1.12024	0.214673	-0.249191	-0.855173	0.246368	0.444905	0.491638	1.28315	1.63195	-0.585232	0.541693
HSPA2	Other ISG	Non-ISG	0.964328	0.0579693	Non-ISG	0.943792	-0.0195173	ISG	0.00486657	0.595602	1.13678	0.0051721	0.140157	0.0814535	-0.580533	0.0579693	-0.217861	-0.0195173	-0.15755	0.468886	NA	0.826475	0.595602	0.166236
LPCAT2	Other ISG	Non-ISG	0.950719	-0.0894223	Non-ISG	0.00121699	0.173268	ISG	0.0216952	0.430304	-0.287108	-0.157376	-2.17412	-0.0255667	-0.0894223	0.937176	0.0338019	0.217997	-0.00976164	0.128539	1.47859	0.922902	0.231975	0.430304
ZHX1	MDM-specific ISG	Non-ISG	0.986598	0.0341571	Non-ISG	0.0219478	0.207126	ISG	0.000202663	0.354641	-0.355479	0.0341571	0.0586322	-0.0574167	0.0510886	-0.0712719	0.160698	0.154271	0.259981	0.0608045	0.388716	1.05935	0.354641	0.169653
ATP13A2	MDM-specific ISG	Non-ISG	0.956083	0.0361082	Non-ISG	0.4252	-0.247304	ISG	0.0462749	0.53848	0.0361082	0.0423937	-0.15834	-0.280202	-0.216316	0.101542	0.0713834	-0.0974415	-0.435905	-0.165482	-0.329126	1.28001	-0.239339	0.53848
EBAG9	MDM-specific ISG	Non-ISG	0.957102	0.0760031	Non-ISG	0.0129605	0.214134	ISG	0.000652232	0.561621	0.228775	-0.169929	0.130626	0.0760031	0.0537791	0.0145355	0.103549	0.116602	0.0755061	0.311666	0.453526	0.759692	0.561621	0.256615
CDKN2D	MDM-specific ISG	Non-ISG	0.84269	0.0389648	Non-ISG	0.903789	0.0503203	ISG	8.81881e-05	0.507352	0.119078	0.0389648	-0.0960359	-0.0699554	-0.0810843	0.16299	0.220713	-0.0216186	-0.302397	0.144293	0.122259	0.910198	0.15717	0.507352
DDX59	MDM-specific ISG	Non-ISG	0.988253	0.0482246	Non-ISG	0.97117	-0.0272906	ISG	0.000202265	0.484833	0.174922	-0.149955	0.0482246	0.00988138	-0.012742	0.0931914	0.175522	-0.0450654	0.17718	-0.0272906	NA	0.847045	0.241432	0.484833
ACP2	Other ISG	Non-ISG	0.986893	0.0468057	Non-ISG	0.95602	0.346081	ISG	0.0209308	0.538975	0.0468057	-0.169135	-0.0751628	0.0318967	0.124861	0.0638849	0.474745	0.662181	0.226184	0.465977	-0.45138	0.538975	0.59535	0.436977
CCSER2	MDM-specific ISG	Non-ISG	0.809427	-0.0726457	Non-ISG	0.157159	0.0358143	ISG	0.00303621	0.347971	0.0033996	-0.114346	-0.0651085	-0.240145	0.0217407	-0.0726457	-0.0732081	0.191289	-0.119661	-0.410968	0.606501	1.13851	0.347971	0.0822293
CNTLN	Other ISG	Non-ISG	0.996671	0.0388298	Non-ISG	0.776477	0.0319714	ISG	0.000209831	0.388295	-0.307388	-0.095605	0.0485798	0.0388298	0.244537	0.0163495	0.671019	0.0611239	-0.24198	0.00281882	0.188771	1.03772	0.142251	0.388295
NEMP2	Other ISG	Non-ISG	0.854765	0.137677	Non-ISG	0.900637	-0.00172641	ISG	0.0451004	0.426072	0.137677	0.44905	0.166136	-0.131102	0.647589	-0.123022	-0.0746784	-0.00172641	-0.0238099	0.202566	NA	0.426072	0.859498	0.280122
AGPAT3	Other ISG	Non-ISG	0.916321	0.107479	Non-ISG	0.0978591	0.345421	ISG	0.00272192	0.520369	-0.0236557	0.0278646	0.566403	-0.149835	0.128843	0.107479	0.130407	0.240272	0.472557	0.45057	0.0422192	0.746404	0.297597	0.520369
PLAA	MDM-specific ISG	Non-ISG	0.727755	-0.0042032	Non-ISG	0.306655	0.168767	ISG	2.43389e-05	0.336298	-0.0116078	-0.0667094	0.0833609	0.0721041	-0.0042032	-0.197212	0.181558	0.121965	0.199894	0.168767	NA	1.0096	0.215084	0.336298
ANGPTL1	Other ISG	Non-ISG	0.946846	-0.322725	Non-ISG	0.123437	0.897763	ISG	0.0169326	1.17063	-0.431895	-0.00244055	-0.587061	0.846971	1.62075	-0.367726	-0.322725	0.713676	1.41011	1.08185	0.0629087	1.41118	-1.03111	1.17063
ITPR3	MDM-specific ISG	Non-ISG	0.424417	0.116377	Non-ISG	0.847124	0.103933	ISG	0.044557	0.555388	0.0788219	0.129697	0.072349	-0.0529297	0.116377	0.22403	0.25911	0.325836	-0.181736	0.165547	0.0423183	0.667644	0.326931	0.555388
GRIPAP1	MDM-specific ISG	Non-ISG	0.367599	0.0906671	Non-ISG	0.335989	0.151326	ISG	0.000123167	0.352759	0.190024	0.276772	-0.0346717	0.0285866	-0.0217294	0.0906671	0.108668	0.119192	0.151326	0.19026	NA	0.888728	0.352759	0.307192
VASN	Other ISG	Non-ISG	0.837167	-0.224182	Non-ISG	0.394526	0.22921	ISG	0.0125268	0.944053	-0.082347	-0.250772	-0.542963	0.759552	-0.224182	-0.253626	1.16743	-0.0522949	-0.85487	1.4962	0.510714	1.16364	-0.568137	0.944053
PLA2G4A	Other ISG	Non-ISG	0.950719	-0.00324441	Non-ISG	0.66761	0.0359444	ISG	0.0280908	0.436915	-0.00324441	0.0254154	-0.321028	-0.686463	-1.30329	0.402068	0.905509	-0.0144112	0.0863	-0.100334	0.272642	0.875846	0.436915	0.224574
FAM53A	Other ISG	Non-ISG	0.956748	-0.0482557	Non-ISG	0.627692	0.184585	ISG	0.0247275	0.665105	0.184389	-0.0482557	-0.0652421	-0.0701471	-0.0919761	0.156737	0.509647	0.39596	0.184585	-0.0935938	NA	0.825956	0.0452247	0.665105
BTK	Other ISG	Non-ISG	0.655999	0.244153	Non-ISG	0.588413	-0.0462604	ISG	0.00364005	0.449406	-0.420649	0.244153	0.782943	-0.696068	0.536512	0.438857	0.124631	0.163954	-0.325847	0.171482	-0.256475	0.734994	0.350322	0.449406
ARHGAP25	Other ISG	Non-ISG	0.877418	0.066587	Non-ISG	0.00512884	0.259634	ISG	0.0448018	0.58455	0.00491083	0.066587	-0.376869	0.128798	-0.0943807	0.276618	0.106445	0.280716	0.0770045	0.238551	0.867515	0.667225	0.28025	0.58455
RAB2B	MDM-specific ISG	Non-ISG	0.901724	0.132114	Non-ISG	0.880624	-0.0334584	ISG	0.00433409	0.283421	0.177307	-0.0429023	0.131042	0.1708	0.181036	-0.209723	0.132114	-0.06007	-0.151506	-0.00684687	0.113189	1.14516	0.283421	0.102396
TOP3A	MDM-specific ISG	Non-ISG	0.957025	-0.0191891	Non-ISG	0.464068	0.114824	ISG	0.000987779	0.425495	-0.0191891	0.0541555	-0.140288	-0.0229403	-0.13561	0.026193	0.0576654	0.117222	0.112426	-0.0156722	0.131982	0.770312	0.333948	0.425495
ITPRIPL2	Other ISG	Non-ISG	0.963207	0.0203923	Non-ISG	0.942197	0.0929262	ISG	0.0180567	0.753636	0.234622	0.0203923	1.00956	-0.666763	-0.594157	0.135114	-0.212783	0.0929262	0.228954	-0.18597	NA	0.869848	-0.0966154	0.753636
DENND1A	MDM-specific ISG	Non-ISG	0.979578	0.0198252	Non-ISG	0.0443706	0.120832	ISG	0.0199315	0.559382	0.120151	0.0430514	0.0198252	-0.243003	-0.0587048	0.0336063	-0.140245	0.0836472	-0.000496323	0.158017	0.450335	0.573548	0.559382	0.39386
TMX1	MDM-specific ISG	Non-ISG	0.725383	0.0763052	Non-ISG	0.108841	0.228227	ISG	0.00166983	0.333075	0.0691255	0.0885195	0.0166494	0.043434	0.0763052	0.102964	0.125873	0.252088	0.0503111	0.204365	0.272761	1.0228	0.333075	0.167456
ABHD18	MDM-specific ISG	Non-ISG	0.981825	-0.0106115	Non-ISG	0.905872	0.0539963	ISG	0.0157726	0.506275	0.00235546	NA	NA	NA	NA	-0.0235784	NA	0.0539963	NA	NA	NA	0.506275	NA	NA
TMEM179B	MDM-specific ISG	Non-ISG	0.694585	0.091935	Non-ISG	0.83302	0.0979844	ISG	0.037705	0.579333	0.223258	0.0609908	0.0765437	0.0242937	0.19584	0.091935	0.281733	0.198191	0.298214	-0.00222203	-0.276955	0.60116	0.33805	0.579333
ZNF224	MDM-specific ISG	Non-ISG	0.905643	0.0440202	Non-ISG	0.241474	-0.162589	ISG	0.00627483	0.473483	0.0652695	-0.319387	0.0384281	0.156518	0.0440202	0.0205471	0.269224	0.0106757	-0.160074	-0.165105	-0.471221	0.473483	0.406438	0.638219
ATP8B2	MDM-specific ISG	Non-ISG	0.949089	0.0183886	Non-ISG	0.399662	0.0892432	ISG	0.00806287	0.517271	-0.0681438	0.0183886	0.113375	0.15127	-0.24479	0.107977	-0.0388609	0.550816	0.0101432	-0.343145	0.168343	0.663763	0.517271	0.333939
USP33	MDM-specific ISG	Non-ISG	0.981593	0.000374357	Non-ISG	0.43913	0.109512	ISG	0.00481455	0.492566	0.0148571	-0.0187327	0.000374357	-0.00458642	-0.034232	0.0586055	0.0960432	0.124498	0.0945261	0.0528787	0.143726	0.790176	0.229556	0.492566
DYNC1LI2	MDM-specific ISG	Non-ISG	0.746839	-0.0562136	Non-ISG	0.580309	-0.0792213	ISG	0.0002741	0.551995	-0.059662	-0.0391285	0.143035	-0.0562136	0.00817688	-0.231084	-0.187045	-0.0317761	-0.0764724	-0.110152	-0.0819702	0.578762	0.551995	0.376648
DRAM1	Other ISG	Non-ISG	0.996671	0.0200863	Non-ISG	0.0208641	0.108771	ISG	0.00355045	0.267152	0.00554405	-0.109493	-0.00588982	0.567427	0.063704	0.044813	0.0200863	0.131311	0.0862311	-0.105542	1.1044	1.19099	0.0483845	0.267152
SHOC2	MDM-specific ISG	Non-ISG	0.971781	0.0504673	Non-ISG	0.901664	0.00878115	ISG	0.000992102	0.311172	-0.0580808	-0.0959906	0.0648092	-0.0308133	0.0811403	0.0504673	0.119085	0.295432	0.045985	-0.0872971	-0.0284227	1.06477	0.311172	0.129165
EPS8L1	Other ISG	Non-ISG	0.594274	0.193291	Non-ISG	0.582405	0.209656	ISG	0.00637964	0.523288	0.193291	0.104899	1.57178	-0.184869	0.241742	0.316679	-0.345338	0.43527	-0.0814014	0.40944	0.00987176	0.523288	0.141721	0.837475
INTS7	MDM-specific ISG	Non-ISG	0.530453	0.0401404	Non-ISG	0.617248	0.135122	ISG	0.00701864	0.552068	0.0401404	0.148606	0.0302383	0.0382267	-0.00427839	0.255353	0.387463	0.135671	0.134574	0.165512	-0.356361	0.552068	0.379599	0.565812
SPPL2A	MDM-specific ISG	Non-ISG	0.971781	0.0206314	Non-ISG	0.582204	0.00393689	ISG	0.000795667	0.461736	0.0206314	-0.00873084	-0.0979291	0.02783	-0.0371913	0.0722263	0.174239	0.198312	-0.158967	-0.1878	0.16684	0.694813	0.340264	0.461736
CNOT4	MDM-specific ISG	Non-ISG	0.957025	0.014901	Non-ISG	0.327533	0.033317	ISG	6.01232e-05	0.456141	0.082124	-0.0936606	0.00792442	0.123156	0.00500024	0.175368	0.014901	0.0527298	-0.0495704	0.0139042	0.226969	1.00905	0.0250217	0.456141
FLT3LG	Other ISG	Non-ISG	0.955451	0.0771704	Non-ISG	0.698407	0.207368	ISG	0.0364934	0.97991	0.14995	0.0564608	-0.0848282	0.126808	0.175899	0.0771704	0.0169356	0.507622	0.16176	0.252975	-0.0740512	0.97991	-1.45908	1.96914
ANKRD29	Other ISG	Non-ISG	0.963583	-0.322211	Non-ISG	0.0192085	0.248084	ISG	0.0033904	0.461352	-0.329103	0.252953	0.284635	-0.731116	-1.84956	-0.155472	-0.322211	-0.040902	-0.0149799	0.511147	0.998223	0.989551	0.0384009	0.461352
RNF24	Other ISG	Non-ISG	0.996467	-0.00386124	Non-ISG	0.565913	-0.10055	ISG	0.0254285	0.551529	-0.141412	-0.0282519	0.090518	-0.251952	0.0106465	-0.00386124	0.378131	-0.500462	-0.200589	-0.000511325	0.644832	0.917161	0.551529	0.0128729
SH2B2	Other ISG	Non-ISG	0.951976	0.111008	Non-ISG	0.240058	0.219617	ISG	0.000927335	0.635199	-0.0345733	0.00999832	0.278821	0.036981	0.118834	0.111008	0.466313	0.492039	-0.0528039	-0.563849	0.742988	1.22716	-0.386795	0.635199
NEDD1	Other ISG	Non-ISG	0.915626	-0.0358746	Non-ISG	0.116336	0.170039	ISG	0.0036422	0.335193	0.0555922	-0.0358746	0.0157293	0.060427	-0.0450153	-0.100436	-0.13099	0.274937	0.0651409	-0.0786918	0.332775	1.15942	0.335193	-0.0191829
RAB3GAP1	MDM-specific ISG	Non-ISG	0.655999	0.176717	Non-ISG	0.502121	0.10112	ISG	5.74492e-05	0.416319	0.0616754	0.224224	0.104043	0.193084	0.0359548	0.176717	0.190019	0.366303	0.10112	0.0140183	NA	0.826762	0.229227	0.416319
SIK3	MDM-specific ISG	Non-ISG	0.99757	0.0120977	Non-ISG	0.855493	-0.104142	ISG	0.0174089	0.64288	0.0120977	0.0337396	0.0303519	-0.125053	0.0899615	-0.0422884	-0.0442879	0.00736238	-0.196038	-0.185589	-0.0226938	0.707571	0.119619	0.64288
BCL6	Other ISG	Non-ISG	0.958202	-0.157485	Non-ISG	0.458018	0.0310375	ISG	0.0185815	0.265764	0.289287	-0.218708	1.52254	-1.19963	0.227697	-0.157485	-0.257825	-0.0295987	0.0361393	0.0259356	0.36576	1.02318	0.265764	0.180074
PIGB	MDM-specific ISG	Non-ISG	0.948062	0.0601618	Non-ISG	0.940763	-0.0598892	ISG	0.00526812	0.467672	0.168725	NA	0.0251618	0.0301286	0.0901949	-0.151413	0.130654	0.27316	-0.0322311	-0.158346	-0.0875472	0.609122	0.382085	0.467672
SNIP1	MDM-specific ISG	Non-ISG	0.0478015	-0.101024	Non-ISG	0.755026	-0.0236747	ISG	0.00117343	0.373488	-0.0880754	-0.172015	-0.120926	0.0149725	-0.0727501	-0.36373	-0.101024	-0.135036	-0.00203542	-0.0453139	0.163216	0.809432	0.273797	0.373488
ZNF273	MDM-specific ISG	Non-ISG	0.985709	-0.0753035	Non-ISG	0.357531	0.0327957	ISG	0.00688826	0.716836	-0.0753035	0.220332	-0.123277	0.126939	-0.252569	-0.212378	0.140723	0.182833	0.0393946	0.0261967	-0.414588	0.716836	-0.0147121	0.747373
RAB13	Other ISG	Non-ISG	0.994496	0.0127363	Non-ISG	0.804057	-0.306397	ISG	0.0110307	0.316115	0.317479	-0.584337	-0.0311362	0.936224	0.0127363	0.714087	-0.349176	-0.228233	-0.397059	-0.384561	0.386216	0.970878	0.316115	0.159805
PNRC2	MDM-specific ISG	Non-ISG	0.973187	0.0795017	Non-ISG	0.0581757	0.235243	ISG	0.00493612	0.490692	-0.105605	-0.0308482	0.0833551	0.0930531	0.0438181	0.0830124	0.0795017	0.32133	0.0193947	0.149157	0.661655	0.690325	0.490692	0.265762
GRAMD2B	Other ISG	Non-ISG	0.950847	-0.038222	Non-ISG	0.355816	0.541472	ISG	0.001234	0.292224	0.0222628	-0.318154	-0.314902	1.5079	0.116038	-0.038222	-0.0922605	0.187212	0.051614	0.895732	0.994692	1.13916	0.292224	0.0139178
PRELID1	Other ISG	Non-ISG	0.915484	-0.0377494	Non-ISG	0.515972	0.183167	ISG	0.00622096	0.568092	0.0230225	0.160895	-0.0377494	0.128464	-0.180829	-0.038467	-0.044568	0.305449	0.351755	-0.0669736	0.060885	0.970788	0.568092	-0.094851
ADPGK	MDM-specific ISG	Non-ISG	0.580877	0.157227	Non-ISG	0.92564	0.0223968	ISG	0.00280588	0.47596	0.198425	0.106626	0.110743	0.0504421	0.185183	0.157227	0.257218	-0.00903504	-0.167466	0.0541687	0.0538286	0.47596	0.641801	0.325342
CARM1	Other ISG	Non-ISG	0.915484	0.0260632	Non-ISG	0.535011	-0.0611728	ISG	0.00433409	0.312884	0.153553	0.23041	0.00143945	NA	0.050687	-0.0943414	-0.241116	-0.0933622	-0.0289833	-0.113495	0.442908	1.05062	0.312884	0.078713
NODAL	Other ISG	Non-ISG	0.977463	-0.0321737	Non-ISG	0.727439	0.198916	ISG	0.0302303	0.35863	-0.307309	0.424086	1.22979	0.342806	-0.0321737	-0.323023	-1.27785	0.31943	0.325047	-0.0866248	0.0784023	0.35863	0.262424	0.821033
NUP160	MDM-specific ISG	Non-ISG	0.580877	0.0609556	Non-ISG	0.633254	-0.0807339	ISG	0.0019002	0.312551	0.0694113	0.196953	-0.0284567	-0.156695	-0.125786	0.0609556	0.191789	-0.133693	-0.00678658	-0.0807339	NA	1.08914	0.312551	0.0388967
MVP	Other ISG	Non-ISG	0.818343	0.226319	Non-ISG	0.529125	0.154218	ISG	0.00963207	0.410491	0.152473	0.0258667	0.226319	-0.221345	0.64519	0.361808	0.484149	0.191713	0.569286	0.0208028	0.116723	0.956152	0.0706299	0.410491
GCA	Other ISG	Non-ISG	0.633461	0.30383	Non-ISG	0.1605	0.0790669	ISG	0.00199789	0.386828	-0.0673364	0.659843	2.30394	0.30383	0.340818	0.260822	-0.0429967	-0.235911	0.0676772	0.0904567	0.491289	0.88025	0.169609	0.386828
ACOT7	MDM-specific ISG	Non-ISG	0.425612	-0.0672398	Non-ISG	0.73111	0.0554788	ISG	0.0314654	0.526854	0.248769	-0.193334	0.0497298	-0.0672398	-0.0483776	-0.201879	-0.189897	-0.00559251	0.145238	0.04766	0.0632976	0.526854	0.586271	0.323279
MYLIP	MDM-specific ISG	Non-ISG	0.861121	0.0190914	Non-ISG	0.289661	-0.063358	ISG	0.0166885	0.345579	-0.312948	-0.344286	-0.0425973	0.0190914	0.114115	0.0350926	0.0653276	-0.173941	-0.258407	0.0472246	0.475584	0.345579	0.314235	0.776064
ZNF296	Other ISG	Non-ISG	0.953531	0.0146886	Non-ISG	0.446638	0.00477871	ISG	0.0099418	0.578953	-0.0348913	0.0208606	0.0146886	0.071696	-0.972305	0.318643	-0.0937648	0.0368452	-0.0272877	0.144768	-0.607883	0.578953	0.203797	0.652887
TRAF3IP2	MDM-specific ISG	Non-ISG	0.996671	0.0346347	Non-ISG	0.871961	0.0297464	ISG	0.0354451	0.339993	0.0655031	0.0892129	-0.0565673	0.0346347	-0.400312	-0.102631	0.0696802	0.0259936	0.0124204	0.0334993	0.0606493	0.982476	0.339993	0.113032
ABRAXAS1	MDM-specific ISG	Non-ISG	0.790366	0.013637	Non-ISG	0.510004	0.0553862	ISG	0.000396197	0.377669	0.02633	-0.344069	-0.231085	0.013637	0.248631	0.0441394	-0.0269419	0.098614	0.0121584	-0.0270661	0.253198	0.927285	0.130006	0.377669
TJP2	Other ISG	Non-ISG	0.994496	-0.015024	Non-ISG	0.063426	0.320492	ISG	0.00501181	0.414378	0.0546649	0.064245	-0.0410309	0.0748195	-0.270062	-0.015024	-0.169329	0.459252	0.181733	0.00213127	0.593657	0.830428	0.186612	0.414378
CSF2RB	MDM-specific ISG	Non-ISG	0.978347	-0.104329	Non-ISG	0.462477	0.0183585	ISG	0.048734	0.467266	-0.104329	0.0722027	-0.322554	-0.463828	0.188579	0.155502	-0.520147	-0.0576683	-0.336537	0.0943852	0.338971	0.467266	0.460472	0.502927
ORAI2	Other ISG	Non-ISG	0.984515	0.0610115	Non-ISG	0.76107	-0.0931077	ISG	0.0245738	0.574226	-0.264017	0.0610115	0.395138	0.877639	0.0309047	-0.239262	0.0945547	-0.0931077	-0.0358078	-0.229235	NA	0.574226	0.174311	0.679114
DMTF1	MDM-specific ISG	Non-ISG	0.940035	-0.0387056	Non-ISG	0.997003	-0.0344245	ISG	0.00448994	0.405356	-0.0939709	-0.0194966	-0.0387056	-0.158987	-0.0179295	-0.0665057	0.0713274	-0.100255	0.0314057	-0.150394	0.0615965	0.751854	0.405356	0.262412
TOR3A	Other ISG	Non-ISG	0.352354	0.18495	Non-ISG	0.141355	0.0829747	ISG	0.0485102	0.536587	0.0174691	0.478953	0.18495	0.321723	-0.206514	0.0316335	0.186948	0.04594	-0.0617328	0.120009	0.535318	0.536587	0.554515	0.320325
SRSF4	MDM-specific ISG	Non-ISG	0.965922	0.0314209	Non-ISG	0.582172	0.147439	ISG	0.000264387	0.283843	0.20159	0.0314209	-0.0204314	0.147269	0.0437746	-0.153693	0.00753448	0.22003	-0.0832642	0.260503	0.0748476	0.880908	0.244463	0.283843
ZNF484	MDM-specific ISG	Non-ISG	0.899831	-0.0183368	Non-ISG	0.611036	0.107731	ISG	0.0119304	0.460121	-0.0183368	-0.182452	0.286787	0.0196257	-0.0314516	-0.128508	0.267211	-0.0528561	0.444256	0.107731	NA	0.316916	0.460121	0.630856
IER2	Other ISG	Non-ISG	0.710794	0.0880503	Non-ISG	0.830108	0.074528	ISG	0.0312692	0.316258	0.940907	0.00789555	0.0334225	0.0967456	-0.0100248	0.329855	0.0880503	-0.464975	0.0454466	0.103609	0.229955	0.947194	0.316258	0.141075
SVBP	MDM-specific ISG	Non-ISG	0.979578	-0.00439491	Non-ISG	0.933228	-0.114252	ISG	0.00247321	0.383034	-0.0555463	NA	0.00673213	-0.015522	-0.0815745	0.0621211	0.00978028	0.0192766	-0.247781	-0.287234	0.0481422	0.683075	0.383034	0.332506
TXN	MDM-specific ISG	Non-ISG	0.974251	-0.00834499	Non-ISG	0.133529	0.233393	ISG	0.0192309	0.406146	-0.151303	-0.00191766	-0.0356157	0.189483	0.0293734	-0.0506401	-0.00834499	-0.149074	0.216696	0.353342	0.250089	0.937409	0.406146	0.0543505
EXOC2	Other ISG	Non-ISG	0.960596	-0.0133299	Non-ISG	0.676912	-0.00553575	ISG	0.00550637	0.342746	0.324233	-0.0133299	0.0682519	-0.0290036	-0.0875964	0.165486	-0.545454	0.452305	-0.150719	-0.190699	0.139648	0.838675	0.212967	0.342746
WASHC2A	MDM-specific ISG	Non-ISG	0.974276	-0.0367659	Non-ISG	0.890761	-0.0366816	ISG	0.0297331	0.464602	0.0769717	-0.00950819	0.144429	-0.141406	-0.0726776	-0.0367659	-0.0400971	0.185853	-0.0366816	-0.441156	NA	0.533356	NA	0.395848
PTK2B	Other ISG	Non-ISG	0.367599	0.241335	Non-ISG	0.923807	0.0987729	ISG	0.0365979	0.324985	0.0566266	0.0822043	0.216445	0.273133	0.287662	0.241335	0.260534	0.026046	0.1715	0.24899	-0.0493935	1.03805	0.0286556	0.324985
PRKRIP1	MDM-specific ISG	Non-ISG	0.823047	-0.0240297	Non-ISG	0.531713	-0.166079	ISG	0.000190232	0.445107	-0.134021	-0.0664279	0.0557296	0.0514052	0.118379	-0.171884	-0.0240297	-0.267069	-0.244772	-0.087386	0.0279242	0.520954	0.421833	0.445107
USP28	Other ISG	Non-ISG	0.950719	0.171482	Non-ISG	0.507324	0.217936	ISG	0.0171615	0.373256	0.171482	0.00553829	-0.87944	-0.88201	0.82564	0.272649	0.620556	0.139823	0.905091	-0.761079	0.29605	0.93597	0.0770213	0.373256
CDK18	Other ISG	Non-ISG	0.0733059	0.472853	Non-ISG	0.145735	0.370457	ISG	0.0201944	0.460694	0.243461	0.0491254	1.10872	-0.800222	0.472853	1.05878	0.782434	0.465992	0.514261	0.187257	0.274922	0.815118	0.110396	0.460694
SCYL3	Other ISG	Non-ISG	0.745739	0.0931688	Non-ISG	0.00033051	0.124361	ISG	0.0014212	0.464926	-0.0146612	0.143494	0.0931688	-0.0102688	0.111333	0.209442	0.0200015	0.0557147	0.193006	-0.2274	1.7592	0.786678	0.133581	0.464926
GORASP1	MDM-specific ISG	Non-ISG	0.710794	0.142429	Non-ISG	0.724879	0.0779735	ISG	0.0151924	0.503838	0.183718	0.0966657	0.0944443	-0.0590337	0.142429	0.149221	0.237554	-0.0256464	0.0867871	0.0691598	0.136441	0.503838	0.257475	0.620543
ZNF841	Other ISG	Non-ISG	0.962457	-0.0467326	Non-ISG	0.945104	0.085041	ISG	0.000459923	0.282635	0.12682	0.0625048	-0.0912699	-3.36243	-0.1549	-0.0467326	-0.0360386	0.085041	-0.038319	0.547041	NA	0.815254	0.282635	0.27998
YJU2	MDM-specific ISG	Non-ISG	0.971781	-0.00292179	Non-ISG	0.650443	0.0605551	ISG	0.0045017	0.463672	0.0988457	-0.0852614	-0.00292179	-0.144323	-0.113113	0.0232685	0.163169	-0.180625	-0.0592533	0.180364	0.181446	0.555536	0.355329	0.463672
FUBP1	Other ISG	Non-ISG	0.981593	-0.132034	Non-ISG	0.0231555	0.135728	ISG	0.0019034	0.598129	-0.159793	0.130989	-0.0471565	0.00118902	-0.141643	-0.132034	-0.137673	0.109551	0.161905	-0.191871	0.466577	0.989816	0.598129	-0.215577
ZDHHC9	MDM-specific ISG	Non-ISG	0.915626	-0.0311823	Non-ISG	0.24034	0.0789863	ISG	0.0127714	0.612152	-0.0311823	-0.180955	-0.107567	0.0965428	-0.0753313	-0.0176629	0.0302896	0.121474	-0.219092	0.0364988	0.358282	0.923665	0.612152	-0.163685
MAIP1	MDM-specific ISG	Non-ISG	0.937497	-0.0518162	Non-ISG	0.114415	0.296618	ISG	0.000179567	0.308163	-0.204021	NA	0.140785	-0.0298788	-0.0982713	-0.0737537	0.0982807	0.369046	0.350139	0.243097	0.0900266	0.768065	0.294298	0.308163
SPAG1	Other ISG	Non-ISG	0.898538	0.0814556	Non-ISG	0.319324	0.0694308	ISG	0.0311795	0.487159	-0.072112	-0.213499	0.390941	0.636594	0.11524	-0.248351	0.0814556	-0.0384733	0.147648	-0.00878682	0.821582	0.487159	0.620775	0.258828
ZFAND2A	MDM-specific ISG	Non-ISG	0.620048	-0.169945	Non-ISG	0.986098	0.0719075	ISG	0.0272232	0.567363	-0.276359	-0.412695	0.0642312	0.239012	-0.284765	-0.169945	-0.100054	0.0660303	0.0794154	0.0777847	-0.0695845	0.660834	0.567363	0.134104
CYTH1	MDM-specific ISG	Non-ISG	0.959653	0.0301098	Non-ISG	0.599801	0.10066	ISG	0.00114827	0.531379	0.0301098	0.160578	-0.0420461	0.0461898	0.136462	-0.0956576	0.0224951	0.189495	0.116161	0.00388677	0.0851583	0.531379	0.297812	0.532702
RABGGTA	Other ISG	Non-ISG	0.962457	0.0982786	Non-ISG	0.902326	0.317288	ISG	0.00334483	0.34526	0.351	-0.0971364	-0.165839	0.589639	0.0982786	0.0492448	0.364982	0.227396	0.407179	0.529749	-0.20814	0.911088	0.105197	0.34526
ZSCAN16	Other ISG	Non-ISG	0.907524	0.0297777	Non-ISG	0.376548	-0.13131	ISG	0.0136471	0.536119	-0.0186492	0.321927	0.227328	0.0297777	1.33739	0.021828	-0.0200088	-0.0353176	0.616341	-0.227303	-0.874155	0.273522	0.550597	0.536119
ZBED2	Other ISG	Non-ISG	0.979578	-0.110726	Non-ISG	0.863914	0.198119	ISG	0.0154603	0.369946	0.265924	0.0585554	-0.110726	-0.317163	0.849174	-0.341642	-0.683436	0.16657	-0.811673	0.387496	0.229667	0.65992	0.369946	0.327896
NFKB1	MDM-specific ISG	Non-ISG	0.961346	-0.0571745	Non-ISG	0.695696	0.0580861	ISG	0.0169737	0.398451	-0.00418676	-0.056572	-0.108263	0.110745	-0.0579518	-0.0571745	-0.114914	0.205984	0.0574286	0.0170153	0.0587435	0.878441	0.398451	0.076273
TESK1	MDM-specific ISG	Non-ISG	0.989755	-0.00280474	Non-ISG	0.986424	0.000933919	ISG	0.0331291	0.431422	-0.00966765	-0.132316	0.0268746	-0.0480971	0.062939	0.125605	-0.00280474	-0.086689	0.0519803	-0.0363198	0.0381876	0.766062	0.153111	0.431422
ABHD16A	MDM-specific ISG	Non-ISG	0.214235	-0.00982784	Non-ISG	0.498795	0.0631345	ISG	0.000325309	0.428743	0.0862461	-0.515744	0.0819225	-0.164082	0.00380662	-0.0848839	-0.00982784	-0.10734	0.388426	-0.0484642	0.174733	0.544529	0.372247	0.428743
ZRSR2	MDM-specific ISG	Non-ISG	0.905172	0.131423	Non-ISG	0.769175	0.127162	ISG	0.00569261	0.475951	0.131423	-0.039428	0.0964806	0.177903	-0.0850774	0.191869	0.260859	0.246883	0.161909	0.0924145	-0.0142942	0.697987	0.171459	0.475951
AK2	MDM-specific ISG	Non-ISG	0.807232	0.0518838	Non-ISG	0.0481013	0.0690259	ISG	0.0435981	0.437956	0.0410869	0.111293	0.0905235	0.0599095	-0.0714178	0.0111471	0.0518838	-0.0403119	0.0372734	0.100778	0.392661	0.204829	0.437956	0.699811
UTP6	MDM-specific ISG	Non-ISG	0.399271	0.116424	Non-ISG	0.7886	0.0223204	ISG	0.0192972	0.511511	-0.0280915	0.288859	0.154772	NA	-0.0307835	0.208764	0.0780767	0.11289	-0.0546694	0.00601797	0.0386228	0.511511	0.558081	0.271304
EMC2	Other ISG	Non-ISG	0.807232	0.0588267	Non-ISG	0.000978806	0.206967	ISG	0.00022682	0.278973	0.08942	0.161035	-0.308183	0.0588267	0.00106304	0.0572272	0.088438	0.187627	-0.00437105	0.226307	0.869451	0.866545	0.278973	0.195288
PSMA6	Other ISG	Non-ISG	0.97118	0.0610652	Non-ISG	0.149398	0.211907	ISG	0.00700278	0.448111	0.0706496	0.0610652	0.0160865	0.0678414	-0.00215779	-0.0783782	0.189452	0.388224	0.211907	NA	0.0413706	0.891808	0.448111	-0.00109292
THAP3	Other ISG	Non-ISG	0.837591	0.065514	Non-ISG	0.593007	0.0491765	ISG	0.00551972	0.321911	0.0870754	NA	0.0439526	-0.249183	-0.115847	0.182202	0.455383	0.0109567	0.694129	-0.143411	0.0873962	0.951145	0.321911	0.065608
LRRFIP2	MDM-specific ISG	Non-ISG	0.944732	-0.0837091	Non-ISG	0.843398	-0.0582928	ISG	0.0173402	0.490262	0.118906	0.0267907	-0.0837091	0.0145178	-0.124127	-0.125009	-0.0896374	-0.0464877	-0.0700979	-0.0774734	0.120963	0.593284	0.490262	0.252166
C5orf15	MDM-specific ISG	Non-ISG	0.961975	0.0342334	Non-ISG	0.684318	-0.0193738	ISG	0.000364849	0.267381	0.035641	-0.0195759	0.0342334	0.133161	-0.0719875	0.101074	-0.0113912	0.0766168	-0.191143	0.0706343	-0.109382	0.864541	0.202387	0.267381
GOLGA6L10	Other ISG	Non-ISG	0.971097	-0.0471516	Non-ISG	0.950719	0.0835206	ISG	0.0358995	0.4442	-0.203994	-0.0471516	NA	NA	NA	-0.0455127	NA	0.0835206	NA	NA	NA	0.850086	0.0383131	NA
MBD5	Other ISG	Non-ISG	0.97565	0.0231326	Non-ISG	0.590722	0.160733	ISG	0.0191001	0.596872	0.112018	0.0231326	-0.302182	-0.820569	1.09297	0.0774466	-0.059103	0.103773	0.45975	-0.381427	0.217693	0.674083	0.596872	0.0539611
HDAC6	MDM-specific ISG	Non-ISG	0.991394	0.0749179	Non-ISG	0.308336	0.131946	ISG	0.0396507	0.541798	0.0749179	-0.193509	0.18508	0.00106524	0.0591281	0.206919	0.188567	0.0669687	0.196923	-0.141034	0.342046	0.576281	0.205006	0.541798
MRPL27	MDM-specific ISG	Non-ISG	0.976225	-0.0706546	Non-ISG	0.468196	0.1821	ISG	0.000635805	0.413459	-0.238259	0.0433554	0.117401	-0.117037	-0.191789	-0.0706546	0.0657717	0.325296	0.250047	0.114154	0.0218852	0.692118	0.211681	0.413459
CARS	MDM-specific ISG	Non-ISG	0.942063	0.0676721	Non-ISG	0.18522	0.225926	ISG	0.00983479	0.320874	0.15383	0.0216382	0.231552	0.150768	0.0676721	0.0524674	-0.238945	0.227281	0.35421	-0.00163767	0.224571	0.284674	0.709931	0.320874
GPKOW	Other ISG	Non-ISG	0.992448	-0.00204126	Non-ISG	0.912367	0.0852693	ISG	0.000960109	0.43279	0.239365	-0.0434832	-0.128172	-0.372733	0.382115	-0.00204126	0.355135	0.400209	0.00922183	0.161317	-0.238925	0.43279	0.257575	0.622008
FAM72B	Other ISG	Non-ISG	0.895577	0.145952	Non-ISG	0.434097	0.170693	ISG	0.00124417	0.437304	0.451281	NA	0.0980843	0.0345139	0.226357	0.19382	-0.0273359	0.431415	-0.0486194	0.170693	NA	0.809104	NA	0.0655044
ENY2	MDM-specific ISG	Non-ISG	0.746839	-0.0148289	Non-ISG	0.0233953	0.140563	ISG	0.000818966	0.49744	0.0539402	-0.0478906	-0.0671411	0.0935025	-0.0148289	-0.149833	-0.0147298	0.00727517	0.178796	0.10233	0.428802	0.653747	0.49744	0.160686
SEMA4F	Other ISG	Non-ISG	0.956108	0.00676276	Non-ISG	0.0584096	0.196704	ISG	0.0205907	0.341531	0.00676276	0.0101566	-0.399441	0.213653	-0.119069	0.16468	-0.117319	0.554884	0.0436645	-0.252639	0.349743	0.657354	0.341531	0.306549
NRSN2	Other ISG	Non-ISG	0.965147	-0.134294	Non-ISG	0.642561	0.181809	ISG	0.00396446	0.42255	-0.134294	0.292418	-0.272984	0.103456	-0.142081	-0.504548	0.121701	-0.0383342	0.1666	0.740554	0.197019	0.782441	0.098116	0.42255
DAXX	MDM-specific ISG	Non-ISG	0.708187	0.0879903	Non-ISG	0.992882	0.145378	ISG	0.004517	0.455806	-0.0565171	0.0429995	0.155599	-0.100145	0.0879903	0.253145	0.106605	0.249231	0.223945	0.066812	-0.158974	0.455806	0.482505	0.364329
NR3C1	MDM-specific ISG	Non-ISG	0.987424	-0.0156419	Non-ISG	0.664471	-0.00734621	ISG	0.00537924	0.530207	-0.162802	-0.0156419	-0.0876757	-0.00312852	-0.455538	0.0270099	0.267273	-0.0307901	-0.0909739	0.0160977	0.172477	0.648491	0.122522	0.530207
ERCC6L2	MDM-specific ISG	Non-ISG	0.966793	0.0207001	Non-ISG	0.212368	0.135066	ISG	0.0352644	0.324717	0.142199	0.072133	-0.126741	0.0207001	0.0568359	0.00298525	-0.0203972	0.113768	0.156363	-0.055608	0.166007	0.224439	0.750626	0.324717
ACAP1	MDM-specific ISG	Non-ISG	0.991305	0.013526	Non-ISG	0.936661	-0.211509	ISG	0.0234474	0.330902	-0.00092516	NA	0.00606889	-0.155926	0.080243	0.0209832	0.0639067	-0.140534	-0.282484	-0.364397	0.0656299	0.330902	-0.0612188	1.02817
GTF2H2C	Other ISG	Non-ISG	0.953007	0.00516621	Non-ISG	0.829063	0.0972697	ISG	0.0152811	0.432438	0.0935343	NA	NA	NA	NA	-0.0832019	NA	0.0972697	NA	NA	NA	0.432438	NA	NA
FAM126B	MDM-specific ISG	Non-ISG	0.982198	-0.0240347	Non-ISG	0.615661	0.0690834	ISG	0.00788299	0.45809	-0.0680519	-0.00367363	-0.0200166	-0.0985174	-0.0256475	-0.0240347	0.0315121	0.03284	0.105327	0.255187	-0.325602	0.571609	0.45809	0.266712
FANCL	Other ISG	Non-ISG	0.312268	0.0242385	Non-ISG	0.192965	0.262634	ISG	0.000506751	0.377276	0.0111773	0.326924	0.0242385	-0.000692463	-0.0344983	0.195264	0.124941	0.675718	-0.0614796	0.0086391	0.51663	0.757387	0.377276	0.159942
CWF19L2	MDM-specific ISG	Non-ISG	0.962457	0.0575641	Non-ISG	0.21841	0.0922431	ISG	0.0170089	0.511208	0.137417	-0.128031	0.0992355	-0.0288883	0.0575641	0.019817	0.108121	0.508295	-0.051679	0.145754	0.0387318	0.194282	0.511208	0.58657
CRTAM	Other ISG	Non-ISG	0.980106	-0.0159889	Non-ISG	0.630018	-0.1046	ISG	0.0207795	0.453452	-0.0159889	-0.31389	0.128343	-0.817962	-0.10141	0.058688	0.599685	0.46336	-0.779314	0.580477	-0.672559	0.453452	0.142613	0.694698
FNIP2	Other ISG	Non-ISG	0.940748	0.00514929	Non-ISG	0.36907	0.251501	ISG	0.046465	0.290328	-0.00347766	-0.206675	-0.0351999	0.043389	0.0820495	0.00514929	0.051983	0.251501	0.197324	0.365858	NA	0.930281	0.0695071	0.290328
DENND2D	Other ISG	Non-ISG	0.807232	0.216022	Non-ISG	0.0119286	0.0616835	ISG	0.00622427	0.333532	0.0379294	0.336391	-0.104315	0.497199	0.216022	0.261326	0.21443	0.0363235	0.026724	0.0870435	0.917963	0.651753	0.301963	0.333532
UHRF1BP1	MDM-specific ISG	Non-ISG	0.688214	-0.0742543	Non-ISG	0.51617	0.110142	ISG	0.00144046	0.304266	-0.0742543	-0.193735	-0.0807045	-0.0497431	-0.0505703	-0.183363	-0.00226451	0.0194839	0.239227	0.118945	0.10134	0.867149	0.304266	0.11538
CCDC112	MDM-specific ISG	Non-ISG	0.999223	-0.149263	Non-ISG	0.0298524	-0.111149	ISG	0.033601	0.484486	0.131792	-0.045145	-0.165402	-0.149263	-0.186475	0.124025	-0.200046	-0.194515	0.173771	-0.0277823	-0.856331	0.69654	0.104038	0.484486
SRP54	Other ISG	Non-ISG	0.955451	0.0253326	Non-ISG	0.004345	0.0722781	ISG	0.00115587	0.315183	0.175435	0.0771148	-0.0295025	0.00441755	0.0315911	-0.0462095	0.0253326	0.149459	-0.14567	-0.00490232	0.818367	0.8858	0.315183	0.0811045
ZBTB43	Other ISG	Non-ISG	0.976225	0.0371533	Non-ISG	0.00376897	0.261535	ISG	0.0220601	0.387096	0.0371533	0.0588825	-0.164608	0.00688187	0.0503069	-0.0328372	0.216737	0.34737	0.1757	0.0144512	1.14631	0.751933	0.387096	0.142261
NXT2	Other ISG	Non-ISG	0.964421	0.0260633	Non-ISG	0.131017	-0.12192	ISG	0.0043317	0.266414	0.0149986	0.147771	0.149301	0.0260633	-0.0876011	-0.138937	0.199484	-0.108097	-0.23953	-0.135742	0.81541	0.793725	0.219907	0.266414
LRRC34	Other ISG	Non-ISG	0.994496	-0.037972	Non-ISG	0.624036	-0.111027	ISG	0.0397672	0.322197	-0.316354	0.317147	-0.037972	0.090712	0.187651	-0.245501	-0.561463	0.0077207	0.396079	-1.02563	-0.229776	0.322197	0.00955146	0.945479
DNAJC1	MDM-specific ISG	Non-ISG	0.97118	0.0319141	Non-ISG	0.0434707	0.187044	ISG	0.0162892	0.351236	0.130961	0.0482527	-0.085161	-0.223768	-0.187449	0.0319141	0.0862734	0.139244	0.234843	-0.228675	0.344052	0.653554	0.351236	0.271206
SPATS2	MDM-specific ISG	Non-ISG	0.969263	-0.0348846	Non-ISG	0.891236	0.03851	ISG	0.011909	0.496012	-0.243757	0.113473	-0.0472702	0.0464949	0.0319025	-0.240185	-0.0348846	0.00848772	0.0685323	-0.192589	0.0918725	0.503849	0.276038	0.496012
TIMM23B	Other ISG	Non-ISG	0.902086	0.0537923	Non-ISG	0.908485	-0.0591601	ISG	0.0405456	0.425167	0.219281	NA	NA	NA	NA	-0.111697	NA	-0.0591601	NA	NA	NA	0.425167	NA	NA
GALNT4	Other ISG	Non-ISG	0.991394	-0.116157	Non-ISG	0.134021	-0.133102	ISG	0.048987	0.281714	0.0371208	-0.148442	-0.116157	-0.46332	-0.113233	0.327308	-0.121866	-0.139882	-0.164573	-0.126322	0.705229	0.845347	0.148024	0.281714
NEK8	Other ISG	Non-ISG	0.905172	0.00400701	Non-ISG	0.808043	0.00811847	ISG	0.0201669	0.777288	0.366222	-0.000828866	-0.0341378	0.0508605	-0.142737	0.120188	0.00400701	0.0969576	-0.0807207	-0.46153	0.190082	0.777288	-0.352954	0.850266
MPZL2	Other ISG	Non-ISG	0.97033	-0.0339742	Non-ISG	0.342014	-0.0418744	ISG	0.0052039	0.384082	-0.127259	-0.159751	0.450119	-0.414124	0.415538	0.389197	-0.0339742	0.120012	-0.28823	-0.203761	0.492537	0.855683	0.0330746	0.384082
RAB35	Other ISG	Non-ISG	0.955451	-0.00848777	Non-ISG	0.00327762	0.0862881	ISG	0.00943605	0.403983	-0.039198	0.0853123	-0.00848777	-0.126552	-0.0391704	0.0460162	0.0988566	0.012437	-0.0531178	0.160139	0.731802	0.487766	0.403983	0.380831
CHST11	Other ISG	Non-ISG	0.946846	0.044718	Non-ISG	0.842134	-0.227724	ISG	0.0123147	0.361055	0.172386	0.0514472	-0.059021	-0.00894763	0.044718	0.000774688	0.586914	-0.276287	-0.17916	-1.03214	0.236632	0.553764	0.361055	0.357234
WHAMM	Other ISG	Non-ISG	0.710794	0.156818	Non-ISG	0.567796	0.248036	ISG	0.0064661	0.423567	0.0197889	-0.200097	0.165409	0.169725	0.278699	-0.152104	0.156818	0.00939153	0.252212	0.248036	NA	0.806289	0.0398581	0.423567
KCNMB1	Other ISG	Non-ISG	0.73746	0.0871563	Non-ISG	0.637422	-0.0467346	ISG	0.00966111	0.375827	-0.615713	0.0871563	2.13174	-0.211776	0.0768306	0.387693	0.781191	0.44495	-0.139171	0.0457017	-0.622077	0.89063	0.00240782	0.375827
LSS	MDM-specific ISG	Non-ISG	0.860943	0.0918817	Non-ISG	0.706291	0.0261713	ISG	0.0394306	0.572674	-0.0537926	0.174178	-0.0741574	-0.0258443	0.159343	0.0918817	0.14673	0.0788677	-0.026525	-0.0742436	0.154057	0.606917	0.572674	0.0888916
NECAP2	MDM-specific ISG	Non-ISG	0.987135	-0.0396464	Non-ISG	0.458018	0.00655319	ISG	0.00987538	0.408152	-0.0230906	-0.0942523	-0.147534	0.139554	-0.0553649	0.0912524	-0.0396464	0.174578	-0.246468	-0.161472	0.194733	0.408152	0.386882	0.471833
GATA6	Other ISG	Non-ISG	0.996671	0.0256511	Non-ISG	0.446638	-0.414212	ISG	0.0439688	0.371822	-0.697633	0.0256511	-0.956824	0.929486	0.726765	0.137642	-0.721233	-0.818882	0.254162	-1.44585	-0.00954212	0.371822	0.302357	0.591439
CNIH4	MDM-specific ISG	Non-ISG	0.837591	-0.00157531	Non-ISG	0.263756	0.18712	ISG	0.0192335	0.351554	-0.109953	0.0687564	-0.173753	-0.0301963	0.0667663	0.195982	-0.00157531	0.262283	0.134848	-0.121012	0.239392	0.780722	0.351554	0.132218
TOP1	Other ISG	Non-ISG	0.848897	0.0363668	Non-ISG	0.00129594	0.121527	ISG	0.00250868	0.321981	0.00549505	0.0363668	-0.0601553	0.0364554	-0.0129209	0.20284	0.091137	0.179448	-0.162214	0.0636056	1.39034	1.07397	0.321981	-0.133318
WASL	MDM-specific ISG	Non-ISG	0.944133	0.014278	Non-ISG	0.735179	-0.00837824	ISG	0.00933373	0.460121	0.190449	0.0542393	-0.187675	0.0762843	0.014278	-0.217802	-0.0933974	-0.133013	-0.110097	0.0933404	0.153022	0.460121	0.290432	0.509313
ITGA10	Other ISG	Non-ISG	0.631405	0.00147218	Non-ISG	0.89139	0.0492703	ISG	0.0204077	0.324456	0.153391	0.00147218	-0.266314	-0.111242	0.119386	0.511363	-0.00559156	-0.0352879	0.133828	0.568448	-0.0645573	0.776478	0.157697	0.324456
GDAP1	Other ISG	Non-ISG	0.802339	0.0278974	Non-ISG	0.381791	0.358622	ISG	0.00280588	0.481955	0.0278974	-0.169658	-0.0382593	0.0493268	0.112448	-0.289739	0.0896839	0.16017	0.557074	1.13318	-0.0501958	1.06649	-0.292212	0.481955
AMBRA1	Other ISG	Non-ISG	0.4935	0.139145	Non-ISG	0.269625	0.108847	ISG	0.0389526	0.474553	0.231967	-0.0474036	0.298482	0.1172	-0.120352	0.358824	0.139145	0.111143	0.188009	-0.00590774	0.106551	0.760751	0.0191484	0.474553
BBS7	Other ISG	Non-ISG	0.963583	-0.0579676	Non-ISG	0.00379017	0.109537	ISG	0.00464146	0.500167	-0.0579676	0.110449	-0.0740615	0.00613821	-0.0868596	0.0300053	-0.141526	0.13688	0.0821939	0.0517731	1.06944	0.616214	0.500167	0.136168
MAP3K6	Other ISG	Non-ISG	0.956748	-0.0680648	Non-ISG	0.496046	0.126303	ISG	0.0294599	0.357874	-0.0680648	-0.0143691	0.0334694	-0.213237	-0.0790886	-0.0707154	-0.0558076	-0.00816149	-0.283194	0.454297	0.260768	1.03775	-0.144119	0.357874
ZC3H3	MDM-specific ISG	Non-ISG	0.947659	0.0617821	Non-ISG	0.938767	-0.0148624	ISG	0.01328	0.280649	0.109922	-0.0942642	0.0617821	-0.0436328	0.124476	0.209832	-0.0545459	0.0214433	-0.051168	0.0725308	-0.0754985	0.739892	0.280649	0.23073
NKAPL	Other ISG	Non-ISG	0.952692	-0.6014	Non-ISG	0.702909	-0.207392	ISG	0.0330622	0.270501	-0.603442	0.234098	-1.32615	-1.40217	-0.6014	-0.253821	1.02172	-0.207392	1.47081	-0.290761	NA	0.710661	0.270501	0.267657
NSRP1	MDM-specific ISG	Non-ISG	0.996671	0.0557351	Non-ISG	0.182667	-0.000725413	ISG	0.0030418	0.309933	0.0673962	-0.087281	0.0878741	0.0458338	0.0557351	0.0512956	0.127776	-0.000725413	-0.00650133	NA	0.267633	0.880452	0.309933	0.0577549
RFTN1	Other ISG	Non-ISG	0.962457	-0.019685	Non-ISG	0.981402	-0.0241378	ISG	0.0030902	0.27509	0.00484392	0.0463201	-0.03548	0.041298	-0.019685	-0.156416	-0.202163	0.344534	-0.153613	0.0706232	-0.118899	1.07229	0.27509	-0.103178
STARD5	Other ISG	Non-ISG	0.982651	0.0108128	Non-ISG	0.984254	0.20727	ISG	0.00302382	0.288383	-0.0304952	NA	0.0972705	-0.263691	0.0356689	0.0849818	-0.0140434	0.313291	-0.581769	0.20727	NA	0.858845	0.0921368	0.288383
CRLF3	MDM-specific ISG	Non-ISG	0.845094	-0.0405881	Non-ISG	0.0138611	-0.181539	ISG	0.00982769	0.496749	-0.0778606	-0.19202	-0.0444635	0.0666327	0.0498736	-0.0215455	-0.0405881	0.0542847	-0.208378	-0.154699	-0.659323	0.496749	0.224183	0.513328
PGAM1	Other ISG	Non-ISG	0.998362	-0.0113476	Non-ISG	0.359529	0.036795	ISG	0.0402306	0.53489	0.0152669	NA	-0.0321467	-0.11939	0.174987	0.00945153	-0.0788951	-0.132617	0.206207	0.438411	-0.33958	0.839979	0.53489	-0.144625
LENG1	MDM-specific ISG	Non-ISG	0.97118	0.0232417	Non-ISG	0.823992	0.198637	ISG	0.00647909	0.464734	0.0105736	NA	-0.0602605	-0.0703987	0.187792	0.0359097	0.096583	0.210131	0.313723	0.187143	-0.277359	0.464734	0.297623	0.467357
EED	MDM-specific ISG	Non-ISG	0.970226	-0.0292655	Non-ISG	0.91087	0.149041	ISG	0.00205537	0.409646	-0.0876363	0.0391954	-0.0292655	0.0433275	0.0940363	-0.102094	-0.139335	0.167285	0.174749	0.130796	-0.182521	0.645125	NA	0.174168
TRAF2	Other ISG	Non-ISG	0.0143032	0.0501821	Non-ISG	0.976314	0.0210975	ISG	0.00318573	0.307146	0.332178	0.166145	0.0501821	-0.184131	-0.113725	0.384667	-0.014286	0.132746	0.334341	-0.0969141	-0.0905506	0.744259	0.173998	0.307146
SETX	Other ISG	Non-ISG	0.010916	0.12168	Non-ISG	0.0012154	0.20533	ISG	0.0225078	0.366306	0.0855431	0.10396	0.147043	-0.0130775	0.12168	0.433843	0.478172	0.170955	0.239704	-0.0176492	0.669517	0.366306	0.0616228	0.79438
MLLT6	Other ISG	Non-ISG	0.990174	0.0994684	Non-ISG	0.128076	0.230044	ISG	0.0379544	0.4075	0.07068	-0.284325	0.0836616	0.0994684	0.223166	0.217673	0.290858	-0.330702	0.108629	0.351459	0.455089	0.4075	0.167953	0.642151
FYCO1	MDM-specific ISG	Non-ISG	0.959099	0.0664758	Non-ISG	0.00765628	0.250472	ISG	0.00832842	0.410363	0.110608	-0.0653433	0.0227527	-0.145574	0.0664758	0.151958	0.20924	0.10307	0.241675	0.259269	0.400454	0.562578	0.24272	0.410363
MRPS18A	MDM-specific ISG	Non-ISG	0.936898	0.0909206	Non-ISG	0.684318	0.0383425	ISG	0.00188256	0.293649	-0.0170074	-0.0220099	0.0909206	0.0294304	0.214455	0.116211	0.250858	0.233825	-0.000313447	0.0769985	-0.000973684	0.668692	0.251898	0.293649
MRPL1	Other ISG	Non-ISG	0.961975	-0.00832751	Non-ISG	0.513696	0.257908	ISG	0.000438933	0.36229	-0.00832751	-0.105944	-0.0851624	0.0756933	-0.061502	0.00788586	0.0271024	0.229159	0.454854	0.286658	0.115796	0.769305	0.36229	0.0784851
GTF2F1	MDM-specific ISG	Non-ISG	0.979578	0.0668559	Non-ISG	0.430364	0.160582	ISG	0.0341133	0.366703	0.135951	-0.0439805	0.0668559	-0.0794616	0.291023	0.0354722	0.101728	-0.0427274	0.262421	0.112515	0.208649	0.366703	0.270923	0.569905
MED6	MDM-specific ISG	Non-ISG	0.994496	-0.00106992	Non-ISG	0.125997	0.110796	ISG	0.000169632	0.305297	-0.00106992	0.266861	0.0343455	-0.0625898	-0.0524997	-0.317602	0.0511341	0.0278188	0.153926	0.0676668	0.312556	0.652153	0.249722	0.305297
GABPB1	MDM-specific ISG	Non-ISG	0.994496	-0.0503287	Non-ISG	0.894089	0.121747	ISG	0.00108732	0.31374	-0.0503287	0.0243139	0.0351085	-0.0587166	-0.0959121	-0.0331272	-0.0725173	0.115776	0.223337	0.127717	-0.188803	0.952864	0.31374	-0.0629892
NOL8	MDM-specific ISG	Non-ISG	0.98547	0.0240298	Non-ISG	0.985799	0.0692306	ISG	0.0452996	0.471729	0.0100276	0.0267544	0.0889519	0.0240298	-0.129505	-0.0105763	0.112904	-0.0165799	0.174915	0.155041	-0.0642665	0.471729	0.631513	0.0975031
EXT2	MDM-specific ISG	Non-ISG	0.985122	0.00944752	Non-ISG	0.396558	0.0314796	ISG	0.00228926	0.324644	-0.00867562	-0.0559746	0.0035089	0.14351	0.0166684	0.00944752	0.0313356	0.0636691	-0.000709955	-0.0173037	0.154734	0.634318	0.324644	0.241473
DTNBP1	Other ISG	Non-ISG	0.989057	0.0730983	Non-ISG	0.000542942	0.102108	ISG	0.000751466	0.328635	0.203709	-0.0779098	0.00541959	0.0552166	0.126397	0.0804083	0.0730983	0.377852	-0.221479	-0.173635	1.37831	0.714277	0.154495	0.328635
SLC35D2	Other ISG	Non-ISG	0.97118	-0.1303	Non-ISG	0.945104	-0.0121614	ISG	0.00985408	0.330936	-0.133512	-0.0349194	0.484786	1.24615	-1.10867	-0.1303	-0.31702	-0.00674201	0.0251605	-0.647781	-0.0175807	0.330936	0.115274	0.747484
PSMB2	MDM-specific ISG	Non-ISG	0.720546	0.0669695	Non-ISG	0.950719	-0.00897797	ISG	0.0129651	0.405388	0.120964	0.184538	-0.077859	0.0669695	0.0274176	-0.0301923	0.132802	-0.0220674	0.156492	-0.0286154	0.00411144	0.462871	0.325008	0.405388
C9orf85	MDM-specific ISG	Non-ISG	0.955451	0.00826655	Non-ISG	0.91458	0.0440069	ISG	0.00351821	0.470675	0.102915	-0.154377	0.00807536	0.0199388	0.153835	-0.00798409	0.00826655	-0.138784	0.237026	0.194417	-0.106403	0.470675	0.16732	0.554611
STAP2	Other ISG	Non-ISG	0.911646	0.161082	Non-ISG	0.215926	-0.0180684	ISG	0.0377671	0.41996	0.50035	-0.0389808	0.15848	0.161082	-1.06887	0.265432	0.899065	1.79223	-0.35248	-0.198595	0.162458	0.816652	-0.0459715	0.41996
ZNF75A	MDM-specific ISG	Non-ISG	0.996671	0.0662552	Non-ISG	0.776761	0.100401	ISG	0.0043317	0.407003	-0.0269665	-0.125638	0.0662552	-0.107893	0.104988	0.146022	0.190619	0.0389926	0.145566	0.131146	0.0696564	0.552389	0.23086	0.407003
SP4	MDM-specific ISG	Non-ISG	0.622208	-0.0538686	Non-ISG	0.336736	0.226527	ISG	0.0123102	0.298373	0.10522	0.170264	-0.165562	-0.119116	-0.0720464	0.32131	-0.0538686	0.17271	0.328806	-0.078783	0.280343	0.584205	0.298373	0.292994
COL9A2	MDM-specific ISG	Non-ISG	0.702756	-0.0939302	Non-ISG	0.932093	-0.144079	ISG	0.0252698	0.336915	-0.109826	-0.0939302	-0.0183869	-0.34207	0.187908	-0.352642	-0.0285085	-0.571493	-0.141442	-0.146715	0.128091	0.336915	0.0602554	0.778346
R3HCC1L	MDM-specific ISG	Non-ISG	0.732085	-0.0633716	Non-ISG	0.758927	0.101685	ISG	0.00635881	0.385334	0.0450345	-0.213905	0.0691015	-0.0633716	-0.243049	-0.0709062	0.174322	0.18429	0.116886	0.0864838	-0.00608736	0.437238	0.349482	0.385334
PYHIN1	Other ISG	Non-ISG	0.905172	0.284869	Non-ISG	0.663532	0.167036	ISG	0.0389528	0.384368	0.201435	0.176631	0.284869	0.302667	0.457005	0.135994	0.464959	0.135634	0.367402	0.198438	0.123999	0.579467	0.384368	0.207983
FKRP	MDM-specific ISG	Non-ISG	0.979395	0.0735955	Non-ISG	0.208551	0.0537491	ISG	0.00218055	0.495802	0.0735955	-0.0511033	0.10447	0.0824966	0.00820376	-0.034482	0.132273	0.0215605	0.146818	0.0859378	-0.563288	0.495802	0.112455	0.561694
MFSD14B	MDM-specific ISG	Non-ISG	0.992448	0.00449447	Non-ISG	0.589526	0.0957707	ISG	0.00275034	0.346597	-0.118214	-0.035292	0.00449447	0.0435655	-0.00615618	0.0321933	0.0177617	0.0325212	-0.0211609	0.15902	0.192364	0.668167	0.346597	0.153217
BTG3	Other ISG	Non-ISG	0.947659	0.0564946	Non-ISG	0.237064	0.486534	ISG	0.0356838	0.267236	-0.028046	0.36212	0.191458	0.0564946	-0.0283114	-0.245332	0.0709867	0.0654508	0.464674	0.508394	1.32543	1.29245	0.267236	-0.393697
HIST1H2BK	Other ISG	Non-ISG	0.963583	0.120089	Non-ISG	0.394942	-0.180595	ISG	0.0404841	0.297128	0.542019	0.140907	0.294328	0.0236324	0.120089	-0.100808	0.108788	0.163735	-0.260202	-0.178206	-0.182983	0.297128	0.24551	0.621638
FICD	Other ISG	Non-ISG	0.996671	-0.016224	Non-ISG	0.658693	0.201442	ISG	0.00703095	0.399272	-0.00182111	0.0911422	-0.122809	0.172669	-0.102484	-0.121346	-0.016224	0.0928622	0.408459	0.310022	-0.0129557	0.730837	0.399272	0.0230853
TFG	Other ISG	Non-ISG	0.97565	0.0833186	Non-ISG	0.000666698	0.214549	ISG	0.000793582	0.377188	0.135807	-0.000247861	0.102933	0.0909421	NA	-0.00805599	0.0756951	0.0859556	0.261539	0.167558	0.559046	0.752077	0.377188	0.0189298
HAX1	MDM-specific ISG	Non-ISG	0.687503	0.0529113	Non-ISG	0.416001	0.157218	ISG	0.00985408	0.424114	0.183941	0.0642149	-0.0359636	0.0301138	0.0529113	0.125258	0.0364805	0.278809	0.274442	0.0359127	0.0399943	0.478112	0.424114	0.244989
RBM22	MDM-specific ISG	Non-ISG	0.915258	0.0348391	Non-ISG	0.224869	-0.0259587	ISG	0.000593319	0.304889	0.135982	-0.134687	0.0348391	0.142623	0.0387708	-0.066248	-0.00224663	-0.0773095	-0.0729878	0.0210705	0.340033	0.708208	0.304889	0.133861
DNAJC7	Other ISG	Non-ISG	0.965119	-0.0230594	Non-ISG	0.177488	0.253207	ISG	0.00375793	0.486442	0.301316	-0.0541525	-0.226312	-0.0546347	-0.0230594	-0.00955504	0.0556195	0.247445	0.255068	0.251346	0.27736	0.579657	0.486442	0.0739061
ERO1A	Other ISG	Non-ISG	0.985153	0.0077242	Non-ISG	0.0822077	0.223239	ISG	0.00866835	0.576196	-0.0545283	0.0533982	0.00663764	0.0974528	0.0470647	-0.0380961	0.0077242	0.133863	0.386852	0.17776	0.268719	0.807994	0.576196	-0.250538
AAMDC	MDM-specific ISG	Non-ISG	0.996671	-0.0204039	Non-ISG	0.666936	-0.127839	ISG	0.0239734	0.432116	0.0201171	NA	-0.0815051	-0.105731	0.0136132	-0.054421	0.384879	0.0830051	-0.470806	-0.127839	NA	0.432116	0.222779	0.476366
RAP2C	MDM-specific ISG	Non-ISG	0.57568	-0.0478525	Non-ISG	0.381186	0.165175	ISG	0.0203525	0.275358	-0.191991	-0.0478525	-0.0374602	0.00128838	0.035225	-0.214564	-0.262602	0.132916	0.197434	-0.141319	0.32899	0.770511	0.275358	0.0841665
RAB38	Other ISG	Non-ISG	0.923657	0.000941322	Non-ISG	0.0939847	0.342898	ISG	0.0121195	0.53335	-0.380621	0.246046	0.000941322	-0.0540096	-0.304979	0.166711	0.227997	0.213356	0.472439	-0.0859854	0.686375	0.592806	-0.00187031	0.53335
FLOT1	MDM-specific ISG	Non-ISG	0.979305	-0.0455269	Non-ISG	0.76416	-0.0190004	ISG	0.0323556	0.395701	-0.0746568	-0.150282	0.152665	-0.0552936	0.104186	0.254641	-0.0455269	-0.260613	0.036911	-0.0749119	0.361589	0.596635	0.128013	0.395701
NKIRAS2	MDM-specific ISG	Non-ISG	0.915626	-0.0186318	Non-ISG	0.146324	-0.0955248	ISG	0.0415583	0.374037	0.0870297	0.2191	-0.0186318	-0.054396	-0.0635503	-0.046722	0.0691212	-0.101999	-0.022862	-0.0890506	-0.372752	0.374037	0.348158	0.393453
RBX1	Other ISG	Non-ISG	0.888485	0.0643854	Non-ISG	0.421123	0.181236	ISG	0.00123973	0.473571	0.120361	0.041451	-0.0214209	-0.0208726	0.0911755	0.0643854	0.127813	0.59974	0.275601	0.0868718	-0.0594893	0.52689	0.115059	0.473571
CHD1	Other ISG	Non-ISG	0.688121	-0.0427363	Non-ISG	0.000358236	0.224649	ISG	0.0109486	0.309249	-0.016076	0.0119378	-0.0427363	0.0170614	-0.14155	-0.244465	-0.195612	0.485737	-0.03644	-0.053532	0.94303	0.607435	0.309249	0.193954
NBPF26	Other ISG	Non-ISG	0.994666	-0.103519	Non-ISG	0.983872	0.0685184	ISG	0.0493902	0.369804	-0.228054	NA	NA	NA	NA	0.0210155	NA	0.0685184	NA	NA	NA	0.369804	NA	NA
REXO1	MDM-specific ISG	Non-ISG	0.970678	0.0848281	Non-ISG	0.367622	-0.055329	ISG	0.0407145	0.376191	0.0848281	-0.0482942	0.0843529	0.151782	0.103121	0.039322	0.21926	-0.112613	-0.166848	0.00195511	0.291995	0.376191	0.455056	0.2767
SNAPIN	MDM-specific ISG	Non-ISG	0.995001	0.105468	Non-ISG	0.216511	0.128699	ISG	0.00285013	0.32756	0.244561	-0.176392	-0.124283	0.105468	-0.126875	0.201669	0.127011	0.128627	0.128771	-0.143106	0.312418	0.503452	0.274036	0.32756
NSUN6	Other ISG	Non-ISG	0.954265	0.0920238	Non-ISG	0.0299911	0.214466	ISG	0.017352	0.352945	0.109486	-0.190378	0.0336076	0.139341	0.119368	0.0131482	0.0920238	0.189667	-0.0247542	0.239264	0.92133	0.505357	0.245025	0.352945
CLIC1	MDM-specific ISG	Non-ISG	0.708187	0.0604336	Non-ISG	0.298988	0.16477	ISG	0.00398386	0.332511	0.00636509	0.0604336	0.0572594	0.0446533	0.219962	0.12639	0.303111	0.226403	0.329697	0.100737	0.103136	0.554985	0.212936	0.332511
TRMT1L	Other ISG	Non-ISG	0.790366	0.0757727	Non-ISG	0.929796	0.0532636	ISG	0.0228552	0.532409	0.0757727	0.204281	-0.0720128	0.00206163	0.00107826	0.331528	0.288404	0.217988	0.050009	0.0565182	-0.029443	0.591851	-0.02475	0.532409
HCFC2	Other ISG	Non-ISG	0.995001	0.0183415	Non-ISG	0.51617	0.0998052	ISG	0.00623913	0.546926	0.00988231	-0.0447612	-0.216284	0.19256	0.0183415	0.0349191	0.287788	0.307393	0.0712822	-0.134686	0.128328	1.08918	-0.539299	0.546926
PPIC	Other ISG	Non-ISG	0.963207	0.319336	Non-ISG	0.956001	-0.125767	ISG	0.0179358	0.43924	0.319336	-0.118357	0.434474	1.68139	1.03682	-0.423325	0.032955	-0.0378612	-0.239958	-0.213672	0.0274069	0.512925	0.14434	0.43924
MED13L	MDM-specific ISG	Non-ISG	0.73746	-0.0801536	Non-ISG	0.427473	-0.0116871	ISG	0.0164452	0.289542	0.00707264	-0.166774	0.214891	-0.0801536	-0.246505	-0.122183	0.311464	0.0362657	-0.05964	-0.150236	0.276851	0.561303	0.289542	0.244627
SH3GLB1	Other ISG	Non-ISG	0.992448	0.115545	Non-ISG	0.00892144	0.256967	ISG	0.000925385	0.297237	-0.0143221	-0.119537	0.161551	0.115545	0.208915	0.0375579	0.296267	0.100024	0.308412	0.35245	0.205522	0.767746	0.0196555	0.297237
ZEB1	Other ISG	Non-ISG	0.727755	-0.122582	Non-ISG	0.746796	-0.104921	ISG	0.0443108	0.278217	-0.0163841	-0.0511575	-0.122582	-0.291115	0.130161	-0.17111	-0.173785	0.0233539	-0.233196	-0.991854	0.0389728	1.05637	-0.250138	0.278217
STK24	MDM-specific ISG	Non-ISG	0.99757	0.035091	Non-ISG	0.164953	-0.0102855	ISG	0.0442191	0.356232	-0.00239574	0.0466556	0.0457527	0.100146	-0.0570126	-0.0760622	0.035091	0.00852245	-0.0608648	-0.0290935	0.325183	0.728692	0.356232	-0.000694891
RHBDD1	MDM-specific ISG	Non-ISG	0.940748	0.0903262	Non-ISG	0.0945843	0.195768	ISG	0.00198178	0.325256	0.236967	-0.00105311	-0.0420049	0.0903262	0.170347	0.140247	0.0494618	0.308482	0.0470553	0.211385	0.180152	0.565921	0.192171	0.325256
CBLL1	MDM-specific ISG	Non-ISG	0.712848	-0.0188813	Non-ISG	0.840055	0.169959	ISG	0.0342276	0.364092	-0.0402636	-0.20011	0.0507423	-0.108725	0.0291029	-0.0188813	0.0142454	0.209015	0.130903	0.278318	-0.316371	0.395188	0.364092	0.323673
MTG1	Other ISG	Non-ISG	0.985267	-0.0119857	Non-ISG	0.130867	0.276253	ISG	0.0202979	0.378394	0.0731791	-0.0277476	-0.058465	-0.0119857	0.0727515	0.0655009	-0.0176743	0.0326782	0.557191	0.398106	0.1544	0.378394	0.098865	0.604871
ZNF613	MDM-specific ISG	Non-ISG	0.939304	0.0675884	Non-ISG	0.851658	0.100164	ISG	0.00722274	0.403862	-0.0431902	0.0727125	0.0509812	0.252121	0.0555448	0.0675884	0.204008	0.160886	0.205236	-0.13574	0.0394416	0.418032	0.254104	0.403862
CCDC186	Other ISG	Non-ISG	0.794025	0.0248074	Non-ISG	0.00512509	-0.00146826	ISG	0.00402251	0.302153	0.0248074	-0.224899	0.0790458	0.187535	0.222033	-0.0246422	-0.03727	0.290391	-0.36024	-0.293327	1.27667	0.959492	-0.18576	0.302153
H3F3B	Other ISG	Non-ISG	0.909564	0.0442311	Non-ISG	0.159741	0.0766453	ISG	0.00250872	0.425245	0.231135	0.0442311	0.0054736	0.160313	0.0880356	0.00801001	-0.0225327	0.144356	0.00893436	-0.123844	0.323006	0.681822	0.425245	-0.0329293
SELENOS	MDM-specific ISG	Non-ISG	0.960444	0.0055606	Non-ISG	0.458018	0.0993208	ISG	0.000654486	0.347296	0.0558878	-0.135794	-0.00961305	0.0055606	0.0124634	0.0511604	-0.0547507	0.0453136	0.203923	0.0969012	0.10174	0.779147	0.347296	-0.0539105
FAM111A	Other ISG	Non-ISG	0.749133	0.113488	Non-ISG	0.676195	0.102252	ISG	0.0223037	0.337259	0.131388	0.113488	-0.0461765	-0.0199867	0.00970301	0.149551	0.161209	0.144289	-0.0602206	0.177476	0.0602152	0.958711	0.337259	-0.225879
TMEM131	MDM-specific ISG	Non-ISG	0.894184	-0.0622069	Non-ISG	0.948125	-0.0299338	ISG	0.0118381	0.355796	0.126266	-0.0755739	0.0384941	-0.161769	0.0892913	-0.0622069	-0.102095	0.248926	-0.258028	-0.0299338	NA	0.355796	0.337035	0.375578
GORAB	Other ISG	Non-ISG	0.971615	-0.00309573	Non-ISG	0.0856566	-0.0140202	ISG	0.00196023	0.318943	0.0674122	0.138047	0.0405541	-0.0947673	-0.0577891	-0.279148	-0.00309573	-0.0370684	0.12066	0.00902794	-0.84353	0.696911	0.318943	0.0500918
CCDC77	Other ISG	Non-ISG	0.344454	0.138609	Non-ISG	0.771288	-0.0179867	ISG	0.0235877	0.312895	0.138609	0.355648	-0.0410439	0.0764628	0.142678	0.0627073	0.382577	0.010001	-0.0459745	0.202074	-0.219822	0.312895	0.486172	0.266143
SENP7	MDM-specific ISG	Non-ISG	0.971061	-0.0261717	Non-ISG	0.743959	-0.0834399	ISG	0.0136073	0.271248	-0.0298701	-0.0261717	-0.164637	0.0801225	0.120873	-0.0950865	0.0449276	-0.020316	-0.107325	-0.211343	-0.0595545	0.626304	0.167562	0.271248
SLX4	MDM-specific ISG	Non-ISG	0.982637	0.0423066	Non-ISG	0.889251	-0.1059	ISG	0.0432939	0.395878	0.151621	-0.0873935	0.0853411	-0.0505103	0.0477331	0.02966	0.0423066	-0.147032	-0.151076	-0.064767	0.00995807	0.395878	0.120489	0.541766
KYAT3	MDM-specific ISG	Non-ISG	0.915258	-0.0218499	Non-ISG	0.992729	0.0319894	ISG	0.0235985	0.323862	0.0254417	NA	-0.191978	0.0330802	0.0826285	-0.0691415	-0.0824561	-0.0852795	0.0873798	0.0319894	NA	0.441368	0.323862	0.291759
TMBIM1	Other ISG	Non-ISG	0.631405	0.198046	Non-ISG	0.0208093	-0.132256	ISG	0.00926662	0.333251	0.169882	0.225467	0.198046	0.218161	0.00555912	0.203374	-0.169703	0.0918722	-0.197761	-0.0667513	-0.411041	0.445431	0.333251	0.273533
CHIC2	MDM-specific ISG	Non-ISG	0.870087	-0.0488642	Non-ISG	0.0520827	-0.0151723	ISG	0.0143884	0.307615	-0.0488642	-0.111849	0.227103	0.159372	0.153797	-0.186363	-0.0505991	-0.0706372	0.0402926	0.0750691	-0.500976	0.505189	0.307615	0.236166
SNX14	MDM-specific ISG	Non-ISG	0.939215	-0.0379574	Non-ISG	0.789924	0.00419588	ISG	0.0218378	0.368626	-0.141686	0.00194951	-0.00891549	-0.185267	0.191723	-0.121817	-0.0379574	0.110751	0.0780431	-0.0696513	-0.121123	0.391294	0.286551	0.368626
ATG12	MDM-specific ISG	Non-ISG	0.696302	0.0559799	Non-ISG	0.791396	0.0763483	ISG	0.0100232	0.353969	-0.0336961	0.33573	0.17262	0.141856	-0.159318	-0.0146369	0.0559799	0.137295	0.0998332	0.0528635	0.0229169	0.243999	0.442238	0.353969
HCK	Other ISG	Non-ISG	0.868589	0.0114514	Non-ISG	0.924574	0.050469	ISG	0.00709988	0.461736	-0.424402	0.0763203	-1.15702	0.15775	-0.191214	0.566173	0.0114514	0.215649	0.0556511	0.0452869	-0.148025	0.488811	0.0803731	0.461736
POLR2M	Other ISG	Non-ISG	0.955451	-0.103497	Non-ISG	0.487316	0.0608521	ISG	0.0364851	0.342925	-0.306079	-0.108522	-0.0012151	0.851103	-0.103497	0.0566208	-0.445264	0.322484	-0.200779	0.331508	-0.38878	0.397221	NA	0.288629
MPP5	Other ISG	Non-ISG	0.920994	-0.0475918	Non-ISG	0.201862	-0.141443	ISG	0.0243035	0.330655	-0.154228	0.379374	-0.0475918	0.00968808	-0.263121	-0.237611	0.326215	-0.190259	0.104078	-0.0926273	-0.477062	0.618418	0.0795156	0.330655
VPS29	MDM-specific ISG	Non-ISG	0.924569	0.0206746	Non-ISG	0.177816	0.127559	ISG	0.00208761	0.297133	-0.0647223	0.108832	-0.135926	0.241347	0.0596393	-0.0333757	0.0206746	0.170206	-0.132592	0.0849125	0.264522	0.647004	0.297133	0.0831144
KPNB1	Other ISG	Non-ISG	0.135375	0.0759704	Non-ISG	0.0331712	0.205308	ISG	0.00140917	0.329526	0.38583	0.0759704	-0.0804275	-0.160644	0.0577116	0.27676	0.302481	0.203335	0.207281	0.118259	0.36014	0.804471	0.329526	-0.109698
MBIP	MDM-specific ISG	Non-ISG	0.955451	-0.0249181	Non-ISG	0.973698	0.0550736	ISG	0.0407205	0.303628	-0.150317	0.0846455	-0.0249181	-0.00819871	-0.0201208	-0.172151	-0.177816	-0.104777	0.136242	0.106161	0.0039861	0.303628	0.521821	0.197107
CASK	Other ISG	Non-ISG	0.948372	-0.107236	Non-ISG	0.735179	0.200735	ISG	0.0197775	0.290516	-0.107236	0.243299	-0.216442	-0.20048	-0.15509	-0.0747864	0.127067	-0.145627	0.241362	0.160108	0.305018	0.770296	-0.0446761	0.290516
USP10	MDM-specific ISG	Non-ISG	0.967076	-0.0956197	Non-ISG	0.902326	0.0967299	ISG	0.00411296	0.377375	0.0227513	-0.10878	0.235359	-0.12612	-0.100712	0.0653685	-0.0956197	0.0178647	0.186278	0.175595	-0.0332363	0.402949	0.377375	0.231454
ZNF22	MDM-specific ISG	Non-ISG	0.631405	-0.071717	Non-ISG	0.924252	-0.0101496	ISG	0.0362474	0.279776	-0.24968	-0.277703	0.00196209	0.0780898	-0.071717	-0.0817427	-0.0264214	0.114479	-0.0572536	-0.0957531	0.0369545	0.501895	0.229305	0.279776
CTSO	Other ISG	Non-ISG	0.971781	0.148064	Non-ISG	0.646261	0.253363	ISG	0.0170697	0.470907	0.148064	-0.376597	-0.321272	1.20004	0.843119	0.0484392	0.343931	0.311241	0.483891	0.195484	-0.0542493	0.470907	-0.114891	0.654949
DCTN4	Other ISG	Non-ISG	0.92881	0.0740222	Non-ISG	0.91864	0.0478633	ISG	0.0205398	0.341524	0.0740222	0.233992	0.167656	0.0219946	0.030739	-0.219839	0.319306	0.187238	0.327517	-0.0915117	-0.154395	0.341524	0.149344	0.518368
SMAD4	MDM-specific ISG	Non-ISG	0.983113	-0.0303648	Non-ISG	0.297663	0.0877662	ISG	0.022315	0.287849	-0.209613	-0.0296448	-0.0850184	-0.0303648	-0.0379063	0.0373686	0.0632908	0.0876728	-0.0277823	0.0878595	0.253099	0.530511	0.176665	0.287849
DMXL1	Other ISG	Non-ISG	0.961924	0.00318101	Non-ISG	0.014587	0.248256	ISG	0.0198942	0.490185	-0.0907	0.00318101	0.235583	-0.0103624	-0.0903232	0.0308017	0.168008	0.0934178	0.403095	-0.207041	0.594624	0.52687	-0.0220661	0.490185
IL18BP	MDM-specific ISG	Non-ISG	0.99724	0.0597778	Non-ISG	0.283893	0.116998	ISG	0.0363926	0.273887	0.253638	-0.0630608	0.0615802	-0.404974	0.0307141	0.0597778	0.106334	-0.0308923	0.0960919	0.137903	0.224541	0.484358	0.273887	0.2351
DROSHA	Other ISG	Non-ISG	0.81987	0.0948549	Non-ISG	0.923048	0.0232084	ISG	0.0097835	0.275783	0.135001	0.232882	0.144584	0.0948549	0.00970354	-0.00782163	-0.0756039	0.0324554	0.0182181	-0.0251831	0.0281986	0.964772	-0.251665	0.275783
KDM2A	MDM-specific ISG	Non-ISG	0.828129	-0.0361839	Non-ISG	0.928901	-0.0970897	ISG	0.0199723	0.288028	-0.0223448	-0.12201	-0.228726	-0.143858	0.0561969	-0.0361839	0.0085535	-0.134563	-0.0596163	-0.167334	0.134155	0.27955	0.288028	0.419683
PDCD10	Other ISG	Non-ISG	0.611941	0.0443106	Non-ISG	0.984785	0.166625	ISG	0.0412882	0.397604	0.141933	0.131177	-0.0451729	0.00581678	0.0443106	0.0808999	0.0318773	0.287728	0.200446	0.132804	-0.170129	0.560074	0.397604	0.0233915
GRIP2	Other ISG	Non-ISG	0.858305	0.0442132	Non-ISG	0.857078	0.911092	ISG	0.0461448	0.277313	0.580142	0.0442132	-0.622189	-0.513045	-0.0139269	0.291532	0.714668	-0.835208	0.911092	1.07233	NA	0.937741	-0.236433	0.277313
CARD6	Other ISG	Non-ISG	0.920994	0.0197837	Non-ISG	0.840019	-0.118054	ISG	0.0241884	0.30904	0.360942	0.0197837	-0.589777	-0.00517271	-0.647371	0.36872	0.245885	0.554471	-0.536845	-0.409185	0.173076	0.41315	0.244885	0.30904
C1orf216	MDM-specific ISG	Non-ISG	0.947659	-0.0146568	Non-ISG	0.998605	0.0169796	ISG	0.047715	0.291434	-0.0488193	NA	-0.152433	0.13203	0.0195057	0.108771	-0.126388	0.0551048	-0.269321	-0.0108884	0.0448476	0.508647	0.166718	0.291434
KAT5	MDM-specific ISG	Non-ISG	0.803011	-0.00871257	Non-ISG	0.775182	0.0044789	ISG	0.0106708	0.290917	0.159196	0.201687	-0.107951	-0.0392963	-0.00938075	-0.00871257	0.198968	-0.0181076	0.00326056	0.00569723	0.0835841	0.46338	0.206207	0.290917
MRPL44	MDM-specific ISG	Non-ISG	0.955451	-0.024728	Non-ISG	0.948125	0.00764648	ISG	0.0109074	0.273481	-0.56724	-0.0150615	-0.024728	-0.228206	-0.0660043	0.00622171	0.0876932	0.263676	0.0487733	-0.149759	-0.0334804	0.580871	0.273481	0.0950524
NIPSNAP3A	Other ISG	Non-ISG	0.798843	-0.0266924	Non-ISG	0.227937	0.130521	ISG	0.00833214	0.328257	-0.194799	0.462321	-0.0416568	-0.0622717	0.275074	-0.0266924	0.124185	0.223097	0.0379447	0.0292421	0.28771	0.587044	0.032758	0.328257
MED10	MDM-specific ISG	Non-ISG	0.899831	-0.126591	Non-ISG	0.596652	-0.018243	ISG	0.00261483	0.289396	-0.382743	0.031288	0.0594099	-0.0423094	-0.14674	-0.126591	-0.143158	-0.0700721	-0.0121735	-0.0243126	0.219844	0.700366	0.289396	-0.0432148
TATDN3	Other ISG	Non-ISG	0.894683	0.0272651	Non-ISG	0.588777	0.120463	ISG	0.0326097	0.361696	0.171304	NA	0.101388	0.00626422	0.00728676	-0.172757	0.0472435	0.298679	-0.0458336	0.120463	NA	0.744747	-0.161336	0.361696
ZNF207	MDM-specific ISG	Non-ISG	0.987135	-0.0729411	Non-ISG	0.97503	0.0566286	ISG	0.0105054	0.305566	-0.204097	0.0868701	0.0118545	0.189264	-0.0882433	-0.100285	-0.0729411	0.097138	0.0161192	0.114502	-0.0477313	0.639951	0.305566	-0.0115435
NRBP1	Other ISG	Non-ISG	0.386188	0.0991862	Non-ISG	0.805783	0.0339421	ISG	0.00718274	0.275773	0.0991862	0.169972	0.0515326	-0.081742	0.164411	0.0851067	0.512754	0.0903658	0.344813	-0.077177	-0.0224817	0.522857	0.275773	0.134562
UVRAG	Other ISG	Non-ISG	0.999743	0.098307	Non-ISG	0.0857026	0.160578	ISG	0.0329164	0.523678	0.098307	-0.125717	0.179082	0.0259049	-0.261456	0.129615	0.133045	0.458468	0.106468	0.1247	0.196456	0.814694	-0.405506	0.523678
PRKAB1	MDM-specific ISG	Non-ISG	0.677445	-0.150976	Non-ISG	0.0331138	0.0332283	ISG	0.0243413	0.295934	-0.15702	-0.275648	-0.0438354	-0.150976	-0.204884	0.0454604	-0.114674	0.0186818	0.0477749	0.145804	-0.594059	0.295934	0.210658	0.422892
ZNF394	MDM-specific ISG	Non-ISG	0.905172	-0.00640818	Non-ISG	0.802682	-0.042127	ISG	0.0180007	0.301225	-0.057403	0.0283946	-0.125515	0.0649213	0.000654227	-0.244241	-0.00640818	-0.15213	0.0111865	-0.027718	-0.0565359	0.382396	0.241761	0.301225
SP2	Other ISG	Non-ISG	0.971781	-0.00312575	Non-ISG	0.131516	0.131666	ISG	0.0351435	0.313343	0.391595	-0.117979	0.00623879	-0.00312575	-0.00419278	0.019012	-0.166868	0.109723	0.15361	0.0248846	0.379397	0.604379	0.00696053	0.313343
FBXL12	MDM-specific ISG	Non-ISG	0.996671	-0.0380155	Non-ISG	0.979178	0.0138455	ISG	0.016998	0.337029	-0.0821544	-0.0380155	-0.135361	0.197971	-0.100118	0.0635034	0.0753091	-0.0755123	0.00630638	0.0646467	0.0213847	0.605297	0.337029	-0.0187457
STBD1	Other ISG	Non-ISG	0.856502	-0.211528	Non-ISG	0.586592	-0.238713	ISG	0.0303213	0.437659	-0.0930594	0.2586	-0.302975	-0.465782	-0.482775	0.395568	-0.211528	-0.375166	-0.242898	-0.234528	0.0492383	0.786346	0.437659	-0.309384
FBXO34	Other ISG	Non-ISG	0.923134	-0.0981102	Non-ISG	0.00645205	-0.00176222	ISG	0.0160076	0.335138	-0.33704	0.0354916	-0.0151775	-0.122484	-0.0981102	-0.139151	-0.00746441	-0.178411	0.036827	-0.0403514	0.794185	0.368527	0.335138	0.200396
ARIH1	Other ISG	Non-ISG	0.899831	-0.0315031	Non-ISG	0.07784	0.103423	ISG	0.0254193	0.344865	-0.0668831	-0.0852481	-0.0315031	-0.0148774	0.103533	-0.0434638	0.0130188	0.0427324	0.164114	-0.0348609	0.509545	0.344865	0.00253409	0.555168
PAPOLG	Other ISG	Non-ISG	0.920994	0.0242224	Non-ISG	0.538307	0.141819	ISG	0.0232783	0.326717	0.0242224	-0.0592552	0.364538	-0.354446	-0.065683	0.195533	0.234507	0.147428	0.0749181	0.13621	0.147921	0.377529	0.326717	0.188295
SELENOK	Other ISG	Non-ISG	0.993796	0.0608461	Non-ISG	0.00767824	0.176795	ISG	0.00777409	0.373601	0.0354605	0.131888	0.10466	-0.0239453	0.0829216	-0.223542	0.0608461	0.14987	0.203721	0.112803	0.743966	0.475172	0.373601	0.0402167
SNRNP35	Other ISG	Non-ISG	0.996671	0.0805393	Non-ISG	0.417309	-0.157184	ISG	0.00829706	0.342675	0.0881311	-0.0866494	0.103758	0.0805393	-0.249997	0.0641532	0.156856	-0.0105262	-0.188161	-0.135858	-0.178509	0.673205	-0.127106	0.342675
THG1L	MDM-specific ISG	Non-ISG	0.977825	0.0473898	Non-ISG	0.988531	-0.00710241	ISG	0.0276166	0.342601	0.141165	0.00320483	0.00878822	0.0933056	0.0473898	-0.1286	0.0571544	0.0644541	-0.11503	-0.0345876	0.0203828	0.394162	0.342601	0.148861
ZMYM4	MDM-specific ISG	Non-ISG	0.895577	-0.0714047	Non-ISG	0.693185	-0.0531733	ISG	0.0125525	0.267001	0.273452	-0.124954	-0.101922	-0.0714047	-0.0325817	-0.0523433	-0.123442	0.13488	-0.0599193	-0.0464274	-0.14123	0.563476	0.0548125	0.267001
IDNK	Other ISG	Non-ISG	0.894184	-0.0255927	Non-ISG	0.372996	0.0590563	ISG	0.00481582	0.387085	-0.0609565	-0.1105	-0.0255927	0.0316177	0.201754	-0.191125	0.33363	0.137579	-0.019466	-0.326485	0.426449	0.387085	0.0313798	0.466432
SHC1	MDM-specific ISG	Non-ISG	0.99223	-0.0347876	Non-ISG	0.980806	-0.0125045	ISG	0.0189447	0.300776	0.119271	0.016206	-0.0716676	-0.0987713	-0.0791283	-0.0347876	0.0257545	-0.0302559	-0.110145	0.0781588	0.00524693	0.418231	0.300776	0.161786
TBPL1	Other ISG	Non-ISG	0.946846	0.0216186	Non-ISG	0.732767	0.147872	ISG	0.0479895	0.264999	-0.11337	0.178108	0.049316	-0.00735829	0.0576114	-0.064656	0.0216186	0.10622	0.387529	0.189524	-0.349219	0.355692	0.264999	0.252037
TRAF6	MDM-specific ISG	Non-ISG	0.953531	-0.031893	Non-ISG	0.567041	-0.0977611	ISG	0.0034644	0.326954	-0.135656	0.154987	0.204236	-0.032429	-0.031893	-0.0701077	0.0158866	-0.100466	0.0634544	-0.204053	-0.0950563	0.552597	-0.00843476	0.326954
CCDC107	Other ISG	Non-ISG	0.930504	0.113713	Non-ISG	0.867318	0.0202331	ISG	0.0249769	0.334844	0.150549	NA	0.255513	-0.185391	0.16821	0.0768763	0.0188949	-0.135873	0.282075	0.156328	-0.115862	0.334844	0.0172846	0.518557
DERL1	Other ISG	Non-ISG	0.963583	-0.0320416	Non-ISG	0.00693119	0.0823331	ISG	0.0389827	0.324586	0.24211	-0.0634149	-0.150539	0.00792883	-0.0492034	0.00258918	-0.0320416	0.293558	-0.128892	-0.140114	0.613075	0.576886	0.324586	-0.0330227
FRG1	MDM-specific ISG	Non-ISG	0.953531	-0.0501528	Non-ISG	0.614403	-0.0912669	ISG	0.0458713	0.299669	-0.0732728	0.000793348	0.0850948	-0.0501528	-0.133444	-0.0373926	-0.223818	-0.00640147	0.173602	-0.176722	-0.176132	0.299669	0.357666	0.210718
CCDC90B	MDM-specific ISG	Non-ISG	0.919146	0.048476	Non-ISG	0.0520581	0.120685	ISG	0.0277038	0.282815	0.048476	-0.00107762	-0.0761252	0.0926276	0.067652	0.141466	0.0349388	0.349438	0.0523325	0.0132903	0.189038	0.437364	0.146503	0.282815
GPATCH2	Other ISG	Non-ISG	0.752952	-0.0452007	Non-ISG	0.89384	0.122624	ISG	0.0241955	0.312718	0.00218239	-0.0628292	0.0160607	-0.0452007	-0.0909468	-0.257852	0.121901	0.0539674	0.191281	0.269095	0.0185861	0.312718	0.0436343	0.509465
RIPOR3	Other ISG	Non-ISG	0.650983	-0.0907515	Non-ISG	0.83622	0.1959	ISG	0.0406275	0.751484	-0.130459	-0.297375	-0.0907515	-0.201332	0.476944	-0.0863478	0.0538183	0.193908	0.297784	0.197891	-0.0561533	0.834189	-0.724645	0.751484
CERS6	Other ISG	Non-ISG	0.929225	-0.0172577	Non-ISG	0.283952	-0.0149988	ISG	0.0215084	0.430694	-0.0445861	-0.0847231	0.282591	0.00247264	-0.0172577	-0.323021	0.0804934	-0.18587	0.043821	-0.0738186	0.515516	0.814095	0.430694	-0.39094
ZNF619	Other ISG	Non-ISG	0.920994	0.216137	Non-ISG	0.932276	-0.0452508	ISG	0.0390894	0.281785	0.226005	0.000731256	NA	NA	NA	0.216137	NA	-0.0452508	NA	NA	NA	0.418998	0.144571	NA
BSCL2	MDM-specific ISG	Non-ISG	0.958962	-0.0393296	Non-ISG	0.772379	-0.141871	ISG	0.0358729	0.367575	-0.0331914	0.246121	-0.195546	-0.0803275	-0.0393296	-0.457608	0.0127194	-0.0922031	-0.19154	-0.219088	-0.0403146	0.474172	0.00106589	0.367575
SUPT4H1	MDM-specific ISG	Non-ISG	0.953531	-0.0334859	Non-ISG	0.160903	-0.159786	ISG	0.0266577	0.31451	-0.0290186	-0.0599012	-0.0334859	-0.0169161	-0.057772	0.0382458	-0.200306	0.227819	-0.335741	-0.0768951	-0.242677	0.469604	0.0512692	0.31451
NEK3	Other ISG	Non-ISG	0.958202	-0.0601863	Non-ISG	0.629343	0.0972013	ISG	0.0185127	0.297047	-0.121184	0.198451	-0.0601863	0.169698	-0.0178379	-0.391308	-0.226418	0.0501238	0.316346	-0.0233681	0.144279	0.368186	0.297047	0.16218
CGRRF1	MDM-specific ISG	Non-ISG	0.727064	-0.0416944	Non-ISG	0.300975	-0.0693133	ISG	0.0306773	0.290505	-0.171502	-0.127728	0.0181042	0.201923	0.0223502	-0.310234	-0.0416944	0.135487	-0.0178351	-0.120791	-0.341971	0.438819	0.290505	0.0979836
APEX2	Other ISG	Non-ISG	0.877003	0.0616594	Non-ISG	0.322224	0.0187568	ISG	0.0207795	0.414538	0.182481	-0.0113322	0.0616594	0.172345	0.000778021	0.190443	0.0351875	0.108632	-0.0711187	0.139276	-0.547253	0.434367	-0.0223313	0.414538
WDR44	Other ISG	Non-ISG	0.922907	0.0174953	Non-ISG	0.444221	0.0569284	ISG	0.0490095	0.354792	0.0174953	0.137006	-0.174642	-0.160665	-0.381503	0.0351184	0.10253	0.302907	-0.106594	-0.244692	0.22045	0.421431	0.0441337	0.354792
MAP4	Other ISG	Non-ISG	0.655159	0.151164	Non-ISG	0.56997	0.101727	ISG	0.0404821	0.269542	0.205841	0.0395058	0.151164	0.182729	-0.231817	0.151084	0.158991	0.12549	0.369438	0.0779642	0.0470464	0.668149	0.269542	-0.133169
ST7L	Other ISG	Non-ISG	0.955451	0.0880643	Non-ISG	0.45638	-0.00925301	ISG	0.0453395	0.302267	0.0880643	-0.0504453	0.126062	-0.128725	0.241763	0.0689186	0.325195	-0.0435761	0.170397	0.02507	-0.189088	0.302267	0.0755958	0.424449
ATAD2B	Other ISG	Non-ISG	0.981593	-0.0886696	Non-ISG	0.919194	-0.0319116	ISG	0.0212587	0.30998	0.155515	-0.0886696	-0.24134	-0.143658	-0.0993454	0.0865542	0.0697815	0.25114	-0.0319116	-0.216958	NA	0.525368	-0.0372014	0.30998
LSM1	Other ISG	Non-ISG	0.996671	0.0252809	Non-ISG	0.864603	0.102626	ISG	0.00212019	0.282361	-0.115199	0.0708582	0.000867944	NA	0.0787767	-0.119826	0.0496938	0.231093	0.0216171	0.183635	-0.200586	0.486807	0.282361	0.0227832
CDKAL1	Other ISG	Non-ISG	0.879343	-0.0254303	Non-ISG	0.890676	0.0653653	ISG	0.0316157	0.274051	-0.076989	0.274732	-0.138838	0.00928073	0.022793	-0.0473036	-0.0254303	0.149768	-0.0190376	0.160044	-0.187696	0.442306	0.0580574	0.274051
ARSK	MDM-specific ISG	Non-ISG	0.949215	-0.0481317	Non-ISG	0.916085	-0.00190247	ISG	0.0133499	0.370883	-0.13154	-0.173133	-0.0481317	0.0644795	0.0403075	-0.0157139	-0.228817	-0.127965	-0.319692	0.185442	0.12416	0.374672	0.0208242	0.370883
NKAPD1	MDM-specific ISG	Non-ISG	0.947659	-0.0655655	Non-ISG	0.0204032	-0.102517	ISG	0.0102124	0.291134	-0.261799	-0.0655655	-0.0422889	-0.0984617	0.0736122	-0.00587822	-0.104789	-0.082396	-0.0636297	-0.122638	-0.510248	0.517962	0.291134	-0.0612228
CAPN2	Other ISG	Non-ISG	0.877003	0.101542	Non-ISG	0.732211	0.340245	ISG	0.0321914	0.378774	0.101542	0.208825	-0.388281	-0.373163	-0.110918	0.182078	0.691916	0.154319	0.526172	0.724782	-0.155638	0.604557	-0.245801	0.378774
UBE2D3	Other ISG	Non-ISG	0.97118	-0.00604758	Non-ISG	0.0177015	0.0083782	ISG	0.0240913	0.338563	-0.0959689	0.0679439	-0.00604758	0.00722425	-0.010892	-0.038211	-0.00108327	-0.0521299	0.0502674	-0.033511	0.586397	0.41075	0.338563	-0.01961
SLCO3A1	MDM-specific ISG	Non-ISG	0.939455	-0.117125	Non-ISG	0.826701	-0.0992024	ISG	0.0288843	0.276648	0.0733033	-0.167269	-0.142677	-0.0313705	-0.117125	0.0355737	-0.180256	-0.138014	-0.0759479	-0.122457	0.0342817	0.466929	-0.0517395	0.276648
PLPP1	Other ISG	Non-ISG	0.835492	-0.0815208	Non-ISG	0.646261	0.197137	ISG	0.0438355	0.276362	0.0857173	-0.0815208	-0.0288928	0.0255437	-0.156787	-0.156201	-0.156719	0.507902	0.23559	0.158685	0.0585751	0.523706	-0.116247	0.276362
MED19	Other ISG	Non-ISG	0.908437	0.0232732	Non-ISG	0.550815	0.0744563	ISG	0.0189447	0.305784	0.0565025	0.0232732	0.038519	0.245245	-0.104715	-0.217342	-0.0736731	-0.0129951	-0.083092	0.289323	0.161908	0.332777	0.0390283	0.305784
MED17	Other ISG	Non-ISG	0.996671	0.0175156	Non-ISG	0.355816	-0.145091	ISG	0.0141891	0.278997	-0.166183	0.0833122	0.399045	0.0545805	-0.00961967	-0.140951	0.0175156	-0.143254	-0.146928	0.552148	-0.378921	0.465087	-0.0692602	0.278997
SEC24D	Other ISG	Non-ISG	0.971811	0.033855	Non-ISG	0.00100566	0.248065	ISG	0.0370923	0.373223	0.164302	-0.0372615	-0.0265792	0.13268	-0.0285074	0.033855	0.276377	0.100079	0.39605	0.0691129	1.78366	0.451	0.373223	-0.162355
VPS33B	Other ISG	Non-ISG	0.975924	0.098514	Non-ISG	0.0811209	-0.0516682	ISG	0.0114102	0.26744	-0.10862	0.098514	0.149961	0.00792371	0.119562	-0.0703213	0.102743	0.123184	0.0221486	-0.125485	-0.517513	0.26744	0.00418115	0.367243
SECISBP2	MDM-specific ISG	Non-ISG	0.702756	-0.0670925	Non-ISG	0.824611	-0.0148202	ISG	0.0407453	0.283976	-0.0298998	-0.0781097	-0.156259	-0.036394	0.0135596	-0.306761	-0.0670925	0.0635933	-0.222041	-0.0932336	0.129164	0.304363	0.283976	0.044745
SPRYD4	Other ISG	Non-ISG	0.989693	0.0174576	Non-ISG	0.0174405	0.213242	ISG	0.0204077	0.334511	-0.144583	0.0683884	-0.0719341	0.0174576	0.297737	-0.0626234	0.247991	-0.0811116	0.263591	0.162893	0.483286	0.66212	-0.461692	0.334511
TBC1D19	Other ISG	Non-ISG	0.841067	-0.112587	Non-ISG	0.446379	0.0484494	ISG	0.0325772	0.31487	-0.121121	0.470328	0.0743278	-0.218354	-0.112587	-0.123387	0.213592	0.119622	-0.326316	-0.0227227	0.412981	0.568366	-0.427575	0.31487
AMIGO2	Monocyte-specific ISG	Non-ISG	0.980145	-0.39859	ISG	0.000254557	1.2472	Non-ISG	0.0928954	0.256855	-0.116197	0.259084	-0.485472	-0.39859	-0.718168	0.135274	-1.05046	0.539632	2.3391	0.511546	1.95477	0.98265	-0.369646	0.256855
RGS1	Other ISG	Non-ISG	0.972246	0.314869	ISG	0.000531842	0.586545	Non-ISG	0.367888	0.524875	0.595024	0.0374812	0.314869	1.99354	-0.507544	-0.116001	0.426575	0.281365	0.840486	0.332605	3.71415	0.792432	0.524875	-0.909398
MKRN2OS	Other ISG	Non-ISG	0.269936	-0.18782	ISG	0.0426453	1.26707	Non-ISG	0.155815	-0.65387	0.327084	NA	NA	NA	NA	-0.702724	NA	1.26707	NA	NA	NA	-0.65387	NA	NA
SLC1A3	Other ISG	Non-ISG	0.860373	0.0751716	ISG	1.56551e-05	0.49964	Non-ISG	0.173237	-0.0368514	0.401144	0.0751716	2.40136	0.0285194	-0.86748	0.33082	-0.556348	0.178424	0.513621	0.48566	3.68987	0.868574	-0.0368514	-0.125776
BCAR1	Monocyte-specific ISG	Non-ISG	0.905172	0.0556216	ISG	0.00374726	1.26316	Non-ISG	0.681958	0.114377	0.336324	0.0556216	-0.166549	0.138455	-1.11738	-0.44594	0.611241	1.03519	1.9697	1.49112	0.334895	0.242587	-0.0837228	0.114377
AQP3	Monocyte-specific ISG	Non-ISG	0.977463	0.052419	ISG	0.0146439	1.3473	Non-ISG	0.0599725	-0.152602	0.052419	-0.181815	0.423374	0.570157	-0.182735	0.0185785	0.225538	1.64968	1.2909	1.40369	0.38047	1.32908	-0.152602	-0.62764
HCAR3	Other ISG	Non-ISG	0.991394	0.0684347	ISG	0.0012282	0.911131	Non-ISG	0.342794	0.165826	0.0684347	-0.435698	1.09421	-2.68953	0.670113	0.660168	-0.699339	-0.210164	1.7183	0.103958	3.04636	0.930121	0.165826	-0.453227
HIST1H4B	Other ISG	Non-ISG	0.989056	-0.0074626	ISG	0.0454415	0.618957	Non-ISG	0.808147	0.0976914	0.647629	0.139493	-0.198722	-0.509011	0.146378	-0.165685	-0.0074626	0.459173	0.778741	3.10807	0.168652	0.0412467	0.713564	0.0976914
SYNPO	Other ISG	Non-ISG	0.594274	-0.292149	ISG	0.00878674	0.72487	Non-ISG	0.170655	0.338653	0.183587	-0.115473	-1.34509	1.06644	-1.20714	-0.292149	-2.20552	1.14219	3.08455	-0.0336726	0.307546	0.329697	0.338653	1.51975
NXPH3	Other ISG	Non-ISG	0.961924	-0.236191	ISG	0.00797648	0.935797	Non-ISG	0.654435	0.149387	-0.00324441	-0.0354899	-0.505738	-0.236191	-2.18893	0.599325	-0.414707	-0.199429	1.44248	2.70713	0.429113	0.325318	-0.0593278	0.149387
ICOS	Monocyte-specific ISG	Non-ISG	0.999743	0.0258605	ISG	0.00130407	1.24466	Non-ISG	0.631239	-0.0952007	-0.18775	0.198048	0.258289	0.63097	0.0258605	-0.3201	0.0075018	1.61899	0.0991215	1.75327	0.870323	0.448189	-0.0952007	-0.380659
EGR2	Other ISG	Non-ISG	0.979933	-0.118275	ISG	0.0277756	1.22294	Non-ISG	0.319357	0.0372498	-0.193592	-0.118275	-1.26507	0.257157	0.80493	0.123085	-0.881296	-0.590614	0.864031	1.58184	2.38727	0.652798	-0.00725506	0.0372498
GFPT2	Monocyte-specific ISG	Non-ISG	0.620083	-0.363702	ISG	0.0156369	0.746586	Non-ISG	0.487823	-0.334178	0.200484	-0.190886	-0.363702	-0.973232	-0.972471	-0.767154	0.811552	0.356252	2.40043	1.13692	0.345266	0.968281	-0.334178	-0.662664
GP5	Monocyte-specific ISG	Non-ISG	0.989711	-0.352358	ISG	0.0139249	1.05806	Non-ISG	0.433786	0.198416	-0.0216317	0.12851	-0.765596	-1.12187	-0.46778	0.0821646	-0.352358	0.657815	1.4583	1.46502	0.429917	0.158318	0.198416	0.432919
ATXN7	Other ISG	Non-ISG	0.99757	0.0412069	ISG	0.000108305	0.97608	Non-ISG	0.0437012	0.0731998	0.103096	0.0976414	0.0412069	1.81733	-0.0191249	-0.238809	-0.561035	0.237975	0.764985	1.69113	1.18717	1.18286	0.0731998	-0.204215
SCUBE3	Other ISG	Non-ISG	0.961975	0.278982	ISG	0.0159707	0.8495	Non-ISG	0.50067	-0.230236	-0.0992544	-0.351061	0.278982	1.4566	1.23516	0.151291	0.960637	0.532406	2.00311	1.16659	0.0937691	-0.230236	0.992665	-1.20878
ANO5	Other ISG	Non-ISG	0.680443	0.00825709	ISG	0.000712632	1.11255	Non-ISG	0.00754896	-0.191558	-0.544387	-0.000212576	-0.378514	0.00825709	0.314903	0.511256	2.19347	0.297814	1.9273	-0.859051	2.42804	1.91962	-0.679187	-0.191558
TIFA	Other ISG	Non-ISG	0.913306	-0.217899	ISG	0.000138282	0.265659	Non-ISG	0.0157595	-0.134789	-0.294193	0.013546	-0.265369	0.118818	-0.302881	-0.217899	-0.0274971	0.406176	-0.0844169	0.125143	3.34099	2.26367	-0.29409	-0.134789
MSR1	Other ISG	Non-ISG	0.562643	0.13427	ISG	0.00421808	0.998068	Non-ISG	0.311391	0.189853	0.13427	-0.0502232	-0.796008	0.156663	-0.290004	1.01502	0.46502	1.60829	0.441211	0.178165	1.55493	0.34787	0.00593847	0.189853
MAFF	Other ISG	Non-ISG	0.996671	0.00247485	ISG	0.0057321	0.437252	Non-ISG	0.474838	-0.126197	0.355255	0.0289259	-0.242622	0.00247485	0.0372442	-0.0632638	-0.120319	-0.391158	0.534511	0.339993	3.26901	0.521254	-0.126197	-0.154882
SOCS2	Other ISG	Non-ISG	0.971781	0.0309667	ISG	9.77436e-05	0.448112	Non-ISG	0.11488	0.515684	0.0436615	-0.245949	0.0379831	0.0309667	-0.19516	0.222683	-0.193398	0.426999	0.181776	0.469225	2.66415	0.921622	0.0119355	0.515684
CD226	Monocyte-specific ISG	Non-ISG	0.989755	0.0587221	ISG	0.00259881	1.08019	Non-ISG	0.210276	0.350005	-0.136329	-0.0343696	0.0816891	0.212478	0.0291424	0.0799029	0.0587221	0.918097	1.24229	-0.216549	1.70372	0.546266	0.207207	0.350005
SGMS1	Monocyte-specific ISG	Non-ISG	0.534149	-0.121914	ISG	0.00111702	0.90852	Non-ISG	0.00970745	-0.227915	0.0207411	-0.394305	-0.471704	-0.413088	0.0777835	-0.0798649	-0.121914	-0.000155038	1.78833	0.680876	1.13616	-1.06588	-0.227915	0.537808
C2	Monocyte-specific ISG	Non-ISG	0.962457	-0.272017	ISG	3.96934e-06	0.818026	Non-ISG	0.132161	0.435656	-0.00268262	-0.23494	-0.272017	-0.669759	-0.847934	0.362809	-0.275139	1.33392	0.566198	0.679116	0.956935	0.281977	0.435656	1.21063
KMO	Other ISG	Non-ISG	0.947659	0.228433	ISG	0.000467514	0.802568	Non-ISG	0.0146038	-0.00448965	0.439373	NA	0.41237	-0.164267	-0.433287	0.190478	0.266387	0.595226	1.00991	0.547779	1.3423	1.46429	-0.00448965	-0.565982
CPA5	Other ISG	Non-ISG	0.900543	-0.111508	ISG	0.0400405	0.850967	Non-ISG	0.903949	0.0399387	0.449865	-0.111508	-2.61377	-2.19958	-0.623247	0.0286729	0.47289	0.246368	1.45557	1.73215	0.0115349	0.226194	0.0399387	-0.429757
HAVCR2	Monocyte-specific ISG	Non-ISG	0.964421	0.0671053	ISG	0.000531183	0.701089	Non-ISG	0.670236	0.308998	0.0416063	0.153584	-0.0605056	0.0671053	0.163524	-0.0139357	0.278223	0.528733	0.873444	0.45828	1.56182	0.0312458	0.313254	0.308998
MS4A4A	Other ISG	Non-ISG	0.241635	0.306781	ISG	5.33833e-07	0.721613	Non-ISG	0.2034	-0.0677612	0.12432	0.000115171	0.306781	0.498779	0.501699	1.07757	-0.00245115	0.951112	0.357717	0.492114	1.60738	-0.56848	-0.0677612	0.198871
CCL3	Other ISG	Non-ISG	0.861495	0.319287	ISG	0.0166345	0.471106	Non-ISG	0.0388028	0.247236	-0.298072	0.319287	-2.79851	0.659372	0.503528	1.12766	0.000669109	0.281338	0.660873	0.281117	2.13209	2.75162	0.247236	-0.496696
RGS16	Other ISG	Non-ISG	0.996671	-0.0199626	ISG	0.0435529	0.702329	Non-ISG	0.694457	-0.0171805	1.21349	-0.069025	0.259062	0.526528	-0.101029	-0.0199626	-0.731739	1.72094	0.171635	0.960271	0.444387	0.805574	-0.0171805	-1.38615
LCNL1	Monocyte-specific ISG	Non-ISG	0.986893	0.0224749	ISG	0.0492341	0.927706	Non-ISG	0.70344	-0.0662674	0.124383	-0.111281	0.0224749	-0.936934	-0.850681	0.151924	0.53027	0.705072	1.22606	1.15034	0.0897138	-0.243309	-0.0662674	0.219906
RASGRP1	Monocyte-specific ISG	Non-ISG	0.989755	0.0327081	ISG	0.0207275	0.705414	Non-ISG	0.919235	-0.44014	0.0542011	0.0327081	-0.000316178	0.0183131	-0.305383	0.0691839	0.0534596	0.283964	0.673336	1.4568	0.737493	0.607249	-0.44014	-1.90856
TIPIN	Other ISG	Non-ISG	0.802339	0.0902693	ISG	0.00017798	0.436241	Non-ISG	0.278352	-0.00861175	0.0697744	0.099886	0.0356683	-0.00624413	0.1895	0.0902693	0.308013	0.195209	0.338924	0.533559	2.03735	0.700454	-0.00861175	-0.894842
APCDD1L	Other ISG	Non-ISG	0.971615	0.0148128	ISG	0.0393804	0.495159	Non-ISG	0.913948	-0.26663	0.0963251	0.0148128	1.31022	-1.4692	1.38258	-0.288966	0.00548077	-0.0355501	2.10906	0.638642	0.351675	0.0983005	-0.26663	-0.463469
FCGR2B	Other ISG	Non-ISG	0.495392	-0.167996	ISG	0.000228626	0.499857	Non-ISG	0.117041	0.93655	-0.0535463	-0.365424	0.0166537	-0.167996	-0.0921974	-0.293654	-0.250129	0.272873	-0.319007	0.72684	2.36902	0.138304	0.93655	0.995435
IL18RAP	Other ISG	Non-ISG	0.978932	0.0369935	ISG	0.00288691	0.852473	Non-ISG	0.092214	0.502924	0.0369935	0.301536	0.27241	-0.0129339	-0.827387	-0.0648424	0.0903047	1.29898	0.0184228	0.555624	1.14932	1.11455	0.502924	0.0843518
TGFB1	Other ISG	Non-ISG	0.927235	0.0409833	ISG	0.0309245	0.331622	Non-ISG	0.887216	0.144607	0.0409833	-0.157512	0.575305	0.800041	0.0672264	-0.0507915	-0.80503	0.0899512	2.52545	-0.23474	0.573293	-0.0100906	0.270881	0.144607
TMEM185B	Other ISG	Non-ISG	0.960596	-0.0726235	ISG	0.000620036	0.735054	Non-ISG	0.301614	0.0586531	-0.113174	NA	NA	NA	NA	-0.032073	NA	-0.140955	NA	NA	1.61106	0.396756	-0.27945	NA
SCARB2	Other ISG	Non-ISG	0.0536211	0.404851	ISG	6.05867e-08	0.570103	Non-ISG	0.0189447	0.203406	0.247182	0.660281	0.680008	0.28608	0.404851	0.345228	1.1231	0.504441	0.635766	0.412937	1.37868	0.577522	0.150921	0.203406
CDC73	Other ISG	Non-ISG	0.950719	-0.0699948	ISG	1.26872e-05	0.679331	Non-ISG	0.00208761	0.13605	-0.0230222	0.0705919	-0.175017	-0.292847	-0.0699948	-0.0552835	-0.650137	0.314435	0.494493	0.864169	1.24264	1.77401	0.13605	-0.484503
ZNF365	Other ISG	Non-ISG	0.984192	-0.0278762	ISG	0.0423472	0.719629	Non-ISG	0.345946	0.0434957	-0.0554414	0.0229871	-0.0278762	0.83867	-0.13761	-0.174945	0.0191587	0.0711221	1.06215	1.38024	0.377107	0.537566	-0.49198	0.0434957
ZNF496	Other ISG	Non-ISG	0.915626	0.0731727	ISG	0.00127969	0.753063	Non-ISG	0.251337	0.283364	-0.109186	0.0731727	0.323746	0.019562	0.573141	-0.0615515	0.600996	0.7791	1.45374	-0.0821011	0.727025	0.507522	0.283364	0.0184174
NUDCD1	Other ISG	Non-ISG	0.905172	0.04924	ISG	7.25176e-05	0.512771	Non-ISG	0.00373869	0.158429	0.100256	-0.00182431	-0.106177	0.140939	0.04924	0.195765	-0.0144508	0.150909	0.140316	0.874633	1.6884	2.21315	0.158429	-0.580754
TESPA1	Other ISG	Non-ISG	0.955451	0.129788	ISG	0.00353012	0.708131	Non-ISG	0.0533157	1.21822	0.129788	-0.285624	NA	NA	NA	0.19808	NA	0.782647	NA	NA	0.633616	1.65603	0.780412	NA
ZC3H12D	Other ISG	Non-ISG	0.899831	-0.102668	ISG	0.0104699	0.660716	Non-ISG	0.0834898	0.567647	-0.0530876	-0.102668	0.509184	0.89609	-0.220519	-0.209238	-0.314493	0.390443	0.660716	1.02529	NA	0.681358	0.567647	-0.015288
CEMIP2	Monocyte-specific ISG	Non-ISG	0.801541	0.0036945	ISG	0.0322794	0.628706	Non-ISG	0.549661	0.069088	0.0036945	0.0257278	0.325735	-0.00806109	-0.15928	-0.707458	0.0159301	0.283682	1.34131	0.140024	0.973729	0.551927	-0.267231	0.069088
STK17A	Other ISG	Non-ISG	0.701664	-0.146993	ISG	0.00228728	0.61114	Non-ISG	0.0442191	0.182068	-0.146993	-0.150462	-0.316606	0.228144	0.23475	-0.199528	0.0524446	0.243474	0.978806	-0.254556	1.73773	1.539	-1.41545	0.182068
MAP3K7CL	Other ISG	Non-ISG	0.990099	0.0185547	ISG	0.0223813	0.506963	Non-ISG	0.000256922	0.230189	-0.231247	0.0400116	0.0185547	0.139123	-0.232885	0.0659333	-0.169767	0.933643	0.0802816	-0.11515	1.76224	2.61431	0.157755	0.230189
CPNE7	Other ISG	Non-ISG	0.654432	-0.287186	ISG	0.0152181	0.606248	Non-ISG	0.82329	0.32996	-0.287186	0.131978	0.151555	-0.754845	-0.00223163	-0.677537	-0.764901	-0.0355501	1.41764	0.904047	0.30845	-0.243423	0.32996	1.00748
FASLG	Other ISG	Non-ISG	0.883836	0.235134	ISG	0.00228331	0.738841	Non-ISG	0.0290024	0.242185	0.235134	0.30314	0.335351	0.0304361	1.07012	0.17419	0.150296	-0.0355501	0.37944	1.1011	1.09824	1.42984	0.242185	-0.455966
XRCC4	Other ISG	Non-ISG	0.899831	0.0300346	ISG	0.0111474	0.689702	Non-ISG	0.687245	0.302888	0.181927	0.299059	-0.0839159	-0.0938016	0.388064	0.0300346	-1.12495	0.364417	0.796439	0.770946	0.608458	0.436793	0.302888	-0.956135
GRHL1	Monocyte-specific ISG	Non-ISG	0.928415	0.111185	ISG	0.0223345	0.645608	Non-ISG	0.215841	0.156729	0.111185	0.0536782	0.149779	0.323266	-0.0874623	0.0498368	0.383977	0.645608	0.52957	0.660667	NA	0.689576	0.156729	-0.462178
SHOX2	Other ISG	Non-ISG	0.746839	0.353092	ISG	0.00466844	0.47213	Non-ISG	0.225703	0.491675	-0.00324441	-0.00914878	-0.0344471	0.381399	0.372692	0.353092	0.640106	1.51967	-0.0197794	0.468662	0.475598	0.491675	0.499421	-0.107893
CISH	Other ISG	Non-ISG	0.569067	0.0380168	ISG	8.38594e-05	0.334881	Non-ISG	0.0512074	0.602324	0.624599	0.0380168	-0.384077	-0.547955	0.663403	1.07205	-0.0501245	0.642402	-0.0265708	0.0273601	1.77546	1.06974	-0.229902	0.602324
HTRA4	Other ISG	Non-ISG	0.978651	-0.111223	ISG	0.00645136	0.652578	Non-ISG	0.54455	0.0583169	0.645199	0.20338	-0.111223	-0.544478	-0.565301	-0.154201	0.146931	1.16032	-0.776709	0.144836	1.86389	0.296902	0.0583169	-0.226282
ARNTL2	Other ISG	Non-ISG	0.955571	-0.128061	ISG	0.0491978	0.543466	Non-ISG	0.023412	0.156427	-0.385037	-0.016718	-0.213676	0.68662	0.541019	-0.128061	-0.444835	0.506796	0.332133	0.580135	0.954277	2.3023	0.156427	-1.24683
KDELC2	Other ISG	Non-ISG	0.917134	0.218967	ISG	5.42641e-05	0.323605	Non-ISG	0.0104703	0.250201	0.218967	0.30144	-0.000888693	0.20183	-1.45623	0.291085	0.800396	0.313812	0.333398	0.286802	1.42447	1.12759	0.250201	0.000304963
PEX3	Other ISG	Non-ISG	0.402776	0.483578	ISG	0.0153752	0.577983	Non-ISG	0.197699	0.0319857	0.0349728	0.483578	0.605058	0.553247	0.61255	-0.0399351	-0.172123	0.286211	-0.182927	0.869755	1.38499	1.0643	0.0319857	-1.05729
PFKFB3	Other ISG	Non-ISG	0.759494	-0.0236963	ISG	0.000161495	0.531577	Non-ISG	0.0432767	0.234694	0.126144	0.164416	-0.0236963	0.0706126	-0.109346	-0.795233	-0.101296	0.930665	-0.124002	0.13249	1.3989	1.20102	0.234694	-0.108295
RAB20	Other ISG	Non-ISG	0.991305	-0.107393	ISG	0.00949529	0.425377	Non-ISG	0.132237	0.12175	-0.15919	-0.107393	-1.24948	0.268506	1.18453	0.234103	-0.107822	0.357877	0.492878	0.307592	1.16699	0.553637	0.12175	0.087079
VDR	Other ISG	Non-ISG	0.938272	-0.0655073	ISG	0.000259244	0.621541	Non-ISG	0.891106	0.0686637	-0.0655073	-0.211966	0.728995	0.829091	-0.453298	-0.0628766	-0.273069	0.651768	0.591315	0.251834	0.818177	0.170722	-0.47999	0.0686637
ODR4	Monocyte-specific ISG	Non-ISG	0.948891	-0.0881434	ISG	0.0258241	0.640959	Non-ISG	0.534618	-0.0800578	0.0510317	0.160806	-0.822188	-0.512695	-1.77089	-0.0881434	0.0714944	-0.0465147	1.07341	0.82503	0.456887	0.0648502	-0.0800578	-1.27248
TEX30	Other ISG	Non-ISG	0.970031	0.0301958	ISG	0.000200129	0.274327	Non-ISG	0.585935	-0.200513	0.0301958	0.303415	0.0419299	-0.0556716	-0.153112	-0.247876	0.0702913	0.282963	0.265691	-0.0355226	1.71165	0.102599	-0.200513	-0.893639
PLS1	Other ISG	Non-ISG	0.971781	-0.00409192	ISG	0.0138433	0.264646	Non-ISG	0.824209	0.116323	-0.167802	-0.196435	-0.00409192	0.134743	0.0378261	0.115099	-0.307996	0.425166	-0.106352	0.104125	1.79531	0.116323	0.511866	-0.361538
BDH2	Other ISG	Non-ISG	0.97118	0.0320382	ISG	0.029641	0.718445	Non-ISG	0.41039	0.332236	-0.0403413	0.0320382	0.325415	0.184148	-1.82432	-0.138094	0.360394	-0.0922952	0.777303	0.846275	0.659588	-0.0456009	0.332236	1.05446
LMTK2	Monocyte-specific ISG	Non-ISG	0.727064	-0.0567238	ISG	0.0137368	0.324733	Non-ISG	0.41776	0.238431	-0.0186787	-0.0885022	-0.0567238	0.0328407	-0.333985	-0.194877	0.101044	0.24214	1.3294	0.211582	0.407325	0.238431	-0.345699	0.595671
RASGRF1	Other ISG	Non-ISG	0.971464	0.0181198	ISG	0.00644016	0.293719	Non-ISG	0.600984	-0.223506	0.0181198	0.0381166	0.469967	-0.938016	-0.407729	-0.181473	0.464699	0.282686	1.47894	0.112261	0.304752	0.438394	-0.430276	-0.223506
SAMD8	Other ISG	Non-ISG	0.717437	-0.221108	ISG	0.00841357	0.534825	Non-ISG	0.0548901	0.427599	-0.0852505	-0.0471614	-0.233736	0.159569	-0.240163	-0.271619	-0.221108	0.0224833	0.203728	1.02806	0.865922	0.317353	0.461999	0.427599
SELENOI	Other ISG	Non-ISG	0.20473	-0.104425	ISG	4.66469e-06	0.315273	Non-ISG	0.00306454	-0.0528094	-0.180073	NA	-0.319372	0.0202359	-0.028777	-0.250759	0.0703004	0.356554	0.273992	0.109692	1.37637	1.97332	-0.0528094	-0.630936
DDHD1	Other ISG	Non-ISG	0.986119	0.079015	ISG	0.000775522	0.470255	Non-ISG	0.00123609	0.169446	0.223396	0.079015	-0.141649	-0.482924	0.133454	-0.0780628	0.215311	0.436829	0.833559	0.503681	0.305672	1.03707	0.169446	0.120562
TWF1	Other ISG	Non-ISG	0.953531	-0.0284354	ISG	0.0145175	0.535669	Non-ISG	0.0771805	-0.000590976	-0.200398	-0.0271097	-0.127208	-0.0284354	0.095928	-0.117809	0.431038	-0.0232083	0.498551	0.572786	1.02714	0.884068	-0.000590976	-0.108289
GLUL	Other ISG	Non-ISG	0.57568	0.11554	ISG	0.000206657	0.351735	Non-ISG	0.421374	0.167832	0.259168	0.11554	0.020048	-0.0549996	0.465531	0.535156	-0.174831	0.448409	0.255061	0.0836433	1.28539	0.167832	0.491289	0.0324696
ICAM1	Other ISG	Non-ISG	0.955036	0.029372	ISG	0.0250564	0.540285	Non-ISG	0.0510442	0.506688	0.256909	0.0698215	-1.43811	0.029372	-0.122388	0.2536	-0.0876046	-0.0297387	1.01877	0.0992345	0.981336	1.02063	0.506688	0.224491
SLAMF8	Other ISG	Non-ISG	0.920994	0.135134	ISG	0.00541681	0.395804	Non-ISG	0.111792	0.17416	0.776699	-0.00986561	0.135134	-0.205472	-0.11926	0.27387	0.187417	0.531174	-0.315098	0.260434	1.58761	0.770994	-0.452428	0.17416
FCGR3A	Other ISG	Non-ISG	0.895577	-0.059833	ISG	0.0131791	0.352104	Non-ISG	0.928365	0.360001	-0.12818	NA	-0.0282021	-0.091464	-0.270301	0.568123	0.0891055	1.36328	-0.0169441	0.172619	0.531589	-0.249762	0.360001	0.691615
HRH1	Monocyte-specific ISG	Non-ISG	0.991394	0.0267561	ISG	0.0339015	0.517599	Non-ISG	0.332851	0.015292	0.114002	0.182808	-0.0782457	-0.250978	0.288508	-0.307564	0.0267561	0.597732	0.437466	0.814686	0.195973	-0.647606	0.042852	0.015292
TNKS2	Other ISG	Non-ISG	0.955451	0.244809	ISG	0.000444406	0.345506	Non-ISG	0.427859	0.339026	-0.0265952	-0.115132	1.57738	0.574383	0.244809	-0.0777612	0.596788	0.0720154	-0.0685393	0.618996	1.42118	0.74365	0.339026	-0.956385
IGFBP4	Other ISG	Non-ISG	0.987649	-0.0149021	ISG	0.015321	0.459404	Non-ISG	0.101244	1.6438	0.144365	-0.0149021	-0.23582	0.0119265	-0.0893126	-0.155941	0.778469	0.628297	1.12041	0.000596155	0.290512	0.463209	1.6438	1.80487
CBARP	Other ISG	Non-ISG	0.985969	-0.0778874	ISG	0.00928308	0.425036	Non-ISG	0.44642	-0.451622	-0.3168	-0.04668	-0.413797	-0.212869	1.99309	0.0553705	-0.0778874	1.15529	0.00753152	0.436333	0.413738	-0.451622	0.0976807	-0.478703
SLC7A5	Other ISG	Non-ISG	0.996671	0.105309	ISG	0.0459044	0.47771	Non-ISG	0.815015	-0.0675579	0.105309	0.231487	0.151777	0.230791	-0.0378248	-0.327724	-0.0294572	0.0812135	0.556338	0.399082	0.95887	-0.0675579	0.607635	-0.779718
TTLL7	Other ISG	Non-ISG	0.930675	0.0215523	ISG	0.020418	0.455362	Non-ISG	0.538275	-0.016197	-0.143672	0.069077	0.297849	-0.194595	0.0215523	0.423134	-0.341648	0.463895	-0.153812	1.20523	0.44683	0.576991	-0.56342	-0.016197
TMEM263	Other ISG	Non-ISG	0.973983	-0.0107379	ISG	0.00778074	0.389988	Non-ISG	0.0639946	-0.117435	0.0209545	-0.0536524	-0.0971912	-0.0107379	0.180618	0.00704386	-0.12606	0.30364	0.476336	-0.0535044	1.21506	1.3734	-0.117435	-0.783058
GNA13	Other ISG	Non-ISG	0.828129	-0.0555757	ISG	0.000109115	0.295208	Non-ISG	0.196761	0.326703	-0.113864	-0.134653	-0.0555757	0.0376919	-0.0747317	0.0022337	0.0873401	0.369719	0.220697	0.0158154	1.32461	0.326703	0.369445	0.148701
ARL15	Other ISG	Non-ISG	0.952692	-0.10961	ISG	0.00617036	0.361206	Non-ISG	0.710623	0.0659352	-0.10961	0.543637	-0.238938	-0.0238535	-0.2678	-0.145392	0.25615	-0.141549	0.484527	0.237886	1.34954	0.0659352	-0.071341	0.190868
NKX3_1	Other ISG	Non-ISG	0.996671	-0.00634036	ISG	0.00779332	0.522248	Non-ISG	0.00262185	0.150533	0.0926188	-0.00634036	-0.638769	0.515349	-0.311575	-0.0139833	0.0664096	0.0254247	0.846897	0.33936	0.705136	2.67801	0.150533	0.0334179
TCF7L2	Other ISG	Non-ISG	0.915579	0.0314579	ISG	0.0120539	0.414339	Non-ISG	0.0040322	0.258577	0.292715	-0.0216612	0.0314579	-0.0272962	0.160412	0.397523	-0.507731	1.04268	-0.0457041	0.208952	0.619725	1.5865	0.258577	-0.0385785
ABL2	Other ISG	Non-ISG	0.830548	0.0394302	ISG	0.00306916	0.325578	Non-ISG	0.245041	0.384648	-0.0398189	-0.34173	0.0977096	0.17622	-0.157423	0.0394302	0.234127	-0.212575	0.153687	0.49747	1.36289	0.458296	0.311081	0.384648
CCNJ	Other ISG	Non-ISG	0.915258	-0.0838726	ISG	0.00338771	0.28853	Non-ISG	4.11495e-05	0.208937	-0.0633246	0.0399466	-0.0838726	-0.314027	-0.275219	-0.275157	0.0553846	-0.0337149	0.219567	0.357492	1.24858	2.12986	0.0862672	0.208937
RNF2	Other ISG	Non-ISG	0.974251	0.00451766	ISG	0.0107868	0.471542	Non-ISG	0.681942	-0.00775542	0.0483449	0.00451766	0.887708	-0.0822152	0.0409105	-0.0801833	-0.768093	0.291704	0.0374504	0.65138	0.786943	0.425927	-0.00775542	-0.599235
NPC1	Other ISG	Non-ISG	0.996671	0.0117689	ISG	0.0194151	0.285561	Non-ISG	0.59507	-0.141512	0.28474	0.11375	0.0117689	-0.0931752	-0.0415008	-0.190503	0.0308143	-0.0938992	0.0519309	0.519191	1.28895	0.432678	-0.182112	-0.141512
PRKAG2	Other ISG	Non-ISG	0.974084	0.115381	ISG	0.000155468	0.475366	Non-ISG	0.000937914	0.0728104	0.115381	-0.0751584	-1.46082	0.122781	-0.0305813	0.302726	0.214524	0.127173	0.568701	0.38203	0.682432	1.2047	-0.0221544	0.0728104
MAGOHB	Monocyte-specific ISG	Non-ISG	0.915258	-0.100383	ISG	0.015321	0.426465	Non-ISG	0.116073	0.259786	0.0115242	0.139698	-0.192975	-0.106471	-0.100383	0.0774286	-0.289399	0.201336	0.616173	0.236757	0.703668	0.54665	0.259786	-0.420839
LAIR2	Other ISG	Non-ISG	0.367599	-0.170494	ISG	0.0123212	0.323674	Non-ISG	0.628649	0.209832	-0.247556	-0.170494	-0.0568701	0.0294115	0.08673	-0.630113	-0.383515	0.625126	0.0207452	0.0222225	1.06139	0.274184	0.209832	0.0482301
PAG1	Other ISG	Non-ISG	0.955451	-0.0529471	ISG	0.0200198	0.39009	Non-ISG	0.0321647	0.253443	-0.0866456	-0.0529471	-0.159248	-0.0259212	-0.292162	-0.0266423	-0.0139167	0.629357	0.150823	0.0274259	0.914295	0.715989	0.2004	0.253443
FAM98B	Other ISG	Non-ISG	0.957025	0.0265597	ISG	0.0405637	0.396824	Non-ISG	0.883584	0.328161	0.0265597	0.152037	-0.15012	0.0744453	-0.0909241	-0.152548	0.604819	0.25056	0.528797	0.674985	0.264852	-0.179166	NA	0.835487
B4GALT4	Other ISG	Non-ISG	0.995001	0.0617062	ISG	0.0065529	0.295012	Non-ISG	0.00112679	0.144267	-0.0835087	-0.0512802	0.113407	-0.0500238	0.196667	0.0617062	0.0976368	0.206361	0.383664	0.137134	0.971498	0.82037	0.144267	0.11609
FAM241A	Other ISG	Non-ISG	0.981593	-0.0162795	ISG	0.000447905	0.292885	Non-ISG	0.000120314	0.101367	-0.0944821	-0.0162795	0.0483744	-0.157552	-0.262596	0.00173655	0.00418931	0.422067	0.163703	-0.236188	1.34435	3.10894	0.101113	0.101367
NANOS1	Other ISG	Non-ISG	0.545638	-0.139216	ISG	0.0215299	0.684799	Non-ISG	0.975525	-0.267316	-1.05765	-0.139216	-0.925589	0.333329	0.113838	-0.371938	1.28924	1.12982	-1.25581	0.239778	1.55249	0.231958	-0.514199	-0.267316
PPP1R3B	Other ISG	Non-ISG	0.929225	-0.135411	ISG	0.000656761	0.314644	Non-ISG	0.359428	0.317261	-0.354493	-0.161807	0.424471	0.16537	-0.610713	0.00731054	-0.135411	0.0983894	-0.262779	0.530899	1.29635	0.317261	-0.416319	0.409247
LY96	Monocyte-specific ISG	Non-ISG	0.894184	-0.0705698	ISG	0.00639532	0.368693	Non-ISG	0.478752	0.0592711	-0.104458	-0.39237	-0.0705698	-0.0296148	0.107793	-0.0754986	0.254251	0.145765	0.7601	0.230773	0.506614	-0.294262	0.0592711	0.169517
PPP1R10	Monocyte-specific ISG	Non-ISG	0.823047	-0.00475997	ISG	0.0383522	0.426213	Non-ISG	0.444898	-0.00333997	0.38218	-0.0366951	-0.00475997	-0.170233	0.0769776	0.230708	-0.0280216	0.615759	0.259468	0.170159	0.592957	-0.273071	-0.00333997	0.0535292
TAB3	Other ISG	Non-ISG	0.992448	-0.0860008	ISG	0.00135322	0.538832	Non-ISG	0.231207	0.260802	0.165141	0.0625763	-0.186951	-0.414658	-0.349745	-0.0860008	0.331114	0.259514	-0.400067	0.947276	0.81815	0.260802	-0.0621343	0.26213
POMP	Monocyte-specific ISG	Non-ISG	0.999208	0.0376982	ISG	0.00286482	0.327483	Non-ISG	0.0387807	-0.0555773	0.0429693	0.0472847	0.0376982	-0.0409383	-0.0989255	-0.0723712	0.0949684	0.386085	0.08646	0.268882	0.882252	0.531485	-0.200866	-0.0555773
FANCA	Monocyte-specific ISG	Non-ISG	0.690753	-0.0461311	ISG	0.00797759	0.417972	Non-ISG	0.230547	0.140107	0.289136	0.23115	-0.0461311	-0.0824044	-0.366116	0.0549977	-0.0547131	0.289241	0.57758	0.546703	0.199218	0.283714	0.140107	-0.0117432
MR1	Other ISG	Non-ISG	0.580423	0.220176	ISG	0.00693119	0.26324	Non-ISG	0.287515	0.337419	0.0584442	0.374129	0.152223	NA	0.256304	0.184048	0.534361	0.3105	0.215981	0.156869	0.919656	0.0700634	0.337419	0.609274
EML4	Other ISG	Non-ISG	0.877003	-0.0323627	ISG	0.00572928	0.293133	Non-ISG	0.0306151	-0.186897	0.0242485	-0.0323627	-0.0625628	0.10856	-0.144569	-0.261146	0.0993085	0.441762	-0.113141	0.144505	1.1296	1.07882	-0.292262	-0.186897
TMEM126B	Other ISG	Non-ISG	0.963583	0.0268738	ISG	7.1569e-05	0.317156	Non-ISG	0.118778	0.109123	0.0424113	-0.0770633	0.0268738	0.00254796	-0.140135	0.0285228	0.0317109	0.348602	-0.0504506	0.285711	1.00198	0.480816	0.109123	-0.116513
STK17B	Other ISG	Non-ISG	0.897407	-0.0190156	ISG	0.011227	0.310714	Non-ISG	0.0505094	0.389131	-0.1421	-0.108703	0.141495	-0.0190156	0.00947496	-0.127588	0.170673	-0.19779	0.254494	0.366934	1.14108	0.389131	0.297916	0.419152
FLT4	Other ISG	Non-ISG	0.994496	0.0671082	ISG	0.00250297	0.340267	Non-ISG	0.129739	0.299042	0.0672941	0.104868	-0.61746	0.108054	0.00106042	-0.0562622	0.0671082	1.06581	0.106908	-0.181781	0.573626	0.748021	0.299042	0.267011
GCNT1	Other ISG	Non-ISG	0.308317	0.446805	ISG	0.00123728	0.302005	Non-ISG	0.00526665	0.0940847	0.0505578	0.688058	0.499667	-0.384484	0.144908	0.446805	0.624363	0.413745	-0.100923	0.190265	1.0486	2.16601	-0.144773	0.0940847
SGTB	Other ISG	Non-ISG	0.917134	-0.16176	ISG	0.0437809	0.389361	Non-ISG	0.226511	-0.0404916	0.0442418	-0.16176	-0.236638	-0.553472	1.19464	-0.209675	0.322363	0.23345	0.143594	0.616214	0.545272	0.843399	-0.0404916	-0.24713
ARL13B	Other ISG	Non-ISG	0.609876	-0.0126058	ISG	0.00181184	0.345943	Non-ISG	0.0448539	0.181097	-0.0714855	0.307367	-0.079141	-0.0126058	-0.0473103	0.065311	0.0935411	0.183035	0.508852	-0.101781	0.929717	1.06326	0.181097	-0.43701
APLF	Monocyte-specific ISG	Non-ISG	0.8841	-0.0611972	ISG	0.0317855	0.416554	Non-ISG	0.800998	-0.366342	0.0724795	-0.374339	0.18415	-0.337917	-0.0962696	-0.0611972	0.321494	-0.0634461	0.424753	0.735083	0.408355	0.14393	-0.651547	-0.366342
ATF7	Other ISG	Non-ISG	0.897384	0.135392	ISG	0.00620746	0.307968	Non-ISG	0.12081	0.0994704	0.190924	-0.0105939	-0.0232988	0.254707	0.135392	0.108701	0.287897	0.196531	0.140058	0.419406	0.745074	0.329419	0.0994704	0.01114
CCRL2	Other ISG	Non-ISG	0.888485	0.324936	ISG	0.0335223	0.283518	Non-ISG	0.00815617	0.127525	0.604893	0.19566	0.449327	0.100252	0.445202	-0.0714124	0.324936	0.41542	0.151615	-0.224514	1.13479	1.68238	0.127525	-0.34514
COA1	Monocyte-specific ISG	Non-ISG	0.63931	-0.0609891	ISG	0.000593392	0.360432	Non-ISG	0.665352	0.0100853	-0.0609891	-0.16653	0.051965	0.0883995	-0.0583658	-0.251731	-0.204591	0.572047	0.148816	0.141786	0.610349	0.179558	-0.155171	0.0100853
LPIN2	Other ISG	Non-ISG	0.603544	0.0838729	ISG	0.00052796	0.315253	Non-ISG	0.92778	0.0837825	-0.0285699	-0.00204014	0.153001	-0.0169266	0.0838729	0.489571	0.385333	-0.152209	0.367374	0.263132	0.988948	-0.181103	0.0837825	0.350767
XIAP	Other ISG	Non-ISG	0.936667	-0.0402104	ISG	0.00105592	0.283054	Non-ISG	0.0593758	-0.248112	0.0901582	-0.0714665	-0.0402104	0.267207	-0.0508351	0.206653	-0.0405068	0.282617	0.283491	-0.15085	1.04696	0.969797	-0.248112	-0.435096
RNF122	Other ISG	Non-ISG	0.849733	0.118382	ISG	0.00286583	0.275433	Non-ISG	0.0117723	0.25812	0.0647704	0.392303	-0.197448	0.118382	0.417766	0.0179331	0.13058	0.485233	0.0656328	-0.0325446	0.934461	0.854957	0.119811	0.25812
HMGCS1	Other ISG	Non-ISG	0.974672	0.00613471	ISG	0.0191234	0.351152	Non-ISG	0.288326	-0.49874	0.00613471	0.0869684	0.1045	-0.0528379	0.325618	-0.0335609	-0.21655	0.226217	0.476088	0.114006	0.583839	-0.234617	-0.49874	-1.03121
COQ2	Monocyte-specific ISG	Non-ISG	0.450291	0.00940854	ISG	0.00122387	0.272225	Non-ISG	0.427647	0.0571882	0.0604608	-0.177494	0.0386379	-0.0327712	0.032995	-0.220517	0.00940854	0.0446037	0.176111	0.36834	0.806041	0.179776	-0.0152746	0.0571882
PACRGL	Other ISG	Non-ISG	0.963207	0.161385	ISG	0.0174023	0.29227	Non-ISG	0.318242	0.170261	-0.101282	0.161385	0.173696	0.331576	0.107805	-0.161682	0.362236	0.062421	0.0151857	0.793046	0.52212	0.170261	0.151798	0.573958
PSMD12	Other ISG	Non-ISG	0.868589	-0.0937581	ISG	0.00118359	0.285253	Non-ISG	0.0660069	0.0895634	-0.116349	-0.0190972	-0.167508	-0.0937581	-0.0905575	-0.0746513	-0.117868	-0.0680505	0.292089	0.278418	0.885986	0.538453	0.0895634	-0.057626
SCFD2	Monocyte-specific ISG	Non-ISG	0.898538	0.0239762	ISG	0.00864904	0.312693	Non-ISG	0.656061	-0.13961	0.220697	0.207455	0.178474	-0.112458	-0.122332	-0.0537796	0.0239762	0.252559	0.148531	0.610988	0.372828	0.0522489	-0.53582	-0.13961
RAB29	Other ISG	Non-ISG	0.579695	0.0894116	ISG	0.000619323	0.265295	Non-ISG	0.0618298	0.244825	0.086525	0.0959037	0.0539623	-0.0927031	0.0894116	0.298269	0.612893	0.0779501	0.349344	0.181245	0.772753	0.175995	0.322066	0.244825
NOLC1	Monocyte-specific ISG	Non-ISG	0.964421	0.0441048	ISG	0.0299911	0.430645	Non-ISG	0.810638	-0.108866	0.077647	0.107316	0.0779254	-0.0873168	0.0441048	-0.0107308	-0.0820499	0.000886646	0.369763	0.491526	0.507556	0.123945	-0.108866	-0.597158
HSPA13	Monocyte-specific ISG	Non-ISG	0.887275	-0.0540857	ISG	0.011227	0.361303	Non-ISG	0.728221	0.175203	-0.0540857	0.0613392	0.0933121	0.237533	-0.129485	-0.286811	-0.284038	0.00521418	0.534874	0.187731	0.620864	0.175203	0.191991	-0.106179
APOOL	Other ISG	Non-ISG	0.99757	-0.0170083	ISG	0.0404797	0.291905	Non-ISG	0.379462	0.206822	0.0987991	-0.0170083	-0.00749265	-0.100076	-0.0487664	-0.0324704	0.382848	0.0887656	0.341821	0.241989	0.675932	0.206822	0.0950647	0.600779
ACSL3	Other ISG	Non-ISG	0.964421	0.0130884	ISG	0.00329976	0.294311	Non-ISG	0.809845	-0.00156512	0.124889	-0.12394	0.0130884	0.0316592	-0.0267303	0.0396206	-0.0922891	0.404608	0.184013	0.131261	0.607318	-0.00156512	0.552902	-0.120124
TFRC	Other ISG	Non-ISG	0.994496	-0.114003	ISG	0.0328319	0.313729	Non-ISG	0.149784	-0.406797	-0.148871	0.121153	-0.116285	-0.0349582	-0.157418	-0.114003	-0.0402301	0.605062	-0.1222	0.0223963	0.81983	-0.349704	-0.406797	-1.11038
B2M	Other ISG	Non-ISG	0.123099	0.256606	ISG	0.0035955	0.27029	Non-ISG	0.858162	0.102525	NA	0.00500498	0.237914	0.379254	0.754504	0.177287	0.275298	0.526559	0.25686	0.26519	0.275389	-0.130168	0.259631	0.102525
SPCS3	Other ISG	Non-ISG	0.984192	-0.00565974	ISG	0.0317855	0.404551	Non-ISG	0.0742579	0.070638	-0.176319	-0.00659877	-0.00565974	0.0585149	0.0971865	-0.0406002	0.137127	-0.0319791	0.543911	0.402833	0.406269	-0.603558	0.290422	0.070638
HOMER1	Other ISG	Non-ISG	0.991394	-0.120062	ISG	0.0327481	0.32316	Non-ISG	0.0246801	0.177777	-0.120062	0.279773	-0.101549	-0.198972	-0.224965	-0.064962	-0.79341	-0.367974	0.393762	0.252558	1.03412	1.00306	0.177777	-0.233078
SOAT1	Other ISG	Non-ISG	0.964421	0.0567393	ISG	0.00178695	0.337376	Non-ISG	0.0174498	0.209311	0.0762631	-0.0103127	-0.257677	0.0453443	0.117217	0.0567393	0.228032	0.0697878	0.604964	-0.036546	0.667012	0.604805	0.209311	0.111629
PLGRKT	Other ISG	Non-ISG	0.978347	-0.133497	ISG	0.00286482	0.271812	Non-ISG	0.00356981	0.236947	-0.211644	0.132436	-0.127108	0.00618127	-0.307632	-0.133497	-0.360045	0.0895738	0.45405	-0.285081	1.04591	0.890134	0.236947	0.124075
RNF144A	Other ISG	Non-ISG	0.973881	0.0316367	ISG	0.0436428	0.321478	Non-ISG	0.946992	-0.445157	0.0316367	-0.0744222	0.170412	0.263383	0.0628263	-0.0308467	-0.188571	0.687936	-0.03966	0.380733	0.262223	0.331722	-0.445157	-0.58589
ASCC3	Other ISG	Non-ISG	0.888485	0.0530577	ISG	0.00199006	0.269719	Non-ISG	0.163252	-0.168985	0.183963	0.039435	0.0633484	0.0257716	-0.0375355	0.0530577	0.106273	0.284698	0.254739	0.142706	0.563082	0.69863	-0.168985	-0.170317
SCML2	Other ISG	Non-ISG	0.97118	-0.0161191	ISG	0.0240929	0.286651	Non-ISG	0.777674	-0.265641	0.187034	0.146298	0.423483	-0.125878	-0.0639876	-0.0801215	-0.0161191	0.434064	0.139238	-0.17711	0.836371	-0.265641	0.822198	-0.457394
C6orf62	Other ISG	Non-ISG	0.0134598	0.0640861	ISG	0.0441579	0.279992	Non-ISG	0.538814	0.16803	0.0640861	0.136767	0.0361477	0.0119419	6.82911e-05	0.337433	0.215175	0.214791	0.345192	-0.140474	0.775555	0.16803	-0.0559234	0.208259
NUP62	Other ISG	Non-ISG	0.708206	0.0913509	ISG	0.00700676	0.285598	Non-ISG	0.00777409	0.23814	0.239005	NA	-0.0185562	-0.0144328	0.093705	0.123141	0.0889968	0.473047	0.201698	0.13226	0.369497	0.532289	0.156964	0.23814
PHTF2	Other ISG	Non-ISG	0.985509	0.0836842	ISG	0.00320495	0.291191	Non-ISG	0.503201	-0.291624	0.155128	0.214028	-0.104521	-0.274547	0.0836842	-0.245287	0.163114	0.551535	0.00802507	0.0488345	0.533548	-0.0640142	-0.291624	-0.466551
DNAJB9	Other ISG	Non-ISG	0.836113	-0.110755	ISG	0.0282131	0.37962	Non-ISG	0.605944	-0.0752174	-0.0405705	-0.144833	0.110981	0.0996885	-0.110755	-0.295694	-0.14414	-0.21849	0.571307	0.187934	0.571312	-0.0201452	-0.0752174	-0.744089
IPPK	Other ISG	Non-ISG	0.974084	0.0953586	ISG	0.00652397	0.273124	Non-ISG	0.183029	-0.105189	0.0287743	NA	0.134639	0.348639	0.0560785	-0.142865	0.244948	0.0978571	0.304479	0.465287	0.241768	0.411402	-0.111318	-0.105189
LAIR1	Monocyte-specific ISG	Non-ISG	0.994496	-0.0305944	ISG	0.0147949	0.292844	Non-ISG	0.480505	0.000836086	-0.133722	-0.0305944	-0.0519106	-0.0518352	-0.0201476	0.0985729	-0.0229993	0.449492	-0.0241485	0.136196	0.545926	-0.31456	0.000836086	0.15729
ORC6	Other ISG	Non-ISG	0.989755	0.0034995	ISG	0.0202805	0.264096	Non-ISG	0.0634684	-0.485719	-0.161113	0.199645	0.0034995	-0.0583887	0.105076	-0.222075	0.196235	0.344446	-0.00525972	0.183746	0.569131	-0.485719	0.103279	-0.52176
TXNDC11	Other ISG	Non-ISG	0.939304	-0.0275872	ISG	0.00843218	0.278519	Non-ISG	0.0416918	0.224101	0.216556	-0.0129947	-0.0527129	-0.157388	-0.0275872	-0.0999363	0.0470389	0.16615	0.230997	0.326041	0.344467	0.460727	0.224101	0.186676
SBF2	Other ISG	Non-ISG	0.986893	0.00349282	ISG	0.00748444	0.285104	Non-ISG	0.122651	0.261521	-0.0687251	-0.207715	1.15005	-0.145071	0.00349282	0.158134	0.501071	0.310246	0.171399	0.315284	0.259961	0.24274	0.337657	0.261521
EXOC6	Other ISG	Non-ISG	0.964421	0.0172387	ISG	0.00420174	0.285812	Non-ISG	0.0196046	0.0825122	0.150846	0.0172387	-0.137233	-0.103821	-0.256283	0.0919654	0.029655	0.421053	0.150571	-0.0136397	0.451557	1.02281	-0.0534686	0.0825122
TGS1	Other ISG	Non-ISG	0.877003	0.0351337	ISG	0.00900027	0.277487	Non-ISG	0.0064924	0.113708	0.0351337	0.177116	0.00882717	0.0332728	0.0828592	-0.023129	0.0821289	0.145684	0.40929	-0.0771204	0.52082	0.923389	0.113708	-0.233648
C3orf58	Other ISG	Non-ISG	0.981825	-0.0469172	ISG	0.0395574	0.323438	Non-ISG	0.0694701	-0.0237127	-0.148449	0.0503175	-0.152752	0.0206076	-0.156602	-0.0440254	-0.0469172	-0.578079	0.374555	0.272321	0.849713	0.925352	-0.0237127	-0.255015
CD200	Other ISG	Non-ISG	0.962457	0.0682102	ISG	0.048651	0.366352	Non-ISG	0.778562	-0.512854	-0.166765	0.0682102	0.370032	0.296884	0.131579	-0.293334	-0.643137	0.502435	0.230268	-1.16392	1.19482	0.507538	-0.671568	-0.512854
DDIT4	Other ISG	Non-ISG	0.974251	0.021304	ISG	0.0276587	0.347336	Non-ISG	0.0904445	-1.21233	0.603795	0.021304	0.178563	-0.173216	0.37167	-0.262358	-0.158239	0.627692	0.290091	0.40458	-1.89105	-1.84847	1.12219	-1.21233
