# Supplementary material for: Comparative Description of the Expression Profile of Interferon-Stimulated Genes in Multiple Cell Lineages Targeted by HIV-1 Infection
Source: Front Microbiol. 2019 Mar 12;10:429. doi: 10.3389/fmicb.2019.00429 (PMC6423081; doi:10.3389/fmicb.2019.00429)
Supplement: Supplementary file 7 [file Table_6.XLSX]

## Sheet: Sheet1
Supplementary Table S6. List of 1636 DEGs by HIV-1 infection.
Note: The columns from F to I indicate the Log2FC values for respective projects.
Note: The 'evolutionary conserved common ISGs' are indicated with asteriscks.
Gene	HIV-1 DEG	Category	FDR	Median Log2FC	E-GEOD-9927 (CD4+ T cells from individuals)	PRJNA374028 (CD4+ T cells from humanized mice)	PRJNA277687 (Primary CD4+ T cells)	PRJNA298743 (MT-4)
IFI44L	up-regulated	Common ISG*	7.23897e-08	3.61427	3.17244	4.23691	4.0561	0.62743
CCL3	up-regulated	Other ISG	0.00370978	2.8184	0.114628	2.98507	2.65173	4.5012
IFI6	up-regulated	Common ISG*	9.89732e-07	2.04349	1.32939	3.89253	2.75759	0.852335
IFIT3	up-regulated	Common ISG*	1.17194e-07	2.47486	1.96401	2.9857	3.2522	0.561595
IFIT1	up-regulated	Common ISG*	1.25119e-05	2.71062	1.95188	3.58694	3.46936	-0.26082
IFI27	up-regulated	Common ISG*	6.50712e-05	1.97283	2.21231	4.16955	1.73334	0.19173
USP18	up-regulated	Common ISG*	1.2114e-08	2.14106	1.93722	2.81263	2.3449	1.14076
RSAD2	up-regulated	Common ISG*	2.02017e-06	2.74395	2.47839	3.00952	3.17088	-0.498133
MX1	up-regulated	Common ISG*	4.72069e-05	2.43839	1.4357	3.94235	3.44109	-0.702162
OAS1	up-regulated	Common ISG*	1.29213e-07	2.38366	1.95005	2.99247	2.81728	0.0749028
ISG15	up-regulated	Common ISG*	4.14904e-07	1.96258	1.8032	3.24321	2.12197	0.381119
IFI44	up-regulated	Common ISG*	4.33361e-05	1.97397	1.43876	3.57133	2.50918	-0.0308511
IFIT2	up-regulated	Common ISG*	0.000142839	1.64162	0.515318	3.2156	1.86678	1.41646
ATF3	up-regulated	Other ISG	0.0357731	1.00157	0.0701348	4.69256	1.12331	0.879835
OASL	up-regulated	Common ISG*	2.89427e-09	1.55413	1.32702	2.32078	1.42067	1.68758
CMPK2	up-regulated	Common ISG*	3.1083e-06	2.30458	2.22239	2.66493	2.38676	-0.535021
TNF	up-regulated	Other ISG	0.0138151	1.13432	0.0417157	0.642901	1.62573	4.3163
OAS3	up-regulated	Common ISG*	3.62838e-05	1.68242	0.866783	3.06529	2.49805	0.122313
CXCL10	up-regulated	Common ISG*	0.00551557	1.4264	0.213098	3.20916	1.29612	1.55667
IRF7	up-regulated	Common ISG*	1.29213e-07	1.63161	1.07992	2.18331	2.20884	0.698438
LAMP3	up-regulated	Common ISG	3.11305e-06	1.96736	1.98532	2.69693	1.94941	-0.469793
DDX60	up-regulated	Common ISG*	2.32591e-05	1.49359	1.02993	1.95726	2.6925	0.276467
CCL4L2	up-regulated	MDM-specific ISG	0.0187515	1.10797	NA	3.13408	1.10797	-0.0140003
HERC5	up-regulated	Common ISG*	0.000168363	1.39635	1.15141	2.94838	1.64128	-0.244125
XAF1	up-regulated	Common ISG*	3.1987e-06	1.58272	1.17246	1.99299	2.11846	0.131303
CXCL13	up-regulated	Non-ISG	0.0334259	0.79146	1.0464	3.62325	0.168275	0.536521
HELZ2	up-regulated	Common ISG*	0.00130824	1.18424	0.210943	2.78788	1.90349	0.464977
HMSD	up-regulated	Non-ISG	0.0120546	1.49539	NA	2.39075	0.0960223	1.49539
IL6	up-regulated	Myeloid-specific ISG	0.00906963	1.15171	-0.00318296	2.9105	1.44705	0.856361
STEAP1B	up-regulated	MDM-specific ISG	6.50483e-05	1.19219	NA	1.45414	1.19219	1.19205
RGS1	up-regulated	Other ISG	3.321e-06	0.976554	1.22405	2.40104	0.607224	0.729061
PLSCR1	up-regulated	Common ISG*	4.44793e-07	1.5202	1.64182	1.73453	1.39857	0.154261
FOSB	up-regulated	Non-ISG	0.0096925	0.915629	0.0640042	2.98993	0.603855	1.2274
TYMP	up-regulated	Common ISG*	6.71954e-07	1.09535	1.01956	2.31305	1.17115	0.253642
TNFSF9	up-regulated	Non-ISG	0.0451234	0.749668	-0.0706604	3.32271	0.652905	0.846432
LIF	up-regulated	Non-ISG	0.000548705	1.08479	0.427896	2.14643	1.18569	0.983878
EPSTI1	up-regulated	Other ISG	4.68415e-07	1.28639	1.41422	2.19802	1.15856	-0.0340733
HMOX1	up-regulated	Non-ISG	0.00379576	0.79313	0.529136	1.05712	2.98087	0.0220356
EIF2AK2	up-regulated	Common ISG*	9.14778e-06	1.35777	0.871609	1.84392	1.8891	-0.0400583
CXCL8	up-regulated	Non-ISG	0.0332231	0.949521	-0.0817212	2.71302	1.56383	0.33521
ETV7	up-regulated	Other ISG	0.000243485	1.13264	1.37865	2.01634	0.886636	0.207508
NR4A2	up-regulated	Non-ISG	0.0232849	0.867683	-0.0447481	2.78562	0.772114	0.963252
SPATS2L	up-regulated	Common ISG*	3.99292e-05	0.912834	0.810337	2.66236	1.01533	-0.0618255
PBK	up-regulated	Non-ISG	0.000200349	0.979508	2.41431	1.29641	0.662604	0.0420874
IFI35	up-regulated	Common ISG*	4.11473e-06	1.30309	0.982037	1.96049	1.62414	-0.209125
NR4A1	up-regulated	Non-ISG	0.0178582	0.884528	0.00380975	2.58047	0.260503	1.50855
TNFSF15	up-regulated	Non-ISG	0.0126459	1.1512	-0.0545511	2.0628	1.02329	1.27911
CCL4	up-regulated	Non-ISG	0.000160207	0.927059	0.391157	0.713639	2.03486	1.14048
GZMH	up-regulated	Non-ISG	0.00133631	1.09817	1.48552	1.05558	0.580211	1.14076
UHRF1	up-regulated	Non-ISG	0.000186268	0.915758	2.87938	1.2696	0.561918	-0.458182
IL1RN	up-regulated	Other ISG	0.0131467	0.674205	0.121762	2.76547	1.10136	0.247054
LAP3	up-regulated	Common ISG*	4.44793e-07	1.23767	0.963692	1.69544	1.51164	0.0443183
DUSP5	up-regulated	Other ISG	1.29789e-06	0.916458	0.932673	1.61172	0.723077	0.900242
FBXO6	up-regulated	Other ISG	6.26559e-06	1.27932	1.25947	1.54019	1.29918	0.0195137
BHLHE41	up-regulated	Non-ISG	0.00318661	0.883974	0.0874198	2.24071	0.979496	0.788451
IFNG	up-regulated	Non-ISG	0.00902929	0.839752	0.591566	1.08794	2.22421	0.144224
UBE2S	up-regulated	Other ISG	3.99292e-05	0.715357	0.514715	2.09515	0.77862	0.652094
SAMD9L	up-regulated	Common ISG*	1.17194e-07	0.929998	0.946262	0.913734	1.5276	0.640215
BST2	up-regulated	Common ISG*	0.00208369	0.802506	0.373159	2.53964	1.23185	-0.127768
OR52N4	up-regulated	Non-ISG	0.0432673	0.872297	NA	0.191829	0.872297	1.9256
XCL1	up-regulated	Non-ISG	0.00996175	0.580356	0.149845	2.68112	1.01087	0.144224
SAT1	up-regulated	Other ISG	1.36763e-05	1.12152	0.281292	1.45856	1.05435	1.18868
APBB2	up-regulated	Non-ISG	0.00907874	1.10717	0.0405562	1.71805	0.977462	1.23688
APOBEC3B	up-regulated	Other ISG	0.00037088	0.692355	2.38928	0.961407	0.423303	0.196532
PLS3	up-regulated	Non-ISG	0.00324912	1.03659	2.29892	1.27648	0.796698	-0.424024
EGR1	up-regulated	Non-ISG	0.000580028	1.23667	0.177588	1.23667	1.53167	NA
ODF3B	up-regulated	Common ISG*	0.0459083	0.5801	NA	2.47423	0.5801	-0.10877
SIGLEC14	up-regulated	Non-ISG	0.0134678	0.869489	NA	1.95807	0.869489	0.105264
PMAIP1	up-regulated	Myeloid-specific ISG	0.00148669	1.11048	0.79421	1.77325	1.42674	-0.0908485
PARP9	up-regulated	Common ISG*	1.43002e-06	1.30254	1.22239	1.46121	1.38268	-0.165666
DDX60L	up-regulated	Common ISG*	0.00653843	0.910035	NA	1.37206	0.910035	0.637379
FCRLA	up-regulated	Myeloid-specific ISG	0.0178582	1.11174	0.301827	1.35963	1.13441	1.08906
BCL2L14	up-regulated	Common ISG	0.00861948	0.404916	0.280307	2.98829	0.529526	0.0615783
STAT2	up-regulated	Common ISG*	0.000673668	0.992461	0.146867	1.72521	1.17611	0.808808
HERC6	up-regulated	Common ISG*	0.000239954	1.12786	0.593898	1.66438	1.66182	-0.0870954
CHEK1	up-regulated	Non-ISG	0.000257508	0.749461	2.3038	0.707459	0.791464	0.00174867
KIF15	up-regulated	Non-ISG	0.000211525	0.416644	2.89943	0.427363	0.405925	0.0657932
CKS2	up-regulated	Non-ISG	1.43002e-06	1.03365	1.7734	1.41899	0.648316	-0.046036
LPAR3	up-regulated	Non-ISG	0.0044882	0.905546	0.232269	0.683693	1.73397	1.1274
ADRA2B	up-regulated	Non-ISG	0.0359248	0.574027	0.014348	2.5948	0.531026	0.617027
CD69	up-regulated	Myeloid-specific ISG	0.000956818	0.966444	0.245508	1.57751	1.47989	0.452996
HES4	up-regulated	Myeloid-specific ISG	0.0229792	0.503119	0.115114	2.72533	0.891125	-0.0226454
MAFB	up-regulated	Non-ISG	0.0132495	0.465681	0.440596	2.64932	0.490766	0.126885
WARS	up-regulated	Common ISG*	1.51116e-05	0.943447	0.663776	1.5064	1.22312	0.305042
LGALS9	up-regulated	Common ISG*	2.70646e-07	0.9185	0.916174	1.77605	0.920825	0.0612452
CYP2J2	up-regulated	Other ISG	0.000549186	0.695904	0.427428	1.80412	0.745381	0.646426
GNLY	up-regulated	Non-ISG	0.0153781	1.16185	1.78662	-0.49292	0.966379	1.35732
A4GALT	up-regulated	Non-ISG	0.0220928	0.927913	0.0429018	1.69768	0.857123	0.998704
HHEX	up-regulated	Non-ISG	7.41066e-05	1.0689	NA	1.06913	1.0689	0.555158
BCAT1	up-regulated	Non-ISG	0.000114643	0.796182	0.792307	1.09372	0.796182	NA
LZTS3	up-regulated	Non-ISG	0.0357731	1.38932	NA	1.38932	-0.257665	1.53311
POU2AF1	up-regulated	Non-ISG	0.000646547	1.25565	2.2132	1.57499	0.936314	-1.17873
E2F8	up-regulated	Non-ISG	0.000863455	0.46828	2.66309	0.439998	0.496562	-0.0640122
TOX2	up-regulated	Non-ISG	0.000760756	0.636904	2.59459	1.15017	-0.353897	0.123634
SHCBP1	up-regulated	Non-ISG	0.00320634	0.674479	2.27813	0.613671	0.735288	-0.118894
CCNB1	up-regulated	Non-ISG	9.38124e-05	0.531126	2.49452	0.617833	0.44442	-0.0535877
GBP5	up-regulated	Myeloid-specific ISG	0.00245888	0.629942	0.629942	2.00039	NA	-0.00379803
NCAPG	up-regulated	Non-ISG	0.000482024	0.400625	2.69949	-0.00173574	0.510239	0.29101
CD300C	up-regulated	Non-ISG	0.0402012	1.03575	-0.069749	0.845781	1.48894	1.22572
TNC	up-regulated	Non-ISG	0.032628	0.740171	0.0658949	1.94404	0.256228	1.22411
MT1E	up-regulated	Other ISG	0.0032751	0.521812	0.834148	2.487	-0.0557149	0.209476
BASP1	up-regulated	Non-ISG	0.00467691	0.673323	0.404638	1.99387	0.942009	0.129831
CCSER1	up-regulated	Non-ISG	0.00769245	0.887208	NA	1.5596	0.887208	0.144224
FABP5	up-regulated	Non-ISG	0.000137718	0.882498	1.989	1.02561	0.739383	-0.316788
RAD51AP1	up-regulated	Non-ISG	0.000705654	0.645491	2.06437	0.704955	0.586028	0.081388
OAS2	up-regulated	Common ISG*	0.000131656	0.858705	0.466834	1.72395	1.25058	-0.00832526
CDC20	up-regulated	Non-ISG	0.000306963	0.414585	2.90257	0.286732	0.542439	-0.311335
ANKRD33B	up-regulated	Non-ISG	0.0225797	0.308464	NA	1.97584	0.308464	0.267086
MX2	up-regulated	Common ISG*	0.000455435	0.679288	0.586271	2.08614	0.772304	-0.0655572
HOXA1	up-regulated	Non-ISG	0.00984476	0.375471	0.389381	2.53938	0.0821318	0.36156
FDXR	up-regulated	Non-ISG	2.76379e-05	0.845213	0.394089	1.27195	0.642257	1.04817
SOCS1	up-regulated	Other ISG	0.00136189	0.791751	0.635334	2.17484	0.948169	-0.402687
EGR2	up-regulated	Other ISG	0.00685241	0.891502	0.109872	1.46237	0.489288	1.29372
DUSP4	up-regulated	Non-ISG	0.00111913	0.709201	0.642217	1.58878	0.315803	0.776184
MAP3K8	up-regulated	Non-ISG	0.0318769	0.675568	0.66156	0.653204	1.30469	0.689576
NR4A3	up-regulated	Non-ISG	0.00425221	0.584191	0.216843	2.1034	0.0356431	0.951539
FZD5	up-regulated	Non-ISG	0.0240379	0.482396	0.136974	2.20384	0.317114	0.647678
CD33	up-regulated	Non-ISG	0.0142041	0.890186	0.223792	1.29559	1.15722	0.623152
HLA_DRA	up-regulated	Non-ISG	0.00333475	0.964381	1.27292	0.235365	0.964381	NA
ZEB2	up-regulated	Non-ISG	0.00066749	0.749552	0.653903	1.14085	0.680998	0.818105
MCM10	up-regulated	Non-ISG	0.000275546	0.883394	1.47434	1.13007	0.63672	0.0430158
GPR84	up-regulated	Myeloid-specific ISG	0.0272446	0.859003	0.147571	-0.649122	1.57044	2.2129
TRIP13	up-regulated	Non-ISG	0.000382442	0.961928	1.54188	1.28022	0.643634	-0.19146
ENDOD1	up-regulated	Other ISG	0.00420046	0.791338	NA	1.43759	0.791338	0.211348
ABTB2	up-regulated	Other ISG	0.0142736	0.846972	-0.0277479	1.04871	0.645235	1.5814
IDO1	up-regulated	Other ISG	0.00620739	0.67367	0.10297	1.76677	0.70878	0.63856
GRHL1	up-regulated	Monocyte-specific ISG	0.00379576	0.831782	NA	0.895122	0.831782	0.673601
KIF26B	up-regulated	Non-ISG	0.0447184	0.798272	0.017408	1.57914	-0.0168587	1.61194
RRM2	up-regulated	Non-ISG	0.000215457	0.610889	2.59675	0.397427	0.824351	-0.627869
MCM4	up-regulated	Non-ISG	0.00241869	0.856415	0.933782	0.856415	0.593662	NA
LAG3	up-regulated	MDM-specific ISG	0.00199468	0.849326	1.19034	1.40118	0.0739938	0.508308
ZNF503	up-regulated	Non-ISG	0.0373692	0.736621	-0.060581	1.75875	1.17244	0.300803
AGRN	up-regulated	Other ISG	0.0412075	0.326878	NA	1.96348	0.326878	0.0876344
LY6E	up-regulated	Common ISG*	5.97144e-05	1.13959	1.27974	1.58287	0.999443	-0.697429
IER5	up-regulated	Non-ISG	0.014153	0.591639	0.00338376	1.97728	0.764179	0.419099
ISG20	up-regulated	Common ISG*	0.000137391	0.601314	0.339023	1.61355	0.493667	0.708961
ULBP2	up-regulated	Non-ISG	0.00578871	0.904919	-0.00191179	0.804823	1.00502	1.34082
IFIT5	up-regulated	Common ISG*	0.00106778	0.881424	0.572637	1.82798	1.19021	-0.444858
PLEKHG1	up-regulated	Non-ISG	0.00245888	0.88884	NA	0.88884	0.3295	1.13756
C3orf14	up-regulated	Non-ISG	4.74561e-05	0.758022	1.53765	1.37379	0.0772425	0.142256
HEY1	up-regulated	Non-ISG	0.0374937	0.497901	-0.00797339	2.13093	0.37951	0.616293
CCDC50	up-regulated	Non-ISG	9.24966e-06	0.94715	1.09713	1.02643	0.86787	0.122792
GBP4	up-regulated	Myeloid-specific ISG	0.000161579	0.63744	0.705482	1.40954	0.419122	0.569399
TRIM22	up-regulated	Common ISG*	0.00186082	0.85444	0.0988056	1.27046	1.20069	0.508187
HSH2D	up-regulated	Common ISG*	1.60588e-05	0.933129	0.633229	1.23303	1.32298	-0.111493
CEP55	up-regulated	Non-ISG	0.000258168	0.429849	2.42456	-0.208808	0.534141	0.325556
CNKSR3	up-regulated	Non-ISG	0.00881516	0.833126	0.0701447	1.33307	0.424635	1.24162
JAG1	up-regulated	Non-ISG	0.0113548	0.879137	0.0122301	0.934414	0.823859	1.2874
GOLGA8N	up-regulated	Non-ISG	0.00603825	1.08299	NA	0.0701307	1.08299	1.13753
TLR7	up-regulated	Other ISG	0.0341782	0.903005	0.304801	1.7429	1.50121	-0.498133
DUSP2	up-regulated	Non-ISG	0.00291832	0.661278	0.496037	1.94877	0.82652	-0.228536
HSPA2	up-regulated	Other ISG	0.0461862	0.287328	NA	1.84538	0.148812	0.287328
CD22	up-regulated	Non-ISG	0.00623326	0.633195	0.106196	0.279001	0.987389	1.66797
IFIH1	up-regulated	Common ISG*	0.00111491	0.945706	0.668907	1.77332	1.2225	-0.633022
YBX3	up-regulated	Non-ISG	5.48678e-05	0.803574	1.44843	0.502729	1.10442	-0.0460876
SCN3B	up-regulated	Non-ISG	0.033797	0.405302	0.0974114	2.09815	0.333283	0.477321
NEU1	up-regulated	Non-ISG	0.0182426	0.43616	0.0700285	2.05132	0.179354	0.692967
HMMR	up-regulated	Non-ISG	0.00037088	0.450134	1.94246	0.148145	0.573898	0.32637
HEXIM1	up-regulated	Non-ISG	0.00194932	0.78095	0.211415	1.47636	-0.0553415	1.35048
LTA	up-regulated	Non-ISG	0.00315549	0.684203	0.244544	0.571959	0.796448	1.36691
CDC6	up-regulated	Non-ISG	0.00384226	0.751533	1.24235	0.676471	0.826595	0.226039
DEPDC1B	up-regulated	Non-ISG	0.000570106	0.367562	2.54623	0.253569	0.481554	-0.312359
ASTL	up-regulated	Non-ISG	0.0238696	0.821682	NA	1.40271	0.00190209	0.821682
PARP14	up-regulated	Common ISG*	0.0027979	0.758501	0.171325	1.27805	0.903295	0.613708
SPC25	up-regulated	Non-ISG	0.00384226	0.37811	2.18463	0.0236998	0.441132	0.315087
CD38	up-regulated	Other ISG	2.75559e-05	0.619182	0.773762	1.52767	0.192023	0.464602
KIF23	up-regulated	Non-ISG	0.00108721	0.364231	2.32717	0.141553	0.586909	-0.100019
FOSL1	up-regulated	Non-ISG	0.025611	0.686402	0.112552	1.45916	0.979393	0.393412
DUSP10	up-regulated	Non-ISG	0.00593455	0.636808	0.208419	1.48261	0.180801	1.0652
INHBA	up-regulated	Non-ISG	0.00535514	0.903514	0.0350478	1.06789	1.09151	0.739141
IFNLR1	up-regulated	Non-ISG	0.0173066	0.287773	0.219441	2.22942	0.356106	0.111731
CD79A	up-regulated	Non-ISG	0.00264877	0.797627	0.395558	1.1997	1.48077	-0.165623
TNFRSF8	up-regulated	Non-ISG	0.0226849	0.682785	0.107104	1.67824	1.25847	-0.137095
NUF2	up-regulated	Non-ISG	0.000979988	0.502743	2.01151	0.239803	0.765683	-0.112199
MARCKS	up-regulated	Other ISG	0.00455959	0.555821	0.479038	1.84958	0.632604	-0.0576227
ZWINT	up-regulated	Non-ISG	0.000204167	0.752789	1.13401	0.801839	0.703739	0.256601
NUSAP1	up-regulated	Non-ISG	0.000174886	0.783693	1.46199	1.37413	0.193257	-0.133948
NFIL3	up-regulated	Other ISG	0.00563172	0.569342	0.186205	1.57033	0.675483	0.463201
IRF1	up-regulated	Other ISG	0.00150631	0.789904	0.127522	1.18123	0.555884	1.02392
MASTL	up-regulated	Myeloid-specific ISG	0.00384226	0.642925	0.419044	1.2177	0.866805	0.384806
CDH24	up-regulated	Non-ISG	0.0212251	0.701189	0.0891985	1.60013	-0.116997	1.31318
SERPINE1	up-regulated	Non-ISG	0.035878	0.83157	0.012389	1.20911	0.791046	0.872094
RHOB	up-regulated	Non-ISG	0.000599374	0.703565	0.128198	1.34737	0.718027	0.689104
CDCA3	up-regulated	Non-ISG	1.66228e-05	0.670121	0.789414	1.0748	0.466427	0.550828
LYN	up-regulated	MDM-specific ISG	0.00966417	0.648033	1.03285	0.263214	1.3198	0.254167
FTH1	up-regulated	Non-ISG	0.0376881	0.523045	-0.0336648	1.85078	0.955869	0.0902219
MYBL2	up-regulated	Non-ISG	0.000160207	0.688395	0.710663	1.37757	0.666126	0.0966929
PIR	up-regulated	Non-ISG	0.0220928	0.642188	0.240729	2.05097	1.04365	-0.484711
ANLN	up-regulated	Non-ISG	0.00169081	0.469947	1.91722	-0.0124611	0.572955	0.366939
NFKBIB	up-regulated	Non-ISG	0.000106592	0.64544	0.272701	1.27295	0.50068	0.790199
UBE2L6	up-regulated	Common ISG*	1.51759e-05	0.636926	0.7213	1.73063	0.552552	-0.175481
TMCC2	up-regulated	Non-ISG	0.0375073	0.371446	0.0281839	2.05725	0.0306156	0.712277
NABP1	up-regulated	Non-ISG	0.0181943	0.562341	NA	0.0297796	0.562341	1.52644
RAD54B	up-regulated	Non-ISG	0.0182426	0.290778	0.516561	2.42225	0.0649953	-0.203347
TNFRSF9	up-regulated	Non-ISG	0.0282215	0.917745	-0.0744627	0.909831	1.03254	0.925658
RTP4	up-regulated	Myeloid-specific ISG	0.000200233	0.624566	0.904842	1.39756	0.344289	0.13439
SOX5	up-regulated	Non-ISG	0.0372651	0.430624	0.018635	1.89749	0.189069	0.672178
AIM2	up-regulated	Myeloid-specific ISG	1.36763e-05	0.672662	1.29182	0.137089	0.245035	1.10029
BUB1B	up-regulated	Non-ISG	0.000348303	0.384647	1.93647	0.228424	0.54087	0.0595007
KIF11	up-regulated	Non-ISG	0.000343486	0.297981	2.12331	0.0450213	0.526688	0.0692731
PTGS2	up-regulated	Non-ISG	0.00679791	0.618925	0.0753907	0.885625	1.4483	0.352225
SP110	up-regulated	Common ISG*	1.60295e-05	0.728592	0.322662	0.658926	0.798257	0.978356
TTK	up-regulated	Non-ISG	0.00106683	0.432638	1.72465	0.400043	0.465233	0.163031
CENPU	up-regulated	Non-ISG	0.000818899	0.7789	0.756482	1.06496	0.801319	0.128597
PTPN14	up-regulated	Non-ISG	0.0230888	0.557967	0.248519	0.867416	0.0675895	1.56508
PSPH	up-regulated	Non-ISG	0.00150631	0.459762	1.92402	0.575882	0.343641	-0.104467
CSRNP1	up-regulated	Myeloid-specific ISG	0.00607085	0.300508	0.243176	2.10238	0.0316031	0.357841
PMP22	up-regulated	Non-ISG	0.0323293	0.455845	0.0394796	1.78229	0.814586	0.0971035
HECW2	up-regulated	Non-ISG	0.0283522	0.274815	NA	1.53963	0.235265	0.274815
SOCS3	up-regulated	Non-ISG	0.000283909	0.702327	0.302342	1.00911	0.814267	0.590388
DNAH8	up-regulated	Non-ISG	0.00493293	0.655716	NA	0.655716	0.960347	0.417506
CPVL	up-regulated	Non-ISG	0.0469118	0.637845	0.497054	0.937283	0.777837	0.497853
DHX58	up-regulated	Common ISG*	0.0114655	0.581888	0.143107	1.62758	1.02067	-0.103975
MITF	up-regulated	Non-ISG	0.0132512	0.552933	0.0615528	1.51804	0.757682	0.348184
CDT1	up-regulated	Non-ISG	0.00177155	0.799383	1.06743	1.09181	0.531334	-0.0106971
SDC4	up-regulated	Non-ISG	0.00508488	0.573666	0.236947	1.29034	0.25478	0.892552
LRIG3	up-regulated	Non-ISG	0.016034	0.485396	0.00931422	1.68336	0.384917	0.585875
GRAMD1B	up-regulated	MDM-specific ISG	0.0368465	0.359497	NA	1.33654	0.359497	0.297664
RAB30	up-regulated	Non-ISG	0.0032932	0.587056	0.255674	0.918437	0.0610381	1.42267
CD74	up-regulated	Non-ISG	0.000254246	0.731307	0.510102	0.748155	0.731307	NA
GEM	up-regulated	Non-ISG	0.000535557	0.62776	0.326584	-0.0152755	0.928937	1.40608
ROR2	up-regulated	Non-ISG	0.0393664	0.53082	0.0763214	0.26227	1.50665	0.799371
CDK1	up-regulated	Non-ISG	0.000160207	0.439797	1.7957	0.253924	0.62567	-0.0390818
CCNO	up-regulated	Non-ISG	0.0262749	0.3437	0.0684851	1.87225	0.417473	0.269926
SLC27A2	up-regulated	Non-ISG	0.00127371	0.677841	1.65039	0.468366	0.887316	-0.38166
BHLHE40	up-regulated	Non-ISG	0.0448991	0.694859	-0.0561382	1.27111	0.885764	0.503955
GBP1	up-regulated	Common ISG*	0.000441986	0.53832	0.53832	1.41379	NA	-0.00379803
SAMD4A	up-regulated	Other ISG	0.00724477	0.524196	0.0593413	1.48218	0.604241	0.44415
DTX3L	up-regulated	Common ISG*	5.26524e-05	0.701918	0.50289	0.965696	0.900946	0.217005
PATL2	up-regulated	Non-ISG	0.00789369	0.809746	NA	0.809746	0.0678091	1.06124
PLAU	up-regulated	Non-ISG	0.033938	0.635974	-0.0258034	0.967957	1.33768	0.303991
DHFR	up-regulated	Non-ISG	0.000344143	0.534771	0.511998	1.22249	0.288561	0.557545
SP100	up-regulated	Common ISG*	1.46426e-07	0.622971	0.467554	0.967175	0.778387	0.364081
FCGR2A	up-regulated	Non-ISG	0.00560456	0.654517	0.108281	0.958701	1.15988	0.350334
CHMP5	up-regulated	Common ISG*	7.22587e-06	0.722245	0.574585	1.05942	0.869904	0.0686805
RUBCN	up-regulated	MDM-specific ISG	0.0017767	0.562113	NA	0.268356	0.562113	1.09655
SOBP	up-regulated	Non-ISG	0.00162651	0.555674	0.117248	1.33331	0.698002	0.413345
CDC45	up-regulated	Non-ISG	0.00140684	0.739659	1.11809	0.829715	0.649604	-0.0395218
NMI	up-regulated	Common ISG*	2.0806e-06	0.685246	0.428493	0.737578	0.632915	0.758577
IL12RB2	up-regulated	Non-ISG	0.000211525	0.615701	2.1362	-0.821519	0.485953	0.745449
LAT2	up-regulated	Non-ISG	0.000947682	0.613637	0.287054	0.940219	1.24584	0.0710407
WHAMM	up-regulated	Other ISG	0.00577152	0.598517	NA	0.598517	0.180504	1.1204
STAT1	up-regulated	Common ISG*	1.85025e-05	0.636683	0.741741	0.924381	0.531624	0.328905
SEMA7A	up-regulated	Non-ISG	0.0021693	0.679369	0.146755	0.857475	1.01734	0.501262
SHC4	up-regulated	Non-ISG	0.0103961	0.778294	0.0483287	0.705841	0.850746	0.912309
KIF14	up-regulated	Non-ISG	0.000508679	0.413366	1.65893	0.0282994	0.378376	0.448356
EFCAB11	up-regulated	Non-ISG	0.00703631	0.386868	0.493282	1.52151	0.217383	0.280453
MELK	up-regulated	Non-ISG	0.000137391	0.310304	1.84183	0.297963	0.322646	0.0470105
CCNA1	up-regulated	Non-ISG	0.00523129	0.68327	0.228717	1.29181	1.13782	-0.161705
CDKN1A	up-regulated	Other ISG	0.00469994	0.396156	0.123408	0.505093	1.58032	0.287219
ATP8B4	up-regulated	Non-ISG	0.00306884	0.563181	0.138698	0.337886	1.22579	0.788476
SCO2	up-regulated	Other ISG	0.000157365	0.425742	0.642254	1.55303	0.209229	0.0862458
CDK2AP1	up-regulated	Non-ISG	1.44872e-05	0.59716	0.832142	1.03132	0.362178	0.25377
RASGEF1B	up-regulated	Other ISG	0.0484439	0.425253	-0.0308661	1.65042	0.276808	0.573697
HSPA1A	up-regulated	Other ISG	0.0484881	0.351393	0.108737	1.65803	0.178241	0.524545
H2AFX	up-regulated	Non-ISG	8.03657e-05	0.602596	0.716187	1.15116	0.489005	0.112179
TK1	up-regulated	Non-ISG	0.000351365	0.532428	1.34773	0.749698	0.315159	0.0469805
TRAF4	up-regulated	Non-ISG	0.00208268	0.65603	0.12458	1.02273	0.706523	0.605536
CNP	up-regulated	Other ISG	8.09484e-05	0.42508	0.334151	1.47153	0.516008	0.135836
UBE2T	up-regulated	Non-ISG	0.000306963	0.78779	0.860617	1.15882	0.714962	-0.27794
IL13	up-regulated	Non-ISG	0.014956	0.487751	0.0978729	1.39671	0.877628	0.080895
G0S2	up-regulated	Non-ISG	0.049543	0.539473	0.0705586	1.30898	1.00839	0.0608124
CASP7	up-regulated	Other ISG	4.44793e-07	0.598202	0.607251	0.671148	0.577715	0.589153
UBALD2	up-regulated	Non-ISG	0.010275	0.420479	0.117898	1.48499	0.529274	0.311683
JAK2	up-regulated	Other ISG	0.000126603	0.564759	0.553597	0.91161	0.40091	0.57592
AUNIP	up-regulated	Non-ISG	0.0355051	0.322115	0.251161	1.73026	0.393068	0.0655386
TUBB4B	up-regulated	Non-ISG	9.9363e-06	0.601041	0.326678	0.900646	0.601041	NA
IFITM3	up-regulated	Other ISG	0.0131652	0.532381	NA	0.532381	1.2616	0.0289298
MDM2	up-regulated	Non-ISG	0.00449257	0.633483	0.0700762	0.180521	1.08644	1.08709
LY86	up-regulated	Non-ISG	0.00467691	0.461066	0.404055	0.359297	0.518077	1.14076
NUB1	up-regulated	Common ISG*	0.0431419	0.475792	-0.0297475	0.809137	0.142447	1.4963
ETV5	up-regulated	Non-ISG	0.00735776	0.662887	0.0250153	0.860446	0.465327	1.05469
KPNA2	up-regulated	Non-ISG	1.12538e-05	0.566082	0.482256	1.04174	0.649908	0.227719
PSME2	up-regulated	Common ISG*	6.74554e-08	0.617352	0.608279	0.626425	0.664411	0.50072
AKR1C3	up-regulated	Non-ISG	0.0467511	0.452991	1.45549	0.387867	0.0379759	0.518115
UBE2C	up-regulated	Non-ISG	0.00014109	0.572708	1.06193	0.712743	0.432673	0.191822
TAP1	up-regulated	Myeloid-specific ISG	4.68415e-07	0.534912	0.557642	0.997426	0.512183	0.330989
GZMB	up-regulated	Other ISG	0.0166524	0.715038	1.14253	-1.0724	2.03987	0.287547
PCNA	up-regulated	Non-ISG	4.32284e-05	0.689413	0.705004	0.673823	0.789804	0.225725
JADE3	up-regulated	Non-ISG	0.0300503	0.582254	0.134304	1.09178	0.470785	0.693723
ZCCHC2	up-regulated	Other ISG	0.0027166	0.423151	0.245225	1.29693	0.541921	0.304381
RGS16	up-regulated	Other ISG	0.0219173	0.600991	-0.0168801	0.588632	1.19698	0.61335
E2F7	up-regulated	Non-ISG	0.00018343	0.499663	0.904724	0.377488	0.499663	NA
GADD45A	up-regulated	Non-ISG	0.00544093	0.619446	0.136586	1.00029	0.637162	0.60173
MAFF	up-regulated	Other ISG	0.000360553	0.592135	0.24922	0.94183	0.506987	0.677283
ITIH3	up-regulated	Non-ISG	0.0100716	0.590421	0.108897	0.170855	1.08039	1.00999
SRGAP2	up-regulated	MDM-specific ISG	0.0023392	0.57447	NA	0.894148	0.30709	0.57447
CHST12	up-regulated	Common ISG*	1.45231e-05	0.474213	0.460899	1.13572	0.487527	0.281508
SYNPO	up-regulated	Other ISG	0.00444849	0.515717	0.0524917	0.639813	0.391621	1.26347
GUCY1B1	up-regulated	Other ISG	0.0216188	0.301732	0.102869	1.6402	0.459241	0.144224
CXCL9	up-regulated	Myeloid-specific ISG	0.0221202	0.539722	0.166492	1.09954	0.581041	0.498404
FCGR3A	up-regulated	Other ISG	0.0253455	0.531475	0.222135	1.27826	0.840815	0.00359906
REC8	up-regulated	Other ISG	0.000440055	0.58854	0.191366	0.97573	0.434818	0.742262
MIDN	up-regulated	Non-ISG	0.0153827	0.306878	NA	1.22631	0.306878	0.223908
OLIG3	up-regulated	Non-ISG	0.0333296	0.510133	0.000397045	1.3185	0.939936	0.0803293
PEAK3	up-regulated	Non-ISG	0.0364167	0.368124	NA	1.36977	0.368124	0.0109496
KIFC1	up-regulated	Non-ISG	0.00637979	0.490958	NA	0.794475	0.460813	0.490958
TXNDC5	up-regulated	Non-ISG	0.0365257	0.352803	0.311122	1.89993	0.394484	-0.282856
MFSD2A	up-regulated	Non-ISG	0.00923136	0.546988	0.0381235	1.18632	0.576773	0.517203
ITGAX	up-regulated	Non-ISG	0.000791457	0.629275	0.120489	0.939026	0.845774	0.412775
AURKA	up-regulated	Non-ISG	0.000216954	0.32974	1.63226	0.235583	0.423896	0.0246589
LMNA	up-regulated	Non-ISG	0.0460985	0.457577	0.0412335	1.48537	0.87392	-0.0855793
ZC3H12C	up-regulated	Non-ISG	0.00237287	0.666046	NA	0.877133	0.666046	0.193005
SAMD9	up-regulated	Common ISG*	3.54238e-05	0.575002	0.505361	0.775131	0.644643	0.388604
ESPL1	up-regulated	Non-ISG	0.000173851	0.664752	0.915792	0.565939	0.763564	0.0662435
DDIT3	up-regulated	Non-ISG	0.0352318	0.397551	0.0116253	1.5014	0.441313	0.353789
PI4K2B	up-regulated	Other ISG	0.00162681	0.421675	0.361033	1.56417	0.482317	-0.104132
ACOT7	up-regulated	MDM-specific ISG	7.70454e-06	0.686632	0.831161	0.944034	0.542103	-0.0139114
SPRY4	up-regulated	Non-ISG	0.0286727	0.442943	0.14925	-0.278289	1.69358	0.736636
RAB11FIP1	up-regulated	Non-ISG	7.21721e-05	0.568228	0.264599	0.897601	0.333486	0.80297
GLA	up-regulated	Non-ISG	0.00030474	0.608666	0.221029	0.858696	0.583625	0.633707
OIP5	up-regulated	Non-ISG	0.000333726	0.425983	1.65768	0.529833	0.322133	-0.215474
KIF2C	up-regulated	Non-ISG	1.51116e-05	0.492201	0.986894	0.322818	0.465185	0.519217
HFE	up-regulated	Non-ISG	0.0333305	0.574897	0.0228599	0.754455	0.395339	1.11799
IFI30	up-regulated	Other ISG	0.000580028	0.664552	0.712214	-0.353349	1.31432	0.61689
POLQ	up-regulated	Non-ISG	0.00345966	0.700687	NA	0.787226	0.700687	0.229273
IRF9	up-regulated	Common ISG*	0.00206777	0.686852	0.146452	0.764227	0.655098	0.718606
HJURP	up-regulated	Non-ISG	0.000206514	0.491163	1.09142	0.420498	0.561828	0.209835
CLEC17A	up-regulated	Non-ISG	0.00546809	0.572297	NA	0.262532	0.572297	0.877798
MPST	up-regulated	Non-ISG	0.00434366	0.302127	0.36187	1.50494	0.170583	0.242385
DNAJA1	up-regulated	Myeloid-specific ISG	1.25119e-05	0.507737	0.41986	1.11889	0.595615	0.14262
STX11	up-regulated	Myeloid-specific ISG	0.0420563	0.656687	0.0315216	0.929163	0.389582	0.923792
CDC25A	up-regulated	Non-ISG	0.00089667	0.740529	0.795386	0.685672	0.987621	-0.202992
DOCK5	up-regulated	Non-ISG	0.0153196	0.663908	0.0139019	0.806979	0.922842	0.520837
CALR	up-regulated	Non-ISG	0.000264006	0.488425	0.247815	1.03921	0.561857	0.414994
CENPE	up-regulated	Non-ISG	0.000193539	0.564446	1.05948	0.0699719	0.903535	0.225357
NDC80	up-regulated	Non-ISG	8.09124e-06	0.448877	1.09993	0.395403	0.502352	0.259692
PROB1	up-regulated	Non-ISG	0.0378828	0.454228	NA	1.03032	0.454228	0.207367
PLAGL1	up-regulated	Other ISG	0.033475	0.535987	0.27609	0.795883	0.130564	1.0502
PML	up-regulated	Common ISG*	0.000554367	0.32008	0.336198	1.55114	0.303963	0.0442472
EIF4A3	up-regulated	Non-ISG	0.00429099	0.389611	0.120813	1.3336	0.530428	0.248794
RRBP1	up-regulated	MDM-specific ISG	0.0208157	0.685297	0.0643794	0.626609	0.794445	0.743986
CHST7	up-regulated	Non-ISG	0.00306884	0.73046	0.357571	1.10335	-0.379014	1.1452
MYH15	up-regulated	Non-ISG	0.0298744	0.856881	NA	-0.162613	0.975161	0.856881
PHF11	up-regulated	Common ISG*	0.00316592	0.567902	NA	0.567902	0.652008	0.447762
TRIM25	up-regulated	Common ISG*	0.000442	0.580635	0.332732	1.31507	0.828539	-0.259306
PRICKLE1	up-regulated	MDM-specific ISG	0.0468475	0.299931	0.113565	-0.192407	0.486298	1.7985
CD86	up-regulated	Non-ISG	0.0165841	0.426336	0.48317	0.231883	1.11579	0.369501
KIF4A	up-regulated	Non-ISG	9.6941e-05	0.405212	1.40767	0.436978	0.373446	-0.0197191
FAM83D	up-regulated	Non-ISG	0.000236846	0.556313	0.675495	0.755856	0.437131	0.327533
SPAG5	up-regulated	Non-ISG	0.0100716	0.640969	0.753203	0.605992	0.675947	0.160573
SECTM1	up-regulated	MDM-specific ISG	0.00399629	0.348392	0.476103	1.72216	0.220682	-0.230423
C17orf58	up-regulated	Non-ISG	0.0103984	0.503656	0.544826	1.36484	0.462487	-0.188872
BCL2L11	up-regulated	Non-ISG	0.0307633	0.298743	0.213706	0.383779	-0.408451	1.99232
SDF2L1	up-regulated	Non-ISG	0.00722906	0.563317	NA	0.865441	0.563317	0.205793
DDX58	up-regulated	Common ISG*	0.00229933	0.460401	0.424019	1.34714	0.496782	-0.0912049
HK3	up-regulated	Non-ISG	0.0312833	0.602476	0.0852569	0.835777	0.369174	0.885644
DRAP1	up-regulated	Other ISG	0.000303011	0.280118	0.456443	1.52791	0.0842189	0.103793
TYMS	up-regulated	Non-ISG	0.000119111	0.481133	1.43552	0.332757	0.629509	-0.227164
GMNN	up-regulated	Non-ISG	0.000342521	0.613791	1.05643	0.522425	0.705157	-0.11551
PARP10	up-regulated	Common ISG*	0.00413092	0.382587	0.172424	1.42815	0.59275	-0.0272378
METTL7A	up-regulated	Non-ISG	0.0082467	0.676943	0.683933	0.847432	0.669952	-0.0399923
PLCG2	up-regulated	Non-ISG	0.0122458	0.383815	0.186361	0.581268	1.42462	-0.0316903
NCEH1	up-regulated	Non-ISG	0.0333691	0.579307	0.167706	0.833494	0.41071	0.747905
CCDC150	up-regulated	Non-ISG	0.00743718	0.589287	NA	0.589287	0.640671	0.385295
RECQL4	up-regulated	Non-ISG	0.00277244	0.417201	0.254186	1.11538	0.580217	0.203287
PGAP1	up-regulated	Other ISG	0.0141328	0.717281	0.671322	1.01666	0.763239	-0.298538
CHST2	up-regulated	Non-ISG	0.0182057	0.676538	0.544152	0.808925	-0.933763	1.72977
SGO2	up-regulated	Non-ISG	0.000319327	0.449076	1.08487	0.164425	0.481873	0.41628
CENPA	up-regulated	Non-ISG	0.000236846	0.344522	1.48708	0.441771	0.247274	-0.0317888
IL1B	up-regulated	Non-ISG	0.0321957	0.60137	0.0762469	0.853495	0.849736	0.353004
SMAD1	up-regulated	Non-ISG	0.00456635	0.274036	1.64795	0.39472	0.153351	-0.0649411
PIDD1	up-regulated	Non-ISG	0.0032751	0.491217	NA	0.491217	0.343184	0.759033
COL7A1	up-regulated	Non-ISG	0.0420189	0.500644	0.0375336	-0.282718	0.963754	1.40391
STRIP2	up-regulated	Non-ISG	0.00419518	0.711235	NA	0.161486	0.711235	0.716924
MGAT3	up-regulated	Non-ISG	0.0345779	0.46708	0.0103835	1.2508	0.923776	-0.0675628
MYO1E	up-regulated	Non-ISG	0.0021693	0.404551	0.293849	1.14453	0.515252	0.161301
RDH10	up-regulated	Non-ISG	0.0145215	0.387386	0.350606	1.7337	-0.399227	0.424167
BIRC5	up-regulated	Non-ISG	0.000233815	0.363464	1.13311	0.36359	0.363338	0.240435
UGGT2	up-regulated	Non-ISG	0.0359246	0.624368	-0.00214255	0.847946	0.852088	0.400791
GIPR	up-regulated	Non-ISG	0.0182674	0.446049	0.0594174	0.807189	0.0849083	1.14708
ITPRIPL2	up-regulated	Other ISG	0.0337326	0.754307	NA	0.831296	0.754307	-0.0140936
RMI2	up-regulated	Other ISG	0.00017899	0.624978	0.993182	0.9932	0.256775	-0.150993
MICALL2	up-regulated	Non-ISG	0.00729221	0.365332	NA	0.31688	0.365332	0.885454
CHAF1A	up-regulated	Non-ISG	0.000901027	0.573945	0.364706	0.879042	0.783184	0.0561428
CDCA5	up-regulated	Non-ISG	0.00103766	0.605488	1.07651	0.843491	0.367485	-0.204983
CD70	up-regulated	Non-ISG	0.00599012	0.56563	0.0661084	0.884639	0.578549	0.552711
IDH2	up-regulated	Non-ISG	0.00014109	0.608653	0.514642	0.806754	0.0547166	0.702664
SMIM13	up-regulated	Non-ISG	0.0200274	0.390759	NA	0.984018	0.390759	0.180556
PILRB	up-regulated	Non-ISG	0.00922978	0.591224	NA	0.0764413	0.591224	0.887091
IFITM1	up-regulated	Common ISG*	1.25119e-05	0.454888	0.34316	0.988407	0.566616	0.169556
GINS1	up-regulated	Non-ISG	0.00315862	0.525875	1.36637	0.371607	0.680144	-0.364137
HERPUD1	up-regulated	Non-ISG	0.0332231	0.582837	-0.0213746	0.894811	0.390748	0.774926
ANXA3	up-regulated	Non-ISG	0.0250534	0.440331	0.111548	0.593115	1.04276	0.287547
NQO2	up-regulated	Non-ISG	4.53365e-05	0.468484	0.82749	0.269983	0.510902	0.426066
PKMYT1	up-regulated	Non-ISG	0.00114746	0.541005	0.326647	0.932564	0.755362	0.011764
STIL	up-regulated	Non-ISG	0.000459315	0.321934	1.2398	0.138775	0.381474	0.262393
EAF2	up-regulated	MDM-specific ISG	0.00440055	0.451156	0.100804	0.432877	1.019	0.469435
NCAPH	up-regulated	Non-ISG	0.00129602	0.634009	0.754012	0.71181	0.556208	-0.00220623
SAP30	up-regulated	Non-ISG	0.000747316	0.399225	0.43438	0.98973	0.36407	0.230425
MAMDC4	up-regulated	Non-ISG	0.0339673	0.60032	0.0265705	0.790784	0.554742	0.645899
SP140	up-regulated	Other ISG	0.00909903	0.403147	0.0500565	0.548507	0.257787	1.16007
HLA_DPB1	up-regulated	Non-ISG	0.00181386	0.723886	0.816085	0.631688	0.908105	-0.344418
MICAL3	up-regulated	Non-ISG	0.0381201	0.37751	NA	0.981392	0.37751	0.145756
DNAJC15	up-regulated	Non-ISG	0.000164779	0.512544	0.729154	0.295933	-0.071903	1.05035
BLVRA	up-regulated	Myeloid-specific ISG	0.000247342	0.327208	0.600264	0.0541523	-0.0784056	1.42744
ZBTB32	up-regulated	Non-ISG	0.00413677	0.756095	0.847091	0.933696	0.665099	-0.45003
RAB31	up-regulated	Non-ISG	0.0020949	0.677994	1.15163	-0.51295	1.02099	0.334996
KIF18A	up-regulated	Non-ISG	0.00244138	0.492612	0.895959	0.544219	0.441004	0.111798
ATAD2	up-regulated	Non-ISG	0.00217908	0.609001	0.681775	0.541699	0.676304	0.0922436
PRRG4	up-regulated	MDM-specific ISG	0.0219173	0.455013	0.292911	1.18764	0.617116	-0.105651
KIF18B	up-regulated	Non-ISG	0.0499089	0.428438	NA	1.05429	0.428438	0.00896646
TUBB6	up-regulated	Non-ISG	0.038345	0.530079	0.513556	0.195398	0.733343	0.546602
MAN1A1	up-regulated	Non-ISG	0.00110401	0.452924	0.429785	0.476062	0.426123	0.652299
TFRC	up-regulated	Other ISG	0.0028821	0.58649	0.0602375	0.65255	0.747514	0.52043
AP1S3	up-regulated	Non-ISG	0.0376881	0.453362	NA	0.99334	0.453362	0.0374471
HDAC9	up-regulated	Non-ISG	0.000174886	0.566114	0.590869	0.550783	0.581444	0.255119
IFI16	up-regulated	Common ISG*	3.20677e-06	0.536133	0.476663	0.919219	0.595602	-0.0168658
KCNH4	up-regulated	Non-ISG	0.00727022	0.497354	0.20031	0.776279	0.237672	0.757037
ZBED2	up-regulated	Other ISG	0.0448991	0.343013	0.228915	-0.0556692	1.33731	0.45711
NEXN	up-regulated	Common ISG	0.00815565	0.472163	0.335484	0.608843	1.0012	0.0147079
RBBP8	up-regulated	Non-ISG	0.000544943	0.425581	1.31685	0.245366	0.605796	-0.208816
IQGAP3	up-regulated	Non-ISG	0.00603825	0.550003	0.0895445	0.67055	0.429455	0.764121
NT5C3A	up-regulated	Common ISG*	0.00334226	0.569511	0.36087	0.877524	0.778152	-0.0658551
C19orf66	up-regulated	Common ISG*	0.000979988	0.404322	0.136147	1.00461	0.414177	0.394467
FBXO43	up-regulated	Non-ISG	0.045382	0.379232	NA	1.09423	-0.0137538	0.379232
RNF19B	up-regulated	MDM-specific ISG	0.00037088	0.327645	0.251955	0.371147	0.284142	1.03634
TMEM163	up-regulated	Non-ISG	0.035718	0.535357	0.0611091	-0.354503	1.00961	1.22572
PYCARD	up-regulated	Non-ISG	0.00039728	0.466337	0.524997	0.407677	-0.177984	1.18595
TUBG1	up-regulated	Non-ISG	0.000322831	0.449725	0.716925	0.331312	0.568138	0.32399
B4GALT5	up-regulated	Other ISG	6.82688e-05	0.435988	0.773624	0.289616	0.545585	0.32639
ZNF334	up-regulated	Non-ISG	0.0081067	0.504588	0.199434	0.724628	0.508356	0.50082
TPX2	up-regulated	Non-ISG	0.000554367	0.382569	1.29693	0.273695	0.491442	-0.131867
ECT2	up-regulated	Non-ISG	0.000479476	0.341125	1.0912	0.193002	0.489248	0.148337
TRAFD1	up-regulated	Other ISG	5.48678e-05	0.407754	0.320461	0.782872	0.390751	0.424756
DEPDC1	up-regulated	Non-ISG	0.00131893	0.531516	1.0164	-0.167201	0.768897	0.294134
PHLDA3	up-regulated	Non-ISG	0.0124232	0.504513	0.036891	0.767539	0.86465	0.241488
FAM71F2	up-regulated	Non-ISG	0.00515807	0.518696	NA	0.293258	0.620784	0.518696
EDA2R	up-regulated	Non-ISG	0.0420877	0.579517	0.0394406	0.459335	0.711741	0.699699
C1orf21	up-regulated	Non-ISG	0.0149352	0.466354	0.394332	0.955715	0.538376	0.0206657
MANF	up-regulated	Non-ISG	0.000273597	0.431011	0.25191	0.610111	0.984545	0.0621045
LILRB1	up-regulated	MDM-specific ISG	0.00261982	0.565561	0.0506419	0.412966	0.725634	0.718156
SMPDL3A	up-regulated	Non-ISG	0.00912138	0.441579	0.217902	1.29136	0.665257	-0.271237
GOLIM4	up-regulated	Non-ISG	0.000360091	0.479728	0.472537	0.486919	0.901469	0.0405031
HLA_DMA	up-regulated	Non-ISG	0.0096199	0.515248	0.416205	0.61429	0.931095	-0.0607536
ADAR	up-regulated	Common ISG*	0.00115867	0.546875	0.252578	0.624312	0.546875	NA
FAR2	up-regulated	MDM-specific ISG	4.53427e-05	0.362005	1.12308	0.372272	0.0449623	0.351738
TNIP2	up-regulated	Non-ISG	0.00280784	0.331626	0.126869	0.481561	0.181691	1.09953
MICB	up-regulated	Other ISG	9.38124e-05	0.468797	0.537568	0.279667	0.671691	0.400026
SRGAP2C	up-regulated	MDM-specific ISG	0.0314679	0.337361	NA	0.876663	0.202645	0.337361
CCNE1	up-regulated	Non-ISG	0.000527518	0.543051	0.655845	1.00296	0.430257	-0.201096
ZMIZ2	up-regulated	Non-ISG	0.0142588	0.418374	NA	0.807297	0.418374	0.185231
IDI1	up-regulated	Non-ISG	0.0169336	0.585788	-0.0395746	0.683748	0.487828	0.748591
PFKFB3	up-regulated	Other ISG	0.00393655	0.374458	0.26934	-0.00254621	0.479577	1.13051
HLA_DPA1	up-regulated	Non-ISG	0.00222075	0.708272	0.934428	0.482116	0.937196	-0.4772
DOCK1	up-regulated	Non-ISG	0.0169593	0.461662	0.0141933	0.938344	0.462717	0.460608
TBX21	up-regulated	Non-ISG	0.00210852	0.596695	0.59507	0.59832	0.956011	-0.2774
TNFSF13B	up-regulated	Other ISG	0.00207595	0.467687	1.16847	0.690315	0.245059	-0.238114
TXN	up-regulated	MDM-specific ISG	7.83052e-05	0.397509	0.663615	0.12349	0.945079	0.131403
OSBPL10	up-regulated	Other ISG	0.0402138	0.388931	0.153615	0.927089	0.536072	0.24179
CKAP2L	up-regulated	Non-ISG	0.00033497	0.514195	0.559184	0.660073	0.469205	0.165192
SPC24	up-regulated	Non-ISG	0.00141974	0.484284	1.0281	0.850596	0.117971	-0.14652
PPIF	up-regulated	Non-ISG	0.00688698	0.534109	0.342409	0.725808	1.26498	-0.485464
MND1	up-regulated	Non-ISG	0.00278571	0.36542	1.31414	0.411283	0.319557	-0.199056
CENPN	up-regulated	Non-ISG	0.00108929	0.329636	0.951755	0.233162	0.323475	0.335797
MT2A	up-regulated	Other ISG	0.000780193	0.476263	0.829603	1.46261	0.122923	-0.57514
TMEM201	up-regulated	Non-ISG	0.00789902	0.370669	NA	0.81011	0.370669	0.199083
MCM2	up-regulated	Non-ISG	0.0082435	0.712443	0.89388	1.05079	0.531006	-0.635894
MIIP	up-regulated	MDM-specific ISG	0.0186998	0.507506	-0.0175719	0.842073	0.341396	0.673616
PAX5	up-regulated	MDM-specific ISG	0.0288165	0.356041	0.054894	0.657189	1.17675	-0.0493839
GFOD1	up-regulated	Non-ISG	0.00639798	0.455497	0.219963	1.11392	0.691032	-0.185878
DDIAS	up-regulated	Non-ISG	0.000719668	0.526489	0.453148	0.676334	0.59983	0.107625
NAPA	up-regulated	Common ISG*	0.000518406	0.316141	0.345835	1.13695	0.286448	0.06214
PLOD1	up-regulated	Non-ISG	0.0146675	0.379022	0.194953	0.87805	0.467887	0.290156
CRACR2B	up-regulated	Non-ISG	0.0394431	0.287093	0.0405452	1.27011	0.53364	-0.0144877
MYD88	up-regulated	Common ISG*	9.97435e-06	0.44166	0.304675	0.637593	0.413131	0.470189
PHPT1	up-regulated	Non-ISG	3.97868e-05	0.416468	0.36577	0.619079	0.384907	0.448029
GCH1	up-regulated	Myeloid-specific ISG	0.000114643	0.419205	0.223258	0.302192	0.754109	0.536217
E2F1	up-regulated	Non-ISG	4.74561e-05	0.530761	0.490884	0.672365	0.570637	0.0810762
CDK14	up-regulated	Non-ISG	0.0230725	0.337961	0.186652	0.948005	0.453903	0.222018
NETO2	up-regulated	Non-ISG	0.000518406	0.526757	1.01233	0.727805	0.325709	-0.255813
SYTL3	up-regulated	Other ISG	0.0099307	0.552004	NA	0.552004	0.0850432	0.71525
TNK2	up-regulated	Other ISG	0.0281383	0.328453	0.0223796	1.12104	0.47154	0.185367
PARP12	up-regulated	Common ISG*	0.0122795	0.627346	0.412373	0.842319	1.02242	-0.478462
FEN1	up-regulated	Non-ISG	0.000954275	0.653383	0.733409	0.829516	0.573357	-0.341804
HSPH1	up-regulated	Non-ISG	0.0365334	0.376726	0.036885	1.023	0.716566	0.0160851
IRGQ	up-regulated	Non-ISG	0.0341195	0.27629	NA	0.811208	0.27629	0.256655
EXO1	up-regulated	Non-ISG	0.00143733	0.49604	0.505051	0.487029	0.609946	0.185729
JPT1	up-regulated	Non-ISG	1.8898e-06	0.4863	0.702914	0.767877	0.269686	0.0464997
TRIM38	up-regulated	Other ISG	0.0209514	0.302029	0.0357918	0.229981	0.374076	1.14645
ANXA4	up-regulated	Other ISG	0.000133845	0.426342	0.607074	0.702858	0.225558	0.24561
VWCE	up-regulated	Non-ISG	0.00515807	0.513961	0.198809	0.50223	0.525693	0.550934
COL11A2	up-regulated	Non-ISG	0.0137183	0.384984	0.060539	0.487832	0.282136	0.945083
SMTN	up-regulated	Non-ISG	0.00947999	0.474699	0.077692	0.640438	0.308961	0.748162
TONSL	up-regulated	Non-ISG	0.00674557	0.352923	0.208095	1.22888	0.49775	-0.16091
SMTNL1	up-regulated	Other ISG	0.0462601	0.562537	NA	0.562537	0.856789	-0.0920478
CXCR1	up-regulated	Non-ISG	0.00509788	0.38049	0.0796236	0.928946	0.616756	0.144224
PLEK	up-regulated	Non-ISG	0.0348431	0.409921	0.353364	-0.546201	1.49543	0.466478
CDKN2C	up-regulated	Non-ISG	0.000168363	0.349041	0.473102	0.224981	-0.0321732	1.10223
SERPINE2	up-regulated	Non-ISG	0.0256129	0.573084	0.620786	0.525383	-0.0156527	0.633194
SKA3	up-regulated	Non-ISG	0.00390861	0.498268	0.762086	0.410892	0.585645	0.00402658
SIAH2	up-regulated	Myeloid-specific ISG	0.0489496	0.377456	0.0446792	1.17989	-0.173885	0.710232
CREM	up-regulated	Non-ISG	5.48678e-05	0.418938	0.551	0.286876	0.885406	0.0345925
LDLR	up-regulated	Non-ISG	0.000278754	0.503904	0.214547	0.530327	0.529295	0.478512
SLC12A8	up-regulated	Myeloid-specific ISG	0.013588	0.569492	0.303926	0.835057	1.0163	-0.405484
RASGRP3	up-regulated	Other ISG	0.0141328	0.575738	0.324432	0.873103	0.827045	-0.276688
FGFBP2	up-regulated	Non-ISG	0.0141803	0.529116	1.79848	0.563699	-1.10969	0.494534
PSRC1	up-regulated	Non-ISG	0.00150631	0.384586	0.585161	0.952433	0.184011	0.0251269
TICRR	up-regulated	Non-ISG	0.00136734	0.447268	0.218333	0.632621	0.38604	0.508495
ASF1B	up-regulated	Non-ISG	0.00120852	0.457135	0.621583	0.626989	0.292688	0.20288
KCNK5	up-regulated	Non-ISG	0.00425221	0.400362	0.581722	1.04802	0.219001	-0.110272
GTSE1	up-regulated	Non-ISG	0.000441986	0.414636	0.496778	0.693773	0.332494	0.214744
ADRM1	up-regulated	Non-ISG	0.000479476	0.353389	0.282326	0.747795	0.345373	0.361405
NPIPB15	up-regulated	Non-ISG	0.00365092	0.499381	NA	0.499381	0.541921	0.259905
HSPE1	up-regulated	Non-ISG	0.00874957	0.383735	0.238347	1.13117	0.529123	-0.164238
CDCA2	up-regulated	Non-ISG	0.000548135	0.464734	0.707112	0.382471	0.546998	0.0875017
BAK1	up-regulated	Other ISG	4.57245e-05	0.434291	0.506756	0.837531	0.00899936	0.361826
TESC	up-regulated	Non-ISG	0.00340678	0.44875	0.399096	-0.0734379	0.877803	0.498404
SHROOM1	up-regulated	Non-ISG	0.0355452	0.471995	0.00386224	0.753632	0.714211	0.22978
COCH	up-regulated	Non-ISG	0.0321848	0.380577	0.0610959	0.434249	0.326904	0.868914
CMTR1	up-regulated	Common ISG*	4.38039e-05	0.381578	0.335701	0.779331	0.427455	0.147235
KNL1	up-regulated	Non-ISG	0.000947682	0.517541	0.638931	0.00980408	0.530277	0.504806
TUBB	up-regulated	Non-ISG	0.00467691	0.417719	0.417719	0.544764	0.300375	NA
KMO	up-regulated	Other ISG	0.028389	0.384375	0.168436	0.746145	0.567502	0.201248
AHR	up-regulated	Non-ISG	0.00846091	0.397151	0.410414	0.59769	0.383888	0.291247
FGFR4	up-regulated	Non-ISG	0.0239884	0.31091	0.125333	0.935873	0.256937	0.364883
TLNRD1	up-regulated	Other ISG	0.000392989	0.338251	0.296324	0.826879	0.380178	0.178788
GAPDH	up-regulated	Non-ISG	0.011757	0.420258	0.227076	0.613439	NA	NA
BCL3	up-regulated	Other ISG	0.00119638	0.416553	0.506035	0.695208	0.327072	0.152378
PAF1	up-regulated	Non-ISG	0.016727	0.263291	0.0797437	1.11923	0.0325393	0.446838
TIGAR	up-regulated	Non-ISG	0.00171372	0.527653	0.584365	0.612479	0.00977679	0.470941
TOR4A	up-regulated	Non-ISG	0.00490835	0.333732	0.500462	1.04709	0.167003	-0.037811
PIM1	up-regulated	Non-ISG	0.0189733	0.495115	NA	0.495115	0.766385	-0.00504052
MXD1	up-regulated	Non-ISG	0.0151923	0.324458	0.0692386	0.382519	0.266396	0.953962
CACNA1A	up-regulated	Myeloid-specific ISG	0.00314469	0.296986	0.15657	0.920258	0.337158	0.256814
EZH2	up-regulated	Non-ISG	0.000368077	0.408739	0.691893	0.36357	0.453907	0.159945
BAX	up-regulated	Non-ISG	0.0100724	0.379998	0.226012	0.495904	0.681592	0.264092
NTPCR	up-regulated	Non-ISG	0.000547478	0.577871	0.662173	0.606634	-0.154807	0.549109
FAM171A2	up-regulated	Non-ISG	0.0322627	0.514985	NA	0.593236	0.514985	0.137951
GTPBP1	up-regulated	Common ISG*	0.000724094	0.276701	0.26139	1.148	0.292012	-0.0412307
CST3	up-regulated	Non-ISG	0.0201518	0.55267	0.483722	0.760025	0.621618	-0.206202
CDCA7	up-regulated	Non-ISG	0.00030474	0.320337	1.10903	0.308063	0.332611	-0.0956617
UCK2	up-regulated	Non-ISG	0.00316592	0.63581	0.610513	0.661106	0.832401	-0.453754
LGALS3BP	up-regulated	Common ISG*	0.00139066	0.637141	0.906269	1.11794	0.368013	-0.743771
HMGB3	up-regulated	Non-ISG	0.00263209	0.343091	0.371362	0.944188	0.31482	0.0139327
PLK1	up-regulated	Non-ISG	0.00184746	0.364355	0.738745	0.228472	0.500238	0.173077
DBF4B	up-regulated	Other ISG	0.00142543	0.433806	0.0895313	0.674976	0.526914	0.340698
MCL1	up-regulated	MDM-specific ISG	0.0068851	0.29485	0.101863	0.996291	0.0437023	0.487836
HAUS8	up-regulated	Non-ISG	0.0227491	0.369554	NA	0.654408	0.369554	0.197032
IRF5	up-regulated	Non-ISG	0.0298187	0.559624	NA	0.559624	0.741892	-0.0815709
LGALS1	up-regulated	Non-ISG	0.0125934	0.483442	0.519921	0.762911	0.446964	-0.10485
IL15RA	up-regulated	Myeloid-specific ISG	0.000633869	0.405893	0.252901	0.816144	0.558885	-0.00873789
TRIM69	up-regulated	Other ISG	0.042692	0.432327	0.339112	0.72307	0.0297166	0.525541
SKA1	up-regulated	Non-ISG	0.000425001	0.436826	0.47174	0.401912	0.688895	0.0545687
SRGAP2B	up-regulated	MDM-specific ISG	0.0046813	0.414823	NA	0.635619	0.162114	0.414823
CRELD2	up-regulated	Non-ISG	0.000198488	0.348847	0.228841	0.34075	0.356944	0.689276
SLC5A6	up-regulated	Non-ISG	0.0102691	0.36117	0.0678535	0.824776	0.433991	0.288348
NFKBID	up-regulated	Non-ISG	0.000580028	0.406401	NA	0.406401	0.379766	0.424585
STIP1	up-regulated	Non-ISG	0.00017412	0.416935	0.196336	0.583561	0.538416	0.295454
WDR63	up-regulated	Non-ISG	0.0296409	0.375664	0.176571	0.221454	0.529874	0.684747
INPP1	up-regulated	Non-ISG	0.000173851	0.409731	0.521107	0.236385	0.298355	0.556565
CDCA8	up-regulated	Non-ISG	0.000440055	0.411712	0.634096	0.409596	0.413828	0.153065
MKI67	up-regulated	Non-ISG	0.00115535	0.364838	1.07153	0.227656	0.50202	-0.19492
MSC	up-regulated	Non-ISG	0.0386155	0.389466	0.627977	0.273032	0.505899	0.194748
CDYL2	up-regulated	Non-ISG	0.0187809	0.33833	0.174265	0.931955	-0.00710726	0.502395
PTTG1	up-regulated	Non-ISG	0.000554367	0.285584	0.989553	0.315158	0.25601	0.0391774
HPGDS	up-regulated	Non-ISG	0.0317536	0.334633	0.736576	0.185348	0.373853	0.295413
MTFR2	up-regulated	Non-ISG	0.00290052	0.351328	0.849999	0.113226	0.589431	0.0370367
CLSPN	up-regulated	Non-ISG	0.049862	0.422789	0.0244428	0.868181	0.821135	-0.124287
PFKP	up-regulated	Other ISG	0.00224086	0.317494	0.173975	0.860906	0.461013	0.0925772
POC1A	up-regulated	Non-ISG	0.00217149	0.375085	0.310413	0.67129	0.439756	0.159524
HYOU1	up-regulated	Non-ISG	0.000251574	0.411467	0.26187	0.675042	0.561063	0.0809843
TRAF2	up-regulated	Other ISG	0.00490835	0.329273	0.110472	0.809463	0.213623	0.444923
TIMM10	up-regulated	Non-ISG	0.00207193	0.295566	0.349567	1.0576	0.241565	-0.0726063
PLXNB1	up-regulated	Non-ISG	0.0297789	0.374198	0.0278817	0.799654	0.451283	0.297113
FOXM1	up-regulated	Non-ISG	0.00316592	0.435262	0.288199	0.635103	0.582326	0.0696889
RAD51	up-regulated	Non-ISG	0.0143676	0.446419	0.826264	0.774862	0.117976	-0.143963
CDKN2A	up-regulated	Non-ISG	0.000343486	0.331948	0.320581	0.951912	-0.0436083	0.343316
WDR62	up-regulated	Non-ISG	0.0060069	0.430319	0.166941	0.386772	0.543742	0.473867
CCNA2	up-regulated	Non-ISG	0.00201102	0.29253	1.24423	0.105539	0.479521	-0.258716
TCIRG1	up-regulated	Non-ISG	0.0168692	0.434807	0.10023	0.59589	0.543646	0.325968
C11orf24	up-regulated	Non-ISG	0.00104727	0.293029	0.132966	0.207654	0.844976	0.378405
NAMPT	up-regulated	Myeloid-specific ISG	0.038345	0.329023	0.0348413	0.869278	0.289547	0.368499
GTSF1	up-regulated	Non-ISG	0.0139277	0.399332	0.347612	0.756223	0.00585354	0.451051
HAPLN3	up-regulated	Other ISG	0.0232825	0.474339	0.0456499	0.559773	0.510748	0.43793
PABPC1L	up-regulated	Non-ISG	0.00566194	0.366965	NA	0.522409	0.366965	0.274664
SETBP1	up-regulated	Non-ISG	0.000872734	0.542168	0.518125	-0.130151	0.566211	0.597181
TROAP	up-regulated	Non-ISG	0.00207193	0.392378	0.219699	0.48155	0.54489	0.303206
LMNB1	up-regulated	Other ISG	0.00102183	0.610778	0.904011	0.475704	0.745851	-0.576282
TRIO	up-regulated	Non-ISG	0.0285988	0.344936	0.0447785	0.237509	0.452363	0.811999
SOD1	up-regulated	Non-ISG	0.0351217	0.437062	0.0848092	0.437062	NA	0.637979
PIK3AP1	up-regulated	Myeloid-specific ISG	0.0404563	0.388884	0.185098	0.592669	1.16075	-0.39459
IRF4	up-regulated	MDM-specific ISG	0.0184616	0.515821	-0.00966035	0.650181	0.515821	NA
ZNFX1	up-regulated	Common ISG*	0.00224249	0.370112	0.191005	0.81974	-0.0183503	0.549219
IGFBP4	up-regulated	Other ISG	0.0343056	0.364714	0.455109	1.44106	-0.629332	0.27432
PNPT1	up-regulated	Common ISG*	0.00387661	0.543969	0.317395	0.770544	0.872734	-0.423698
CTNNAL1	up-regulated	Non-ISG	0.0448991	0.379278	0.328645	0.760216	0.429911	0.0159744
NCF4	up-regulated	Non-ISG	0.00785945	0.543925	0.469511	1.07412	0.618338	-0.628378
CCNF	up-regulated	Non-ISG	0.00181386	0.387999	0.496631	0.906022	0.279366	-0.15296
TLE3	up-regulated	Non-ISG	0.00516953	0.386286	0.204174	0.568397	-0.0338865	0.788468
GEN1	up-regulated	Non-ISG	0.0281965	0.529002	0.702474	-0.235693	0.662696	0.395308
NCAPG2	up-regulated	Non-ISG	0.0464286	0.397393	0.649274	0.374745	0.420041	0.0765008
SLC45A3	up-regulated	Non-ISG	0.0174676	0.383092	0.031363	0.722699	0.617136	0.149049
BUB1	up-regulated	Non-ISG	0.000306963	0.353868	0.663768	0.21701	0.490725	0.148575
WDFY1	up-regulated	Other ISG	0.00290481	0.352084	0.574051	1.41066	0.130118	-0.59788
UBE2A	up-regulated	Non-ISG	1.30577e-05	0.368037	0.30759	0.531988	0.248243	0.428485
NEK2	up-regulated	Non-ISG	0.00452333	0.41932	1.19285	0.532537	0.306104	-0.515238
SLC35E4	up-regulated	Non-ISG	0.00167552	0.373754	0.119417	0.511822	0.235686	0.649054
SERTAD1	up-regulated	Non-ISG	0.000620748	0.337595	0.326822	0.916443	-0.0849266	0.348369
CENPM	up-regulated	Non-ISG	0.00136235	0.474474	0.976399	0.531407	0.417541	-0.418922
LRRC59	up-regulated	Non-ISG	0.000322831	0.433619	0.270096	0.629966	0.597141	0.00624621
NT5DC2	up-regulated	Non-ISG	0.0291746	0.344091	0.19006	0.725375	0.498121	0.0860118
SELENOK	up-regulated	Other ISG	0.00316592	0.283082	0.200921	0.989503	0.365243	-0.0668823
XRN1	up-regulated	Myeloid-specific ISG	0.0264937	0.293441	0.0598378	0.464108	0.122774	0.839996
RRAS2	up-regulated	Non-ISG	0.000548135	0.332831	0.574778	0.0786492	0.738467	0.090883
UBB	up-regulated	Non-ISG	0.00670409	0.317387	0.0786776	0.76856	0.104275	0.530498
TRAIP	up-regulated	Non-ISG	0.0393298	0.344084	0.26129	0.32935	0.358818	0.531671
SPINDOC	up-regulated	Non-ISG	0.00148399	0.293151	0.206901	0.784743	0.379401	0.107018
ARPC5L	up-regulated	Non-ISG	0.00112156	0.350292	0.159962	0.61457	0.538178	0.162407
ATAD3A	up-regulated	Non-ISG	0.0195889	0.306608	0.0411912	0.850348	0.572025	0.00889417
TUBA4A	up-regulated	Non-ISG	0.0260096	0.345504	0.0071326	0.230999	0.460008	0.773748
CIP2A	up-regulated	Non-ISG	0.00742869	0.454886	0.693099	-0.132136	0.66861	0.241162
IL13RA1	up-regulated	Non-ISG	0.0317536	0.311744	0.0295624	0.063468	0.560021	0.813845
GINS3	up-regulated	Non-ISG	0.0191335	0.476613	0.559249	0.563417	0.393977	-0.0506109
POLR2L	up-regulated	Non-ISG	0.0217586	0.268487	0.179302	0.900903	0.0271114	0.357672
CSF1	up-regulated	Non-ISG	0.0337116	0.393677	0.0685445	0.741641	0.71881	-0.0725115
CIT	up-regulated	Non-ISG	0.00661153	0.401136	0.159304	0.481437	0.320835	0.491214
IL21R	up-regulated	Non-ISG	0.00241869	0.366894	0.147306	0.569973	0.282493	0.451296
GCAT	up-regulated	Non-ISG	0.0117796	0.381827	0.275668	0.487985	0.115525	0.569345
MED25	up-regulated	MDM-specific ISG	0.00153472	0.336163	0.277058	0.662217	0.108876	0.395269
KLF10	up-regulated	Non-ISG	0.00394058	0.526475	0.541322	0.588027	0.511628	-0.201519
SOX4	up-regulated	Non-ISG	0.00495014	0.461374	0.525046	0.647277	-0.13064	0.397702
ACOT9	up-regulated	Other ISG	0.0212312	0.328078	NA	0.328078	0.110652	0.640762
C1orf112	up-regulated	Non-ISG	0.0103441	0.436987	0.546216	-0.0995338	0.327758	0.662052
DIAPH3	up-regulated	Non-ISG	0.0120822	0.364001	0.313098	0.461081	0.414904	0.238722
E2F2	up-regulated	Non-ISG	0.000137391	0.450276	0.469392	0.500951	0.43116	0.023631
CCRL2	up-regulated	Other ISG	0.00891636	0.396398	0.472463	-0.0737686	0.320333	0.700991
GBP3	up-regulated	Other ISG	0.00738854	0.410979	0.533997	0.555649	0.287961	0.034693
DSCC1	up-regulated	Non-ISG	0.00320607	0.413806	0.694557	0.359177	0.468436	-0.113006
GTPBP2	up-regulated	Common ISG*	0.00114688	0.336061	0.124385	0.612301	0.448531	0.223591
DNAJB11	up-regulated	Non-ISG	0.00149205	0.279669	0.129061	0.297101	0.72024	0.262237
POMP	up-regulated	Monocyte-specific ISG	1.75508e-06	0.387283	0.512549	0.120153	0.409603	0.364964
43347	up-regulated	Myeloid-specific ISG	0.0413118	0.395598	0.00643951	0.609627	0.482321	0.308875
HCFC1	up-regulated	Non-ISG	0.0167036	0.280079	0.046713	0.800374	0.155047	0.405111
BAG1	up-regulated	Non-ISG	0.00551968	0.413257	0.0839507	0.474652	0.351863	0.488843
TDRD7	up-regulated	Common ISG*	0.035878	0.380421	0.268899	0.695715	0.491944	-0.0617366
SLC4A2	up-regulated	Non-ISG	0.0134553	0.349818	0.147923	0.492419	0.542519	0.207217
GLRX2	up-regulated	Non-ISG	3.54238e-05	0.392514	0.428986	0.430956	0.172299	0.356041
SS18L1	up-regulated	Non-ISG	0.0445185	0.446661	NA	0.550045	0.0441633	0.446661
NADK	up-regulated	Myeloid-specific ISG	3.54238e-05	0.363337	0.268222	0.573162	0.458451	0.0864534
CCNB2	up-regulated	Non-ISG	0.000216977	0.30081	0.828091	-0.0462924	0.396763	0.204857
SLC31A1	up-regulated	Non-ISG	0.000833354	0.440464	0.441608	-0.106189	0.439321	0.606428
IL3RA	up-regulated	Other ISG	0.00847939	0.291328	0.0964471	0.121707	0.460948	0.699405
TCF19	up-regulated	Non-ISG	0.00404092	0.410952	0.379271	0.505029	0.442634	0.0471473
YRDC	up-regulated	Non-ISG	0.0430482	0.416515	0.0744603	0.875389	0.758569	-0.338378
PSMB9	up-regulated	Common ISG*	0.000213074	0.351042	0.375514	0.740681	0.32657	-0.0767005
PEA15	up-regulated	Non-ISG	0.0398744	0.346568	-0.01462	0.14934	0.543797	0.681431
SIPA1L2	up-regulated	Myeloid-specific ISG	0.012618	0.319753	0.347346	0.259897	0.455246	0.292159
PLK4	up-regulated	Non-ISG	0.00795915	0.47284	0.52673	0.437908	0.507772	-0.119559
RNASEH2C	up-regulated	Non-ISG	0.000137391	0.387404	0.439736	0.399307	0.137792	0.375501
TRIM26	up-regulated	Common ISG*	0.000425783	0.285927	0.157327	0.660939	0.414528	0.113372
ATP1B3	up-regulated	Non-ISG	0.000233815	0.432203	0.388867	0.706744	0.475539	-0.225458
ARHGAP33	up-regulated	Non-ISG	0.0197811	0.267722	0.0505115	0.759361	0.322598	0.212846
TOX	up-regulated	Non-ISG	0.00369068	0.41335	0.585412	0.531286	-0.0698045	0.295413
LMNB2	up-regulated	Non-ISG	0.0182053	0.424218	0.379257	0.945656	0.469179	-0.45351
TUBA1C	up-regulated	Non-ISG	0.00013073	0.342004	0.281483	0.342004	NA	0.38105
CKS1B	up-regulated	Non-ISG	0.00466041	0.2902	0.747106	0.314512	0.265888	0.0100737
BRCA2	up-regulated	Other ISG	0.0342167	0.355725	0.159514	0.551936	0.616359	0.00549097
DNAJC25	up-regulated	Non-ISG	0.0219173	0.27822	NA	0.27822	0.0862458	0.634315
RGS3	up-regulated	Other ISG	0.00532181	0.373825	0.196819	0.550831	-0.0695399	0.652997
BTG3	up-regulated	Other ISG	0.00219072	0.37743	0.308885	0.445975	0.656423	-0.0814666
DDHD1	up-regulated	Other ISG	0.00266866	0.298747	0.146391	0.206048	0.391446	0.581477
COX17	up-regulated	Non-ISG	0.00373445	0.282188	0.173506	0.729171	0.39087	0.0306563
NOP14	up-regulated	Non-ISG	0.0135043	0.280642	NA	0.195419	0.280642	0.515429
SLIRP	up-regulated	Non-ISG	0.000168363	0.368452	0.39728	0.498005	0.339623	0.0765003
PKM	up-regulated	Non-ISG	0.0149045	0.268493	0.499444	0.268493	0.214806	NA
HIST1H2BH	up-regulated	Non-ISG	0.0071074	0.40617	0.89254	0.579823	0.232518	-0.397154
STOM	up-regulated	Other ISG	0.0093054	0.327432	0.218183	0.00550768	0.644871	0.43668
TMEM62	up-regulated	Other ISG	0.0130523	0.347799	0.0872932	0.521365	0.48768	0.207919
SPICE1	up-regulated	Non-ISG	0.0310462	0.301032	0.162193	0.533795	0.370027	0.232037
DOT1L	up-regulated	Non-ISG	0.0268729	0.290636	0.06489	0.651837	0.422051	0.15922
MAP3K20	up-regulated	Non-ISG	0.000897086	0.366336	0.742877	0.101877	0.630794	-0.181748
EME2	up-regulated	Non-ISG	0.00685446	0.297347	NA	0.268165	0.403893	0.297347
ESCO2	up-regulated	Non-ISG	0.0202446	0.393424	NA	0.107021	0.468707	0.393424
C5orf30	up-regulated	Non-ISG	0.00472446	0.368907	0.412885	0.65307	0.324929	-0.100301
ORC1	up-regulated	Non-ISG	0.0238996	0.38761	0.772537	0.276273	0.498947	-0.258589
ATOX1	up-regulated	MDM-specific ISG	0.00013384	0.308277	0.494281	0.418924	0.17309	0.197631
PARP3	up-regulated	Non-ISG	0.0144862	0.308254	0.244403	0.953484	-0.290979	0.372106
DHCR24	up-regulated	Non-ISG	0.000455435	0.408205	0.43379	-0.137349	0.38262	0.597374
EFHD2	up-regulated	Non-ISG	0.000482081	0.400284	0.499653	0.300914	0.53589	-0.0611808
NSD2	up-regulated	Non-ISG	0.000696464	0.363002	0.406186	0.319818	0.54337	0.00342846
ARSB	up-regulated	Non-ISG	0.0337052	0.323497	0.0777457	0.171909	0.475084	0.547643
RPS27L	up-regulated	Non-ISG	0.00465755	0.386141	0.166845	-0.192168	0.6865	0.605437
TSPAN13	up-regulated	Non-ISG	0.00316592	0.379606	0.688408	-0.308912	0.810016	0.0708033
PTPA	up-regulated	Non-ISG	0.000814567	0.27824	0.212449	0.344031	0.0127717	0.688749
MAFG	up-regulated	Non-ISG	0.00340678	0.406986	0.232287	0.581684	0.606147	-0.162487
DBI	up-regulated	Non-ISG	9.40846e-06	0.298555	0.347815	0.577808	0.249294	0.081117
ALYREF	up-regulated	Non-ISG	0.00918114	0.530467	0.501896	0.669362	0.559039	-0.479376
TM6SF1	up-regulated	Non-ISG	0.0106973	0.412065	0.6315	0.288703	0.535426	-0.206789
CCDC86	up-regulated	Non-ISG	0.000363029	0.403126	0.317449	0.488803	0.613754	-0.172802
CD164	up-regulated	ISG_in_CD4T_and_monocyte	0.00596195	0.288626	0.173773	0.493755	0.349389	0.227863
FAM53C	up-regulated	Non-ISG	0.032407	0.333684	0.0942487	0.710542	-0.134596	0.573119
RELT	up-regulated	Non-ISG	0.0261808	0.37035	-0.00804552	0.508926	0.399215	0.341485
PIF1	up-regulated	Non-ISG	0.00222539	0.309344	0.440653	0.178035	0.532462	0.0876877
RILPL2	up-regulated	Non-ISG	0.00217908	0.319979	0.333041	0.738646	-0.145905	0.306917
GUK1	up-regulated	Non-ISG	0.000518406	0.348711	0.243986	0.488927	0.0407107	0.453437
SLC16A1	up-regulated	Non-ISG	0.0367346	0.480987	0.480987	-0.169418	0.60792	NA
SRA1	up-regulated	Non-ISG	0.0406605	0.334517	NA	-0.0315005	0.334517	0.615412
PRDX4	up-regulated	Non-ISG	0.000110863	0.39737	0.556604	0.534465	0.260275	-0.127111
NAP1L5	up-regulated	Non-ISG	0.00148399	0.371919	0.610325	0.637221	0.133513	-0.157222
AUP1	up-regulated	Non-ISG	0.032156	0.355025	NA	0.355025	0.607515	-0.0456275
CD1C	up-regulated	Non-ISG	0.0485528	0.317922	0.278603	0.793181	0.357242	-0.206789
MRPL13	up-regulated	Non-ISG	0.000106592	0.402266	0.665732	0.475593	0.328938	-0.248245
ARNTL2	up-regulated	Other ISG	0.000118679	0.378582	0.529746	-0.0666221	0.441738	0.315426
PI4K2A	up-regulated	Non-ISG	0.013999	0.277107	0.194145	0.939779	-0.273865	0.360069
SRM	up-regulated	Non-ISG	0.0138167	0.395628	0.211048	0.580208	0.612233	-0.190917
GAB2	up-regulated	Non-ISG	0.00795962	0.307795	0.46715	0.549703	0.148439	0.0472033
CYSTM1	up-regulated	Myeloid-specific ISG	0.00440529	0.409262	0.351996	0.662501	0.466528	-0.272512
CEP170B	up-regulated	Non-ISG	0.0499952	0.392371	NA	0.458436	0.0537113	0.392371
RFC2	up-regulated	Non-ISG	0.0443486	0.404278	0.191107	0.617448	0.687999	-0.293681
BRD2	up-regulated	Non-ISG	0.00561779	0.291344	0.120218	0.489569	0.291344	NA
NABP2	up-regulated	Non-ISG	0.00131458	0.32422	0.446787	0.506968	0.201652	0.046062
TRIAP1	up-regulated	Non-ISG	0.0118443	0.337221	0.133402	0.595369	0.54104	-0.0714006
STARD3NL	up-regulated	Non-ISG	0.000175827	0.283224	0.220816	0.345633	0.468496	0.162215
TAP2	up-regulated	Other ISG	0.00703631	0.424324	0.207836	0.725914	0.640811	-0.378804
SLC2A1	up-regulated	Non-ISG	0.000580028	0.339117	0.11303	0.39902	0.404273	0.279215
CDC25C	up-regulated	Non-ISG	0.00133487	0.332257	0.525152	0.000604175	0.354212	0.310302
SCNN1D	up-regulated	Non-ISG	0.0447703	0.348188	NA	0.468325	0.0740881	0.348188
FRMD3	up-regulated	Other ISG	0.0287017	0.38428	0.463885	0.304676	0.593636	-0.175397
NUDT1	up-regulated	Non-ISG	0.00156333	0.297638	0.364512	0.447043	0.230764	0.137506
CDIP1	up-regulated	Non-ISG	0.00184746	0.340152	0.393494	0.552618	-0.0547456	0.28681
TPRN	up-regulated	Non-ISG	0.0447703	0.33728	NA	0.521702	0.0193055	0.33728
LRWD1	up-regulated	Non-ISG	0.00134624	0.30208	0.217904	0.387323	0.386256	0.169978
MPHOSPH6	up-regulated	Non-ISG	0.00877448	0.314147	0.252965	-0.0954619	0.37533	0.624508
ZWILCH	up-regulated	Non-ISG	0.00643628	0.305697	0.333481	-0.0137423	0.55794	0.277913
MPV17L2	up-regulated	Non-ISG	0.0124337	0.281412	0.167405	0.446174	0.395419	0.144267
CREBZF	up-regulated	Non-ISG	0.0356149	0.460158	NA	0.472432	0.460158	-0.0678158
SNRNP25	up-regulated	Non-ISG	0.00996634	0.282228	0.52833	0.0562235	0.398206	0.16625
RAPGEF2	up-regulated	MDM-specific ISG	0.0286639	0.29992	0.12125	0.491414	0.0565935	0.47859
APOL1	up-regulated	Common ISG*	0.000387008	0.396447	0.505415	0.287479	0.715798	-0.361025
HNRNPC	up-regulated	Non-ISG	0.0412881	0.350042	-0.0179288	0.458373	0.391302	0.308782
AP5Z1	up-regulated	Non-ISG	0.0140059	0.332827	NA	0.332827	0.120638	0.400206
CCDC146	up-regulated	Non-ISG	0.018024	0.289213	NA	0.229278	0.334284	0.289213
GCNT1	up-regulated	Other ISG	0.0251349	0.374262	0.48578	0.327179	0.421345	-0.0990711
LETM1	up-regulated	Non-ISG	0.0384999	0.352565	0.0360125	0.462279	0.352565	NA
ANXA2	up-regulated	Non-ISG	0.00710639	0.428224	0.325538	-0.404534	0.53091	0.682042
TPI1	up-regulated	Non-ISG	0.00263209	0.314148	0.169068	0.476326	0.459227	0.0283652
EXOSC9	up-regulated	Myeloid-specific ISG	0.0106184	0.284363	0.109723	-0.0252413	0.459003	0.583144
SSX2IP	up-regulated	Non-ISG	0.0261909	0.282332	0.0781476	0.482633	0.406901	0.157763
FAM111B	up-regulated	Non-ISG	0.016752	0.363502	0.345361	-0.558954	0.957085	0.381643
PSMA4	up-regulated	Myeloid-specific ISG	7.83052e-05	0.345274	0.349111	0.341438	0.49399	-0.0715616
RPA3	up-regulated	Non-ISG	0.00143137	0.305582	0.512173	0.6408	0.0989906	-0.139985
CENPH	up-regulated	Non-ISG	0.0256581	0.412836	0.446239	0.629709	0.379433	-0.348092
GNG5	up-regulated	Non-ISG	0.00136387	0.276143	0.402983	0.686746	0.149303	-0.133742
AURKB	up-regulated	Non-ISG	0.00603825	0.473779	0.767375	0.356623	0.590935	-0.609734
ARL11	up-regulated	Non-ISG	0.0318042	0.313018	0.118019	0.358106	0.338489	0.287547
WRAP53	up-regulated	Non-ISG	0.000673635	0.279713	0.182895	0.482433	0.376532	0.0534346
H2AFZ	up-regulated	Non-ISG	0.00967985	0.364428	0.191247	0.537609	0.625644	-0.259621
AIMP2	up-regulated	Non-ISG	0.00124969	0.28191	0.247859	0.662056	0.315962	-0.132598
TIPIN	up-regulated	Other ISG	0.00961111	0.363408	0.584885	0.141931	0.617121	-0.251828
CDK2AP2	up-regulated	Non-ISG	0.0228486	0.364916	0.304244	0.555347	-0.194178	0.425589
ANP32E	up-regulated	Non-ISG	0.000306963	0.270926	0.498878	0.102335	0.439517	0.0431253
PSPC1	up-regulated	Non-ISG	0.0276562	0.271284	NA	0.394637	0.271284	0.144752
DYNLL2	up-regulated	Non-ISG	0.000470209	0.319082	0.299898	0.407109	0.0334248	0.338266
DNAJC9	up-regulated	Non-ISG	0.00850305	0.270661	0.107051	0.413544	0.428567	0.127778
ZNF267	up-regulated	Non-ISG	0.0056811	0.381145	0.490711	-0.425481	0.27158	0.73223
RHBDD3	up-regulated	Non-ISG	0.0310144	0.263572	0.124677	0.700423	0.402467	-0.159342
TIMELESS	up-regulated	Non-ISG	0.00348939	0.421132	0.340991	0.580774	0.501273	-0.358938
APOBEC3G	up-regulated	Myeloid-specific ISG	0.00988629	0.34216	0.215052	0.469267	0.549337	-0.175439
WDR34	up-regulated	Non-ISG	0.0103729	0.411055	0.56007	0.480912	0.341197	-0.324831
PRDX1	up-regulated	Non-ISG	0.000116752	0.359982	0.321553	0.401102	0.398412	-0.0643732
COX8A	up-regulated	Non-ISG	0.00380696	0.362729	0.362729	0.703521	NA	-0.277199
GINS2	up-regulated	Non-ISG	0.00545611	0.336965	0.809826	0.305615	0.368316	-0.43535
CDK2	up-regulated	Non-ISG	0.0147526	0.269268	0.140447	0.398089	0.541944	-0.0341229
RBM42	up-regulated	Non-ISG	0.0210066	0.311056	0.363695	0.387141	0.258417	0.0301016
FSD1L	up-regulated	Non-ISG	0.046292	0.265211	0.121914	0.382397	0.335682	0.19474
MTHFD2	up-regulated	Myeloid-specific ISG	0.0024078	0.490156	0.597741	0.458654	0.521657	-0.54956
APOO	up-regulated	Non-ISG	0.00888789	0.307249	0.255389	0.505765	0.359108	-0.101454
HDX	up-regulated	Other ISG	0.0426861	0.31336	0.354589	0.0292302	0.331306	0.295413
UTP11	up-regulated	Non-ISG	0.000156782	0.352234	0.382328	0.430467	0.32214	-0.12579
SLC25A22	up-regulated	Non-ISG	0.0182426	0.335382	0.203898	0.557499	0.466866	-0.222374
SNRPD1	up-regulated	Non-ISG	0.00525264	0.284218	0.312854	0.806133	0.255583	-0.369153
PCNX3	up-regulated	Non-ISG	0.0365514	0.285526	NA	0.285526	0.0476645	0.416728
PSMB3	up-regulated	Non-ISG	0.00158982	0.37367	0.494367	0.507699	0.252972	-0.265861
G6PD	up-regulated	Non-ISG	0.016963	0.34227	0.489906	0.200736	0.483803	-0.185327
SDE2	up-regulated	Non-ISG	0.0134456	0.264366	0.18439	0.748627	0.344342	-0.294774
MGME1	up-regulated	Non-ISG	0.000303547	0.26854	0.339872	0.104514	0.210593	0.326488
CENPO	up-regulated	Non-ISG	0.0122448	0.307414	0.272203	-0.0898827	0.342626	0.453806
MRPL27	up-regulated	MDM-specific ISG	0.000106592	0.319629	0.441129	0.312805	0.326452	-0.101796
APOL2	up-regulated	Other ISG	0.0141328	0.406457	0.22736	0.620454	0.585553	-0.454933
ETF1	up-regulated	Non-ISG	0.00175952	0.283803	0.202525	0.594395	0.365082	-0.185511
TOP1	up-regulated	Other ISG	0.00298128	0.311579	0.141266	0.51045	0.481892	-0.161923
CALML4	up-regulated	Non-ISG	0.00617303	0.271437	0.244247	0.417965	0.298628	0.00634211
CENPI	up-regulated	Non-ISG	0.0103426	0.312066	0.233771	-0.107288	0.448294	0.390361
DAPP1	up-regulated	MDM-specific ISG	0.0153049	0.287626	0.143677	0.504941	0.431575	-0.121716
SF3B4	up-regulated	Non-ISG	0.00835021	0.30698	0.305752	0.631872	0.308208	-0.291524
GCNT2	up-regulated	Other ISG	0.00312917	0.322945	0.441017	0.725286	0.204873	-0.435434
PIMREG	up-regulated	Non-ISG	0.00863231	0.369986	0.452886	0.287086	-0.262746	0.453624
PSMB2	up-regulated	MDM-specific ISG	0.00413677	0.390761	0.274856	0.551238	0.506666	-0.404115
E2F3	up-regulated	Non-ISG	0.000596636	0.272485	0.365011	0.288693	0.0175859	0.256277
N4BP1	up-regulated	Common ISG*	0.00320607	0.271276	0.265356	0.670509	0.277196	-0.285739
SCLT1	up-regulated	Myeloid-specific ISG	0.00967985	0.301065	0.453594	0.148537	0.480335	-0.180113
UBE2J1	up-regulated	Non-ISG	0.0329291	0.265276	0.0952691	0.525876	0.435284	-0.157348
CLUH	up-regulated	Non-ISG	0.0330643	0.279414	0.154025	0.71125	0.404802	-0.377835
PDIA4	up-regulated	Non-ISG	0.00449924	0.350101	0.235492	0.464709	0.474129	-0.293907
NOP16	up-regulated	Non-ISG	0.00896326	0.28721	0.286468	0.287952	0.595059	-0.293844
BOLA3	up-regulated	Non-ISG	0.0209268	0.274359	0.2599	0.443741	0.288819	-0.136611
WEE1	up-regulated	Non-ISG	0.0255299	0.361138	0.310359	0.536043	0.411918	-0.415709
DDX21	up-regulated	Non-ISG	0.0384924	0.282565	0.0937558	0.560312	0.471374	-0.284911
DCTPP1	up-regulated	Non-ISG	0.0132416	0.379301	0.336726	0.639435	0.421876	-0.560128
STMN1	up-regulated	Non-ISG	0.00554051	0.378168	0.574982	0.510288	0.246048	-0.495299
ANAPC10	up-regulated	Non-ISG	0.00392558	0.273994	0.399173	0.634105	0.148814	-0.356492
RRM1	up-regulated	Non-ISG	0.037383	0.309621	0.255201	0.36404	0.432874	-0.241115
ERAL1	up-regulated	Non-ISG	0.0158544	0.284544	0.288677	0.485951	0.28041	-0.252199
ARHGDIA	up-regulated	Non-ISG	0.0163206	0.349761	0.233058	0.497067	0.466463	-0.393779
SLC25A33	up-regulated	Non-ISG	0.00523129	0.290568	0.329004	0.355907	0.252132	-0.135645
LPCAT1	up-regulated	Non-ISG	0.0269	0.356681	0.209271	0.524291	0.504092	-0.438332
FANCL	up-regulated	Other ISG	0.0195815	0.27036	0.545916	0.21971	0.321011	-0.308256
KEAP1	up-regulated	Non-ISG	0.0066358	0.268279	0.393469	0.641496	0.143088	-0.408891
RANBP1	up-regulated	Non-ISG	0.0298323	0.319106	0.191031	0.447182	0.54426	-0.446367
RAD54L	up-regulated	Non-ISG	0.0166128	0.300458	0.47478	0.204031	0.396886	-0.341274
DPP3	up-regulated	Non-ISG	0.00450479	0.27726	0.477175	0.302891	0.251628	-0.2984
SPPL2A	up-regulated	MDM-specific ISG	0.00581653	0.395705	0.473565	-0.542962	0.387416	0.403994
MRPL12	up-regulated	Non-ISG	0.0314679	0.322999	0.373163	0.742231	0.272836	-0.686216
MAD2L1	up-regulated	Non-ISG	0.0271981	0.308455	0.466064	0.150846	0.635393	-0.556457
SFT2D2	up-regulated	Other ISG	0.0206778	0.31021	0.32394	-0.565688	0.296481	0.590331
GBP2	up-regulated	Myeloid-specific ISG	0.0353037	0.286707	0.293325	0.382738	-0.335955	0.280089
PFDN2	up-regulated	Non-ISG	0.0335876	0.296456	0.185762	0.497514	0.407151	-0.472465
PGAM5	up-regulated	Non-ISG	0.0348686	0.267168	0.184238	0.350098	0.434194	-0.363071
SAR1B	up-regulated	Non-ISG	0.00118807	0.291767	0.504622	-0.490307	0.173919	0.409614
MCM6	up-regulated	Non-ISG	0.0384999	0.281764	0.339122	0.322517	0.241011	-0.32284
CDCA4	up-regulated	Non-ISG	0.016096	0.28546	0.271184	0.299737	0.410768	-0.407707
DYNLL1	up-regulated	Non-ISG	0.00719267	0.263098	0.4571	0.612964	0.069096	-0.570301
PPIL1	up-regulated	Non-ISG	0.0407962	0.309757	0.319455	0.566021	0.300058	-0.643362
MAIP1	up-regulated	MDM-specific ISG	0.0128617	0.277557	0.449184	0.476616	0.10593	-0.500962
TFDP1	up-regulated	Non-ISG	0.0181796	0.350116	0.427043	0.449047	0.273189	-0.620609
FBXO9	down-regulated	Non-ISG	0.0300512	-0.313199	-0.401898	-0.416481	-0.224501	0.74696
TRAF3IP3	down-regulated	Non-ISG	0.00680473	-0.275735	-0.440097	-0.381081	-0.170389	0.608844
CCDC186	down-regulated	Other ISG	0.0311123	-0.287424	-0.328425	-0.246424	-0.336244	0.413565
ZCCHC14	down-regulated	Non-ISG	0.00994489	-0.294746	-0.573702	-0.298012	-0.291479	0.665347
CD200R1	down-regulated	Non-ISG	0.0143565	-0.273651	-0.553232	-0.213247	-0.334055	0.57143
CCNYL1	down-regulated	Myeloid-specific ISG	0.0314795	-0.269638	-0.322235	-0.306493	-0.232784	0.321334
ZNF189	down-regulated	Non-ISG	0.0392518	-0.298272	-0.21727	-0.379275	-0.436615	0.466117
FAM19A1	down-regulated	Non-ISG	0.0388148	-0.448831	-1.13231	1.44963	-0.688905	-0.208756
ABCA3	down-regulated	Non-ISG	0.0484391	-0.322008	-0.333707	0.395404	-0.320293	-0.323723
DHRS7	down-regulated	Non-ISG	0.0261808	-0.375671	-0.43829	-0.458829	-0.313052	0.583496
ZNF304	down-regulated	Non-ISG	0.0203313	-0.27034	-0.318062	-0.35959	-0.222618	0.265765
SLC2A11	down-regulated	Non-ISG	0.00554495	-0.278905	-0.529043	-0.418339	-0.139471	0.446186
IGF2R	down-regulated	Non-ISG	0.00111891	-0.277637	-0.321971	-0.317027	-0.238247	0.235559
ZNF641	down-regulated	Non-ISG	0.0157122	-0.271659	-0.161521	-0.381796	-0.389658	0.291257
TMEM9	down-regulated	Non-ISG	0.0182532	-0.286611	-0.329821	-0.243401	-0.363349	0.285579
JAK1	down-regulated	Non-ISG	0.00467094	-0.270135	-0.271073	-0.269197	-0.282821	0.166281
ENOSF1	down-regulated	Non-ISG	0.0368967	-0.26959	-0.441783	-0.500701	0.377358	-0.0973977
ZNF432	down-regulated	Non-ISG	0.00867575	-0.288975	-0.437736	-0.526803	-0.140215	0.405862
AK9	down-regulated	Non-ISG	0.00666859	-0.34716	-0.376665	-0.609042	-0.317655	0.583895
FARSB	down-regulated	Non-ISG	0.0417924	-0.315671	-0.261288	-0.530481	0.440586	-0.370055
ATF1	down-regulated	Non-ISG	0.0431051	-0.285684	-0.297111	0.16735	-0.321697	-0.274258
DYNC1LI2	down-regulated	MDM-specific ISG	0.033753	-0.316663	-0.316663	-0.469212	0.238702	NA
NLRP1	down-regulated	Non-ISG	0.00966417	-0.344501	-0.282308	-0.48751	-0.406693	0.426538
ZNF148	down-regulated	Non-ISG	0.000597265	-0.282735	-0.260427	-0.305044	-0.317545	0.124629
CDC14A	down-regulated	Non-ISG	0.0239634	-0.413528	-0.496163	-0.617257	-0.330894	0.684746
TRIM7	down-regulated	Non-ISG	0.0139633	-0.297799	-0.338251	-0.428091	-0.257347	0.257126
MBNL2	down-regulated	Non-ISG	0.00597366	-0.269729	-0.43821	-0.565765	-0.101248	0.338479
ABCC4	down-regulated	Non-ISG	0.0179051	-0.29286	-0.267824	-0.398092	0.211036	-0.317896
NAE1	down-regulated	Non-ISG	0.0134636	-0.357539	-0.326972	-0.388106	0.335231	-0.397145
ZMAT3	down-regulated	Non-ISG	0.00421089	-0.266693	-0.24466	0.247024	-0.498303	-0.288725
INSIG2	down-regulated	Non-ISG	0.0163206	-0.32349	-0.446544	-0.451702	-0.200436	0.306756
DYNLT3	down-regulated	Non-ISG	0.00968161	-0.275017	-0.394647	0.217342	-0.155387	-0.4614
HOOK1	down-regulated	Non-ISG	0.0208447	-0.487972	-0.613725	-0.55349	-0.422453	0.78398
TMEM254	down-regulated	Non-ISG	0.020601	-0.269064	-0.21695	0.132479	-0.401351	-0.321178
CUL4B	down-regulated	Non-ISG	0.0261689	-0.307443	-0.192729	-0.464424	-0.422156	0.26883
TRIM52	down-regulated	Non-ISG	0.024158	-0.310269	-0.203969	-0.456287	-0.416569	0.258788
AGL	down-regulated	Non-ISG	0.0111083	-0.344763	-0.372773	-0.640374	-0.316752	0.509541
VPS28	down-regulated	Non-ISG	0.00966285	-0.293746	-0.187603	0.169349	-0.399888	-0.407325
SPATA5L1	down-regulated	Non-ISG	0.00490835	-0.282686	-0.450278	-0.472501	0.207873	-0.115095
FBXL5	down-regulated	Non-ISG	0.00312917	-0.26927	-0.199493	-0.339048	-0.345468	0.0530758
TRIM23	down-regulated	Non-ISG	0.00916782	-0.28825	-0.430917	-0.424821	-0.151678	0.170304
DNAJC24	down-regulated	Non-ISG	0.00127729	-0.266402	-0.299022	-0.233782	0.00124765	-0.306057
WDR19	down-regulated	Non-ISG	0.00148399	-0.264831	-0.408884	-0.197613	0.100616	-0.33205
HSCB	down-regulated	Non-ISG	0.00323236	-0.267664	-0.222649	-0.365953	0.0622731	-0.312679
MATR3	down-regulated	Non-ISG	0.0123147	-0.264117	-0.15499	-0.373244	0.167409	-0.480562
TGFBR2	down-regulated	Non-ISG	0.0447703	-0.273916	-0.162714	-0.442117	-0.385118	0.14346
SACM1L	down-regulated	Non-ISG	0.000947682	-0.296149	-0.36819	-0.402211	0.146224	-0.224107
TAOK1	down-regulated	Non-ISG	0.000979988	-0.286522	-0.289958	-0.351338	-0.283086	0.0721891
UBL3	down-regulated	Non-ISG	0.0091607	-0.336381	-0.374787	-0.297975	-0.552859	0.368307
RSL1D1	down-regulated	Non-ISG	0.000616607	-0.310311	-0.361125	0.135465	-0.376247	-0.259497
MMGT1	down-regulated	Non-ISG	0.0143676	-0.273257	-0.171389	0.232368	-0.549202	-0.375126
MSANTD2	down-regulated	Non-ISG	0.0135494	-0.321273	-0.415101	-0.398113	0.184358	-0.244432
ATP8B2	down-regulated	MDM-specific ISG	0.0429741	-0.348901	-0.167161	-0.530642	-0.704306	0.521705
ZNF350	down-regulated	Other ISG	0.000848498	-0.341556	-0.423646	-0.341241	-0.341872	0.224863
CEP290	down-regulated	Non-ISG	0.0121592	-0.303909	-0.507372	-0.264291	0.226913	-0.343527
PNMA1	down-regulated	Non-ISG	0.00273865	-0.285953	-0.317239	0.166325	-0.485469	-0.254666
TRIM4	down-regulated	Non-ISG	0.0113289	-0.292228	-0.232361	-0.352096	-0.504692	0.194487
LIX1L	down-regulated	Non-ISG	0.000173946	-0.272311	-0.252796	-0.0557274	-0.291826	-0.295036
MINDY1	down-regulated	Non-ISG	0.0140412	-0.305733	-0.25266	-0.500178	-0.358806	0.211676
CMAS	down-regulated	Non-ISG	0.025445	-0.287871	-0.249886	-0.381625	0.0557251	-0.325857
PJA2	down-regulated	Non-ISG	0.0106804	-0.322228	-0.263738	-0.415608	-0.380719	0.154886
MTERF4	down-regulated	Non-ISG	0.000594408	-0.286629	-0.270419	-0.30284	-0.432402	0.0950688
ZNF19	down-regulated	Non-ISG	0.000226802	-0.277946	-0.283485	-0.315244	-0.272407	-0.0420405
TUBE1	down-regulated	Myeloid-specific ISG	0.00182082	-0.28178	-0.543808	-0.137344	0.19088	-0.426216
KLHL24	down-regulated	Non-ISG	0.0264882	-0.498157	-0.397065	-0.599249	-0.715823	0.79391
SNRNP48	down-regulated	Non-ISG	0.000817112	-0.270383	-0.221536	-0.400066	0.0218373	-0.31923
ETAA1	down-regulated	Non-ISG	0.00356202	-0.286714	-0.270274	-0.414656	0.066235	-0.303155
MIEF2	down-regulated	Non-ISG	0.0340163	-0.279573	-0.169049	-0.404642	-0.390096	0.0318798
KANSL1L	down-regulated	MDM-specific ISG	0.00460497	-0.284125	-0.437889	-0.740078	-0.130361	0.371837
TMEM71	down-regulated	Non-ISG	0.0159355	-0.309917	-0.233688	-0.461491	-0.386147	0.144224
ACTR1B	down-regulated	Non-ISG	0.0013824	-0.264809	-0.247106	0.214402	-0.622096	-0.282513
ACAD8	down-regulated	Non-ISG	0.00882626	-0.292171	-0.549779	-0.423394	-0.160949	0.195126
VPS11	down-regulated	Non-ISG	0.0284187	-0.316058	-0.119691	0.243385	-0.512425	-0.553521
CAPN7	down-regulated	Non-ISG	0.00140254	-0.287971	-0.450128	-0.332104	-0.243838	0.0820621
PABPC4	down-regulated	Non-ISG	0.00140043	-0.274296	-0.398335	0.00207793	-0.213037	-0.335554
DGKA	down-regulated	Non-ISG	0.00492085	-0.423051	-0.459088	-0.662409	-0.387013	0.562264
MTPAP	down-regulated	Non-ISG	0.0078452	-0.282194	-0.165775	-0.528333	0.14164	-0.398613
EIF3L	down-regulated	Non-ISG	0.0255293	-0.284817	-0.0692153	-0.511926	-0.500419	0.125171
COX18	down-regulated	Non-ISG	0.0159239	-0.290313	-0.0646625	-0.286109	-0.294517	-0.312838
FANCF	down-regulated	Non-ISG	0.0170281	-0.276578	-0.215054	0.195755	-0.338102	-0.604414
DENND1B	down-regulated	Other ISG	0.027987	-0.30148	-0.313541	-0.522767	0.162741	-0.289419
TAF7	down-regulated	Non-ISG	0.00234375	-0.294795	-0.356175	0.0562581	-0.430332	-0.233415
ANKS6	down-regulated	Non-ISG	0.00354024	-0.271669	-0.113743	-0.296718	-0.246621	-0.309756
SHPRH	down-regulated	Non-ISG	0.00119615	-0.29251	-0.480323	-0.44756	0.098269	-0.137461
ZNF248	down-regulated	Non-ISG	0.00129336	-0.26703	-0.323035	-0.648451	-0.211025	0.213726
IFT52	down-regulated	Non-ISG	0.0186366	-0.284445	-0.0679976	-0.287716	-0.334031	-0.281174
ATP11B	down-regulated	Non-ISG	0.0345682	-0.286102	NA	-0.403566	-0.286102	-0.0426908
IFT122	down-regulated	Non-ISG	0.0289205	-0.300398	-0.207595	-0.3932	0.0191329	-0.396364
FBXO3	down-regulated	Non-ISG	0.00122542	-0.320236	-0.253532	-0.571481	-0.386939	0.233875
NMRK1	down-regulated	Non-ISG	0.00335898	-0.319693	-0.289013	-0.611492	-0.350373	0.269159
TSEN54	down-regulated	Non-ISG	0.00476715	-0.344235	-0.285877	-0.402594	0.129973	-0.423338
NBPF11	down-regulated	Non-ISG	0.00474502	-0.278188	-0.355425	-0.807189	-0.200952	0.377733
VPS41	down-regulated	Non-ISG	0.0049842	-0.277943	-0.108578	-0.325949	-0.271817	-0.284069
CFAP36	down-regulated	Non-ISG	0.0399259	-0.381717	-0.274244	-0.715079	-0.48919	0.487785
IL17RA	down-regulated	Non-ISG	0.00440055	-0.421368	-0.298651	-0.544086	-0.587735	0.439388
ZNF548	down-regulated	Non-ISG	0.000215457	-0.295712	-0.479497	-0.638297	-0.111928	0.238279
PRKDC	down-regulated	Non-ISG	0.027004	-0.368887	-0.297815	-0.44702	0.192842	-0.43996
DCAF16	down-regulated	Non-ISG	0.00185147	-0.265616	-0.244161	-0.501498	0.0392911	-0.287071
TRAF3IP2	down-regulated	MDM-specific ISG	0.0475824	-0.263236	-0.438883	0.124819	-0.592493	-0.0875899
SUMF1	down-regulated	Non-ISG	0.0355563	-0.284477	-0.0959472	-0.270003	-0.298951	-0.330546
TDRD3	down-regulated	Non-ISG	0.0220644	-0.271811	-0.0194425	-0.300968	-0.432546	-0.242653
WDR11	down-regulated	Non-ISG	0.0232825	-0.366573	-0.392467	-0.501555	-0.340679	0.238812
TARDBP	down-regulated	Non-ISG	0.00169081	-0.329467	-0.315547	-0.485362	0.146016	-0.343387
ZNF609	down-regulated	Non-ISG	0.0326375	-0.288729	NA	-0.452682	-0.288729	-0.00732456
QARS	down-regulated	Non-ISG	0.00229933	-0.307742	-0.223953	-0.391532	-0.535475	0.149234
KIZ	down-regulated	Non-ISG	0.00011223	-0.378082	-0.348264	-0.4079	-0.418627	0.169587
WDPCP	down-regulated	Non-ISG	2.13879e-05	-0.273467	-0.312601	-0.28923	-0.257703	-0.145795
EXOSC6	down-regulated	Non-ISG	0.00320336	-0.286327	-0.20662	-0.515745	0.0708875	-0.366035
PACRGL	down-regulated	Other ISG	0.0328699	-0.307297	-0.1876	-0.469418	0.0637729	-0.426993
PPP4R3B	down-regulated	Non-ISG	0.0195221	-0.264887	-0.098061	-0.394296	-0.165379	-0.364396
LARS	down-regulated	Non-ISG	0.00280784	-0.314436	-0.163933	-0.46494	0.13753	-0.53215
NIPBL	down-regulated	Non-ISG	0.000669574	-0.268571	-0.220187	-0.564715	-0.316954	0.0767516
ZNF561	down-regulated	Non-ISG	0.0246931	-0.32889	-0.173311	-0.484468	-0.537522	0.159709
MPP6	down-regulated	Non-ISG	0.010147	-0.343897	-0.431061	-0.584133	0.234888	-0.256734
MYO9A	down-regulated	Non-ISG	0.00322682	-0.289353	-0.130713	-0.520847	-0.447993	0.062263
RAB11FIP2	down-regulated	Non-ISG	0.0141328	-0.315658	-0.196378	-0.434937	0.0964589	-0.502712
NAPEPLD	down-regulated	Non-ISG	0.00704135	-0.278972	-0.100342	-0.380321	-0.235477	-0.322466
PRRT1	down-regulated	Non-ISG	0.0470767	-0.362577	-0.105947	-0.668364	-0.619207	0.354599
LYRM7	down-regulated	Non-ISG	0.00136235	-0.267641	-0.392294	-0.3098	-0.112168	-0.225482
BLOC1S5	down-regulated	Non-ISG	0.00954862	-0.311774	-0.168446	0.0672377	-0.455102	-0.484166
MFSD4A	down-regulated	Non-ISG	0.0473146	-0.270045	-0.0997883	-0.710387	-0.440301	0.207041
HMGN4	down-regulated	Non-ISG	0.0030046	-0.288163	-0.1087	-0.358507	-0.290432	-0.285893
SLC16A7	down-regulated	Non-ISG	0.00935618	-0.316398	-0.384843	-0.668523	-0.247954	0.257375
ABCC5	down-regulated	Non-ISG	0.000818899	-0.288727	-0.396409	-0.53619	0.068085	-0.181045
BRWD1	down-regulated	Non-ISG	0.00158352	-0.266931	-0.345578	-0.528846	-0.188284	0.0153613
SF3B1	down-regulated	Non-ISG	0.0078466	-0.309414	-0.309414	-0.478357	NA	0.0019609
EXOC6B	down-regulated	Non-ISG	0.0292641	-0.30771	NA	-0.420682	-0.30771	-0.0583319
ICK	down-regulated	Non-ISG	0.000935397	-0.268506	-0.359285	-0.427297	-0.177728	-0.0898408
TGDS	down-regulated	Non-ISG	0.000872884	-0.311861	-0.395586	-0.622724	0.191921	-0.228137
ALG6	down-regulated	Non-ISG	0.0248573	-0.265356	-0.16876	-0.742589	0.218439	-0.361952
GPD1L	down-regulated	Non-ISG	0.000368958	-0.265364	-0.322821	-0.466745	-0.207907	-0.0609784
CCDC65	down-regulated	Non-ISG	0.0103961	-0.288013	-0.309232	-0.485075	-0.266793	0.000884148
RNF125	down-regulated	Non-ISG	0.0030046	-0.273558	-0.406248	-0.140867	-0.407944	-0.106234
SPEG	down-regulated	Non-ISG	0.0401838	-0.283357	-0.0489092	-0.147352	-0.419361	-0.446522
NDRG2	down-regulated	Non-ISG	0.0409812	-0.291955	-0.0490943	-0.282514	-0.431439	-0.301396
RECK	down-regulated	Non-ISG	0.00352067	-0.301428	-0.329049	-0.51147	-0.273807	0.0481599
RWDD2A	down-regulated	Non-ISG	0.0172904	-0.291104	-0.416327	-0.247094	-0.335113	-0.0692907
ACTR5	down-regulated	Non-ISG	6.82688e-05	-0.284681	-0.245619	-0.410852	-0.0884647	-0.323743
PMPCB	down-regulated	Non-ISG	0.000160207	-0.273855	-0.150479	-0.21583	-0.331881	-0.37111
HKR1	down-regulated	Non-ISG	0.00019572	-0.267434	-0.215675	-0.399928	-0.319193	-0.136056
AKAP10	down-regulated	Non-ISG	0.0066358	-0.303893	-0.445438	-0.349658	-0.0185217	-0.258127
HSF2BP	down-regulated	Non-ISG	0.037383	-0.273021	-0.200142	-0.245137	-0.300906	-0.327123
TNKS	down-regulated	Non-ISG	0.000137391	-0.323477	-0.337733	0.0273999	-0.459337	-0.30922
HEATR1	down-regulated	Non-ISG	0.0124685	-0.319919	-0.123377	-0.524765	0.0839258	-0.516462
ACACB	down-regulated	Non-ISG	0.0268874	-0.280596	-0.0613581	-0.458482	-0.28232	-0.278872
DPY19L2	down-regulated	Non-ISG	0.00195292	-0.399833	-0.568839	-0.589079	0.307423	-0.230826
C1orf162	down-regulated	Non-ISG	0.0126395	-0.475757	-0.449898	-0.534818	-0.501616	0.404747
EDEM3	down-regulated	Non-ISG	0.0490126	-0.334269	-0.322506	-0.539759	0.126071	-0.346032
BNIP3	down-regulated	Non-ISG	0.0104509	-0.323814	-0.178385	-0.469243	-0.5879	0.153031
CYP2U1	down-regulated	Non-ISG	0.00127111	-0.263085	-0.298192	-0.227978	0.0117872	-0.568135
TOMM20	down-regulated	Non-ISG	0.0032751	-0.291973	-0.28132	0.309145	-0.302626	-0.807847
NME6	down-regulated	Non-ISG	0.0303535	-0.327662	NA	-0.327662	-0.40393	-0.0810685
METAP1	down-regulated	Non-ISG	0.00615681	-0.291693	-0.0924985	-0.264901	-0.318485	-0.40891
PIK3CA	down-regulated	Non-ISG	0.00544236	-0.298892	-0.275923	-0.374955	-0.32186	-0.116978
USP4	down-regulated	Non-ISG	0.0352886	-0.296844	-0.0293735	-0.223823	-0.369865	-0.467143
TMEM42	down-regulated	Non-ISG	0.00530571	-0.283103	-0.166865	-0.0488904	-0.399341	-0.477484
KPNA5	down-regulated	MDM-specific ISG	0.00960484	-0.364141	-0.434717	-0.349046	0.0670231	-0.379236
LONP2	down-regulated	Non-ISG	0.000511262	-0.284423	-0.346808	-0.332824	-0.236023	-0.180773
VAMP3	down-regulated	Non-ISG	0.00390861	-0.277693	-0.170784	-0.11168	-0.431469	-0.384602
WDR27	down-regulated	Non-ISG	0.00297209	-0.309198	-0.227855	-0.633204	0.152012	-0.39054
PPCS	down-regulated	Non-ISG	0.0161652	-0.29177	-0.0977804	-0.372719	-0.418448	-0.210821
MANBA	down-regulated	Non-ISG	0.0145215	-0.300234	-0.25221	-0.562858	-0.348259	0.0611999
STXBP5	down-regulated	Non-ISG	0.0034724	-0.39511	-0.462181	-0.416549	0.147518	-0.373671
HIPK3	down-regulated	Non-ISG	0.00291782	-0.272201	-0.144331	-0.416253	-0.357665	-0.186738
ZNF671	down-regulated	Non-ISG	0.00143733	-0.339072	-0.356468	-0.66792	-0.321676	0.23748
ZNF839	down-regulated	Non-ISG	2.75559e-05	-0.276972	-0.207771	-0.419938	-0.135149	-0.346173
MIOS	down-regulated	Non-ISG	0.0081186	-0.299798	-0.102585	-0.537866	0.0274574	-0.497011
PEX1	down-regulated	Non-ISG	0.000548135	-0.285679	-0.456712	-0.538686	-0.00018353	-0.114646
RLN1	down-regulated	Non-ISG	0.0432673	-0.310074	-0.429152	-0.0283558	-0.190997	-0.4644
DICER1	down-regulated	Non-ISG	0.00535514	-0.263316	-0.166185	-0.645363	0.0578995	-0.360447
MCCC2	down-regulated	Non-ISG	0.0131529	-0.280189	-0.245139	-0.430085	-0.123874	-0.315239
THBS3	down-regulated	Non-ISG	0.00705369	-0.281032	-0.10512	-0.449077	-0.277342	-0.284722
EPG5	down-regulated	Non-ISG	0.000791189	-0.411656	-0.479865	-0.508614	-0.343447	0.214411
AKAP11	down-regulated	Non-ISG	0.00266214	-0.318486	-0.369809	-0.59437	-0.267163	0.112269
ZSCAN26	down-regulated	Non-ISG	0.000333127	-0.268559	-0.247537	-0.334889	-0.269919	-0.2672
CKAP4	down-regulated	MDM-specific ISG	0.00947221	-0.356136	-0.298836	0.0271969	-0.439595	-0.413436
SYNRG	down-regulated	Non-ISG	0.000137391	-0.274326	-0.160343	-0.374028	-0.416568	-0.174624
PIP4P2	down-regulated	Non-ISG	0.000110863	-0.279557	-0.377748	-0.368463	-0.189119	-0.190651
ZNF83	down-regulated	Non-ISG	0.00551864	-0.469965	-0.770594	-0.64548	-0.29445	0.579947
ZNF33A	down-regulated	Non-ISG	0.0193073	-0.303429	-0.124982	-0.661737	-0.481876	0.137659
CMTM3	down-regulated	Non-ISG	0.00955088	-0.283552	-0.0995464	-0.318716	-0.465386	-0.248387
HECTD1	down-regulated	Non-ISG	4.00305e-05	-0.329708	-0.332992	-0.326423	-0.386276	-0.0873758
FAM208A	down-regulated	Non-ISG	0.000548135	-0.283834	-0.105223	-0.460903	NA	-0.283834
TYW1	down-regulated	Non-ISG	0.000872884	-0.268044	-0.263989	-0.221066	-0.272098	-0.37685
PLEKHA1	down-regulated	Non-ISG	0.00100637	-0.440519	-0.617409	-0.793656	-0.263629	0.539029
PRKCA	down-regulated	Non-ISG	0.00803504	-0.284195	-0.218735	-0.349655	-0.815583	0.247888
TRAPPC11	down-regulated	Non-ISG	0.00148976	-0.278896	-0.388083	-0.587938	0.00878904	-0.169709
NXPE3	down-regulated	Non-ISG	0.00245888	-0.324522	-0.396999	-0.252045	-0.404043	-0.0856486
SMAD4	down-regulated	MDM-specific ISG	0.0171407	-0.30627	-0.303884	-0.511682	-0.308657	-0.0146077
PDE6B	down-regulated	Non-ISG	0.0352473	-0.263768	-0.0255011	-0.586318	-0.330813	-0.196722
TPP1	down-regulated	Non-ISG	0.00255424	-0.273743	-0.175096	-0.319175	-0.228311	-0.419369
RNF227	down-regulated	Non-ISG	0.0305345	-0.314594	NA	-0.314594	-0.109442	-0.433387
NAP1L2	down-regulated	Non-ISG	0.0181089	-0.419312	-0.641023	-0.624747	-0.213877	0.335822
OSGEPL1	down-regulated	Non-ISG	6.35656e-05	-0.311869	-0.310902	-0.503786	-0.0167488	-0.312835
ZNF776	down-regulated	Non-ISG	0.0022989	-0.318931	-0.270995	-0.537154	-0.366867	0.0299226
ZNF616	down-regulated	Non-ISG	0.000715083	-0.319062	-0.418027	-0.315467	-0.322656	-0.0910123
APEX1	down-regulated	Non-ISG	0.000133845	-0.293678	-0.269852	-0.222364	-0.339132	-0.317504
SIRT4	down-regulated	Non-ISG	0.02719	-0.274763	-0.179666	-0.369859	-0.426935	-0.173644
DIP2B	down-regulated	MDM-specific ISG	0.0432673	-0.293858	-0.36401	-0.223707	-0.521628	-0.0408561
AGA	down-regulated	Non-ISG	0.00331413	-0.289261	-0.318403	-0.712651	-0.260118	0.139517
ZNF362	down-regulated	Non-ISG	0.0307646	-0.292387	-0.0220446	-0.184002	-0.400772	-0.545337
PDE3B	down-regulated	Non-ISG	0.00754806	-0.340616	-0.413411	-0.267821	-0.613984	0.142717
PHKA2	down-regulated	Non-ISG	0.00138028	-0.293799	-0.118224	-0.421871	-0.447647	-0.165727
ZNF217	down-regulated	Non-ISG	0.00236387	-0.34927	-0.355842	0.0192495	-0.474761	-0.342699
ZNF136	down-regulated	Non-ISG	0.00026112	-0.281628	-0.415165	-0.538177	-0.148091	-0.0526349
ADHFE1	down-regulated	Non-ISG	0.00508488	-0.289193	-0.425757	-0.632969	-0.15263	0.0562994
ZNF512	down-regulated	Non-ISG	6.67361e-05	-0.338591	-0.333809	-0.343373	-0.405181	-0.0732808
ZNF333	down-regulated	Non-ISG	0.000119111	-0.284254	-0.440443	-0.477823	-0.128065	-0.110858
ZBTB41	down-regulated	Non-ISG	0.0146095	-0.264781	-0.402474	-0.60094	-0.127088	-0.0287727
CBL	down-regulated	Non-ISG	0.00668591	-0.330026	-0.0313159	-0.332549	-0.471466	-0.327502
LIPT1	down-regulated	Non-ISG	0.000186268	-0.361093	-0.579816	-0.575537	-0.146649	0.138548
CYP2R1	down-regulated	Non-ISG	0.000112034	-0.288639	-0.520231	-0.653899	-0.0570467	0.0672227
DENND4A	down-regulated	Non-ISG	0.0378883	-0.276343	-0.116493	-0.436194	0.00961318	-0.624388
MTMR1	down-regulated	Non-ISG	0.0157724	-0.295356	-0.0471238	-0.529978	-0.299766	-0.290945
SECISBP2	down-regulated	MDM-specific ISG	0.0108401	-0.316406	-0.197701	-0.740409	0.205103	-0.435111
WDR5B	down-regulated	Non-ISG	0.0058452	-0.27245	-0.181745	-0.670048	-0.363155	0.0450933
STK26	down-regulated	Non-ISG	0.00253602	-0.325816	-0.497285	-0.362827	-0.0210697	-0.288805
TAF1	down-regulated	Non-ISG	0.0182053	-0.344054	0.00291943	-0.486953	-0.339349	-0.348759
CPNE2	down-regulated	Non-ISG	0.0469361	-0.394652	-0.316421	-0.472882	-0.670129	0.285873
MRPS27	down-regulated	Non-ISG	0.0447063	-0.268999	-0.0356573	0.00153857	-0.643827	-0.502342
ZNF211	down-regulated	Non-ISG	0.000848498	-0.371137	-0.372614	-0.876322	-0.369659	0.433898
C19orf71	down-regulated	Non-ISG	0.0461936	-0.31956	NA	-0.31956	-0.484693	-0.0845689
ARFGEF1	down-regulated	Non-ISG	0.00193282	-0.331836	-0.268748	-0.547061	-0.394923	0.0240154
NAGLU	down-regulated	Non-ISG	0.00107311	-0.283592	-0.202977	-0.364206	-0.0291991	-0.590994
UXT	down-regulated	Non-ISG	0.000239954	-0.373472	-0.275222	-0.471722	-0.520407	0.0791076
AGTRAP	down-regulated	Non-ISG	0.00504522	-0.328828	-0.287486	-0.370171	0.0473857	-0.579929
SPDYE1	down-regulated	Non-ISG	0.0058129	-0.303297	-0.624588	-0.234147	-0.372446	0.0392485
WDR35	down-regulated	Non-ISG	0.000968823	-0.297918	-0.187815	-0.578512	-0.0176476	-0.408021
KLHDC2	down-regulated	Non-ISG	0.000604378	-0.382329	-0.426261	-0.4865	-0.338397	0.0586716
CUL7	down-regulated	Non-ISG	0.0195141	-0.357843	-0.0712244	-0.409494	-0.338845	-0.376841
JADE1	down-regulated	Non-ISG	0.000137391	-0.360673	-0.378186	-0.343161	-0.0901952	-0.387368
ZNF416	down-regulated	Non-ISG	0.000106592	-0.319251	-0.394259	-0.397516	-0.244244	-0.165518
BBS9	down-regulated	Non-ISG	0.0053353	-0.282127	-0.146054	-0.694713	-0.418199	0.0533124
ZFP30	down-regulated	Non-ISG	0.0437486	-0.304337	-0.344518	-0.368201	-0.229113	-0.264155
CAMK1D	down-regulated	Non-ISG	0.00152627	-0.30486	-0.14022	-0.395555	-0.457601	-0.214165
TMEM18	down-regulated	Non-ISG	0.00379576	-0.335174	-0.15108	-0.389208	-0.358483	-0.311865
TCFL5	down-regulated	Non-ISG	0.0067184	-0.28449	-0.39818	0.164191	-0.170801	-0.80807
POGLUT1	down-regulated	Non-ISG	0.0137529	-0.357792	NA	-0.490436	-0.357792	-0.0627195
TTC14	down-regulated	Non-ISG	0.0030046	-0.299892	-0.431099	-0.901278	0.28591	-0.168685
CUX1	down-regulated	Non-ISG	0.0019561	-0.315005	-0.224719	-0.40529	-0.682899	0.0972331
NUBPL	down-regulated	Non-ISG	0.0056789	-0.354739	-0.470796	-0.242836	-0.0355406	-0.466642
ZNF766	down-regulated	Non-ISG	0.0111359	-0.290051	NA	-0.502787	-0.290051	-0.121611
BIN1	down-regulated	Non-ISG	0.0299101	-0.264493	-0.0700861	-0.13796	-0.620297	-0.391025
PCNX1	down-regulated	Other ISG	0.000102541	-0.334082	-0.851639	-0.480968	-0.187196	0.299904
ZNF75D	down-regulated	Non-ISG	0.00341139	-0.303625	-0.293758	-0.3181	-0.303625	NA
HADHB	down-regulated	Non-ISG	0.0497664	-0.410087	0.0505209	-0.451744	-0.419395	-0.40078
SPG21	down-regulated	Non-ISG	0.0238345	-0.32654	-0.00937146	-0.559146	-0.231715	-0.421365
EPHX2	down-regulated	Non-ISG	0.0270985	-0.333925	-0.497422	0.609566	-1.16336	-0.170428
DDHD2	down-regulated	Non-ISG	0.029849	-0.319336	NA	-0.319336	-0.0558587	-0.541369
ATXN10	down-regulated	Non-ISG	0.0412786	-0.335148	0.00578016	-0.547924	-0.122373	-0.557651
C2orf16	down-regulated	Non-ISG	0.0377828	-0.444336	NA	-0.444336	-0.447504	-0.0248981
PLB1	down-regulated	Non-ISG	0.0497456	-0.36697	-0.124432	-0.671931	-0.609509	0.181873
LRP6	down-regulated	Non-ISG	0.00277818	-0.407335	-0.518377	-0.660681	-0.296294	0.250605
ZNF680	down-regulated	Non-ISG	0.00647164	-0.313206	-0.381789	-0.647795	0.0473035	-0.244623
B3GLCT	down-regulated	Non-ISG	0.00678156	-0.362949	-0.44163	-0.284267	0.0560774	-0.557495
ACADSB	down-regulated	Non-ISG	0.0125119	-0.286509	-0.266781	-1.00355	-0.306237	0.34852
DISC1	down-regulated	Non-ISG	0.0081811	-0.309635	-0.126567	-0.308212	-0.311058	-0.482301
ZNF599	down-regulated	Non-ISG	0.0413155	-0.343455	NA	-0.58312	-0.343455	0.00469925
CASP8	down-regulated	MDM-specific ISG	0.019232	-0.264481	-0.339512	-1.1234	0.421544	-0.18945
THAP12	down-regulated	Non-ISG	0.00379279	-0.33562	-0.130249	-0.634239	-0.540991	0.0737469
CREBL2	down-regulated	Non-ISG	0.0169838	-0.398188	-0.208465	-0.587912	-0.812106	0.376458
COG5	down-regulated	Myeloid-specific ISG	0.017903	-0.33097	-0.280261	-0.402914	-0.381679	-0.171624
TMEM245	down-regulated	Non-ISG	0.00516953	-0.268318	-0.143112	-0.0436478	-0.659632	-0.393523
FAM172A	down-regulated	Non-ISG	0.000872734	-0.311309	-0.11239	-0.373983	-0.506578	-0.248635
URI1	down-regulated	Non-ISG	0.00116074	-0.335725	-0.223483	-0.341524	-0.329926	-0.351014
TMEM116	down-regulated	Non-ISG	0.00484143	-0.282135	-0.139655	-0.424614	-0.580704	-0.101139
ZFP90	down-regulated	Non-ISG	0.0178582	-0.287279	NA	-0.287279	-0.601094	-0.04669
CARNS1	down-regulated	Non-ISG	0.0126804	-0.332402	NA	-0.332402	-0.528566	-0.0743989
MPP5	down-regulated	Other ISG	0.000129301	-0.296534	-0.34346	-0.249608	-0.245361	-0.409564
AGBL5	down-regulated	Non-ISG	0.00101384	-0.276216	-0.194512	-0.557992	-0.140798	-0.357921
SENP7	down-regulated	MDM-specific ISG	0.00356202	-0.592916	-0.716528	-0.771697	-0.469304	0.704892
ZNF383	down-regulated	Non-ISG	0.00334226	-0.32316	-0.316285	-0.550395	-0.330036	-0.056664
USP54	down-regulated	Non-ISG	0.000196905	-0.399429	-0.412799	-0.519237	0.0585867	-0.386059
GGPS1	down-regulated	Non-ISG	0.0466538	-0.266898	NA	-0.605272	-0.266898	-0.0735625
NEK9	down-regulated	Non-ISG	0.00215305	-0.286239	-0.0876701	-0.159272	-0.604198	-0.413207
MED23	down-regulated	Non-ISG	0.000283341	-0.275985	-0.394149	-0.7079	-0.157821	-0.00496407
ZNF134	down-regulated	Non-ISG	0.00530571	-0.355681	-0.146597	-0.340215	-0.371147	-0.406882
MSL2	down-regulated	Non-ISG	0.0444256	-0.354135	-0.249658	-0.502769	-0.458612	-0.0541088
POU6F1	down-regulated	Non-ISG	0.0228935	-0.341403	NA	-0.343876	-0.341403	-0.264506
NAGPA	down-regulated	Non-ISG	0.00314314	-0.295978	-0.201409	0.0371679	-0.390547	-0.712496
AQP11	down-regulated	Non-ISG	0.00460855	-0.357918	-0.273948	-0.460472	-0.0916773	-0.441888
FGD3	down-regulated	Non-ISG	0.000173851	-0.433956	-0.389612	0.113716	-0.4783	-0.518152
EIF2D	down-regulated	Non-ISG	0.000106592	-0.318168	-0.29248	-0.211156	-0.426258	-0.343857
LDHB	down-regulated	Non-ISG	0.0322446	-0.347275	-0.00390917	-0.193546	-0.501004	-0.575735
NEPRO	down-regulated	Non-ISG	0.00572443	-0.340188	-0.106827	-0.63922	-0.573549	0.0449819
HERC1	down-regulated	Non-ISG	0.0141296	-0.384836	-0.177682	-0.818131	-0.591991	0.312966
DALRD3	down-regulated	Non-ISG	0.000322831	-0.275802	-0.182263	-0.0894459	-0.634422	-0.369341
TRABD2A	down-regulated	Non-ISG	0.0420652	-0.431859	NA	-0.494294	-0.431859	-0.0316649
ACKR3	down-regulated	Non-ISG	0.0265416	-0.358889	-0.371902	-1.1773	-0.345876	0.616736
PPIE	down-regulated	Non-ISG	0.0103729	-0.2978	-0.0570773	-0.62652	-0.0933204	-0.50228
PLEKHG4	down-regulated	Non-ISG	0.0133127	-0.39495	NA	-0.39495	-0.456432	-0.108136
TTC39B	down-regulated	Other ISG	0.0175531	-0.294567	-0.328488	-0.260645	-0.20878	-0.481671
TMEM106B	down-regulated	Non-ISG	0.000242884	-0.359775	-0.325152	-0.121836	-0.443552	-0.394398
RTL10	down-regulated	Non-ISG	0.0199631	-0.308176	-0.0415606	-0.629923	-0.574792	-0.0403776
GLUD1	down-regulated	Non-ISG	0.0370945	-0.334856	-0.11291	-0.504849	-0.166638	-0.503074
RASSF3	down-regulated	Non-ISG	0.000306963	-0.351782	-0.378454	-0.417088	-0.167827	-0.32511
PHF3	down-regulated	Non-ISG	0.00379576	-0.340342	-0.0852437	-0.52309	-0.327216	-0.353468
DYRK2	down-regulated	Non-ISG	0.000129301	-0.271489	-0.327094	-0.215883	-0.601874	-0.145305
EXPH5	down-regulated	Non-ISG	0.00430371	-0.280851	-0.347134	-0.214568	-0.193963	-0.535668
FLI1	down-regulated	Non-ISG	0.00111891	-0.324582	-0.288683	-0.157355	-0.36048	-0.487898
RFFL	down-regulated	Non-ISG	0.00229638	-0.319144	NA	-0.342164	-0.319144	-0.309552
IRAK4	down-regulated	Non-ISG	0.000630182	-0.282203	-0.500622	-0.719809	-0.0637841	-0.0111062
COG8	down-regulated	Non-ISG	0.0086034	-0.368562	NA	-0.368562	-0.200797	-0.402665
ZBED4	down-regulated	Non-ISG	0.0044882	-0.358614	-0.0595222	-0.243103	-0.474125	-0.519701
IARS2	down-regulated	Non-ISG	0.00535514	-0.36322	-0.073364	-0.481805	-0.244635	-0.497074
ZBTB14	down-regulated	Non-ISG	6.53504e-05	-0.307923	-0.270336	-0.305929	-0.41237	-0.309916
MRPL45	down-regulated	Non-ISG	0.0119059	-0.334662	-0.0438501	-0.199413	-0.469911	-0.587798
EPM2A	down-regulated	Non-ISG	0.0145215	-0.353447	-0.193173	-0.513721	-0.00709605	-0.590051
NIPSNAP2	down-regulated	Non-ISG	0.0298744	-0.26383	-0.100187	0.0674851	-0.427474	-0.847147
NUP43	down-regulated	Non-ISG	0.0238345	-0.308594	-0.349143	-0.672633	-0.0199423	-0.268046
CAMKK1	down-regulated	Non-ISG	0.0104699	-0.376473	-0.0597488	-0.499594	-0.283526	-0.46942
METAP1D	down-regulated	Non-ISG	0.000387264	-0.33494	-0.360577	-0.742997	0.0999931	-0.309303
TMC6	down-regulated	Non-ISG	0.00186082	-0.354137	-0.31174	0.14605	-0.396535	-0.753608
ARHGAP5	down-regulated	MDM-specific ISG	0.00154992	-0.426332	-0.578161	-0.290172	0.113708	-0.562492
POLR3B	down-regulated	Non-ISG	0.000373463	-0.316815	-0.192551	-0.441079	-0.160976	-0.526079
TENM1	down-regulated	Non-ISG	0.0445874	-0.2983	-0.193585	-1.28033	-0.403015	0.555829
GIMAP1	down-regulated	MDM-specific ISG	0.036828	-0.505075	-0.178199	0.551566	-0.866031	-0.831952
LFNG	down-regulated	Non-ISG	0.00803365	-0.37153	NA	-0.37153	-0.243246	-0.383466
ZNF546	down-regulated	Non-ISG	0.00139484	-0.396439	-0.640492	-0.936425	-0.152385	0.398144
NFIA	down-regulated	Non-ISG	0.00685455	-0.431586	-0.395152	-1.04001	-0.468019	0.569886
RASA3	down-regulated	Non-ISG	0.0131467	-0.317348	-0.084913	-0.499025	-0.615726	-0.13567
SEMA4C	down-regulated	Non-ISG	0.00345966	-0.287779	-0.30101	-0.834327	-0.274547	0.0726569
DNAH10	down-regulated	Non-ISG	0.0248607	-0.35518	-0.0501738	-0.25777	-0.576987	-0.452591
ERRFI1	down-regulated	Non-ISG	0.00961111	-0.28003	-0.397075	-0.928674	0.148579	-0.162985
ZNF426	down-regulated	Non-ISG	4.90277e-05	-0.302233	-0.54611	-0.268572	-0.335895	-0.189947
TRAF5	down-regulated	Non-ISG	0.0012877	-0.311475	-0.166835	-0.652045	-0.456116	-0.0661948
WWP1	down-regulated	Non-ISG	0.000215457	-0.341485	-0.259257	-0.575575	-0.423713	-0.0844898
NFATC3	down-regulated	Non-ISG	0.00106124	-0.320869	-0.129482	-0.512256	-0.623837	-0.0805237
TPRG1L	down-regulated	Non-ISG	4.46661e-05	-0.340796	-0.361487	-0.147673	-0.51702	-0.320104
PREPL	down-regulated	Non-ISG	0.000173851	-0.341032	-0.278503	-0.548219	-0.403562	-0.118473
ZNF397	down-regulated	Non-ISG	2.78106e-05	-0.438079	-0.450002	-0.442985	-0.0228645	-0.433172
ZNF445	down-regulated	Non-ISG	0.0107605	-0.291462	NA	-0.598247	-0.291462	-0.123393
ANO10	down-regulated	Non-ISG	0.00229638	-0.264816	-0.171841	-0.768955	-0.0539687	-0.357792
ABCB7	down-regulated	Non-ISG	0.00416018	-0.313801	NA	-0.282755	-0.313801	-0.418043
DCHS1	down-regulated	Non-ISG	0.000792851	-0.402496	-0.707583	-0.378553	-0.426439	0.159539
KLHL9	down-regulated	Non-ISG	0.00195953	-0.325074	-0.141985	-0.5679	-0.423319	-0.226829
ZNF160	down-regulated	Non-ISG	9.38124e-05	-0.403152	-0.405709	-0.717892	-0.400595	0.163636
VPS35L	down-regulated	Non-ISG	0.0201676	-0.346995	-0.0346355	-0.383985	-0.310004	-0.632175
VPS13C	down-regulated	Non-ISG	0.00406717	-0.330915	-0.130519	-0.569703	-0.175711	-0.486118
MOCS1	down-regulated	Non-ISG	0.0391187	-0.273346	-0.10354	-0.862644	-0.443152	0.0466451
ATP8B1	down-regulated	Non-ISG	0.00365731	-0.29785	-0.452969	-0.825653	0.0580595	-0.142731
DNAJC16	down-regulated	Non-ISG	0.00984476	-0.36251	NA	-0.36251	-0.599635	-0.0609081
LY9	down-regulated	Non-ISG	0.0444792	-0.399725	-0.346137	-0.453313	-1.43466	0.869127
STXBP1	down-regulated	Non-ISG	0.00147056	-0.364593	-0.691016	-0.458651	-0.270535	0.0541097
KRBA2	down-regulated	Non-ISG	0.000394948	-0.327192	-0.3673	-0.274916	-0.43848	-0.287085
GRB10	down-regulated	Non-ISG	0.0322906	-0.33968	-0.494257	-0.185102	0.187146	-0.875734
RNF144B	down-regulated	MDM-specific ISG	0.00680473	-0.289498	-0.1579	-0.632558	-0.332903	-0.246093
DPY19L1	down-regulated	Non-ISG	0.00595394	-0.437873	NA	-0.45617	-0.133928	-0.437873
PRKACB	down-regulated	Non-ISG	0.0242372	-0.359002	-0.0301064	-0.335528	-0.629748	-0.382476
NR1D2	down-regulated	Non-ISG	0.00754494	-0.409873	-0.524333	0.158599	-0.718011	-0.295412
RASA1	down-regulated	Non-ISG	0.000151091	-0.351174	-0.348331	-0.43639	-0.354017	-0.241185
ADAT2	down-regulated	Non-ISG	0.00639798	-0.352146	-0.283503	-0.70514	0.0276266	-0.420789
ALKBH8	down-regulated	Non-ISG	0.00171826	-0.34924	-0.308914	-0.389566	-0.0187188	-0.665291
ZNF610	down-regulated	Non-ISG	0.00263209	-0.483893	-0.623425	-0.696183	-0.344361	0.279119
CRIP2	down-regulated	Non-ISG	0.00261982	-0.463255	-0.83343	0.374024	-0.558715	-0.367794
ZNF268	down-regulated	Non-ISG	0.00319798	-0.375242	-0.549004	-0.608083	-0.201479	-0.0283863
SMAD5	down-regulated	Non-ISG	0.00519419	-0.463464	-0.656554	-0.629906	0.19497	-0.297022
IL16	down-regulated	Non-ISG	0.00208369	-0.330167	-0.0956218	-0.327893	-0.636641	-0.332441
N6AMT1	down-regulated	Non-ISG	0.00835021	-0.391256	-0.221186	-0.632039	0.0211189	-0.561327
ZNF10	down-regulated	Non-ISG	0.000215457	-0.279866	-0.356237	-0.838936	-0.203495	0.00505289
ALDH3A2	down-regulated	Non-ISG	0.00672197	-0.285989	-0.1251	-0.817309	-0.446879	-0.00512205
ADNP	down-regulated	Non-ISG	0.000114643	-0.293913	-0.220482	-0.360281	-0.227545	-0.586174
ACVR2B	down-regulated	Non-ISG	0.0111785	-0.404111	-0.0566536	-0.465741	-0.342481	-0.532647
TTC5	down-regulated	Non-ISG	0.00257382	-0.317024	-0.136568	-0.627438	-0.304672	-0.329376
HGSNAT	down-regulated	Non-ISG	0.0153196	-0.345274	NA	-0.345274	-0.656332	-0.0490327
ZNF345	down-regulated	Non-ISG	0.00505786	-0.333005	-0.405648	-0.994639	-0.260361	0.258375
ZNF615	down-regulated	Non-ISG	0.000267313	-0.349319	-0.213092	-0.494199	-0.314271	-0.384366
SLC44A2	down-regulated	Non-ISG	0.0496524	-0.373844	0.019397	-0.411751	-0.678394	-0.335937
TMEM117	down-regulated	Non-ISG	0.000180984	-0.534669	-0.554648	-0.577907	-0.514689	0.23969
DENND4C	down-regulated	Non-ISG	4.74561e-05	-0.371268	-0.169184	-0.499066	-0.377578	-0.364959
PCMTD1	down-regulated	Non-ISG	0.000848498	-0.414274	-0.372829	-0.455718	-0.46527	-0.117211
ZNF302	down-regulated	Non-ISG	0.000857225	-0.351332	-0.425025	-0.875134	-0.277639	0.165548
HSD17B8	down-regulated	Non-ISG	0.00482373	-0.294647	-0.239641	0.0127919	-0.349652	-0.835886
ASPDH	down-regulated	Non-ISG	0.0231476	-0.281306	NA	-0.638401	-0.281306	-0.139679
INTS10	down-regulated	Non-ISG	2.75559e-05	-0.426349	-0.406114	-0.446585	-0.0882435	-0.473555
MEI1	down-regulated	Non-ISG	0.0393298	-0.522121	NA	-0.554404	-0.522121	0.015339
PPP3CB	down-regulated	Non-ISG	0.0303439	-0.373187	0.00425119	-0.50938	-0.236995	-0.673271
HSF2	down-regulated	Non-ISG	0.00108617	-0.341129	-0.727468	-0.435257	-0.00619965	-0.247
ZNF652	down-regulated	Non-ISG	0.00108721	-0.339591	-0.594163	-0.500478	-0.178704	-0.145823
GAS6	down-regulated	Non-ISG	0.00276529	-0.279094	-0.269427	-0.953332	0.0917172	-0.288762
MSANTD3	down-regulated	Non-ISG	0.00247111	-0.300741	-0.28132	-0.705345	-0.113611	-0.320162
GIMAP2	down-regulated	MDM-specific ISG	0.00544093	-0.263192	-0.119656	-0.253141	-0.775558	-0.273243
BMP8A	down-regulated	Non-ISG	0.0432673	-0.343762	NA	-0.343762	-0.495362	-0.227285
GRAP	down-regulated	Non-ISG	0.0128236	-0.387293	-0.228953	-0.42444	-0.414641	-0.359946
ST20	down-regulated	Non-ISG	0.0294034	-0.311985	NA	-0.710672	-0.0486894	-0.311985
STK16	down-regulated	Non-ISG	0.01502	-0.328635	NA	-0.328635	-0.478637	-0.264274
CNIH3	down-regulated	Non-ISG	0.0224102	-0.379342	-0.114186	-0.274916	-0.483768	-0.556051
ZNF32	down-regulated	Non-ISG	0.000135384	-0.377025	-0.31399	-0.0666864	-0.60872	-0.44006
ZNF146	down-regulated	Non-ISG	0.00303194	-0.406276	-0.309159	-0.503393	0.0766122	-0.696933
ARHGAP32	down-regulated	Non-ISG	0.0028821	-0.324648	-0.929399	-0.359576	-0.28972	0.142794
CCDC121	down-regulated	Non-ISG	0.00953934	-0.37459	-0.433084	-0.366862	-0.382318	-0.255857
ZFP3	down-regulated	Non-ISG	0.000168363	-0.313186	-0.364763	-0.564899	-0.261608	-0.247092
RABL2B	down-regulated	Non-ISG	0.000133845	-0.375644	-0.454862	-0.296425	-0.222164	-0.467416
VWA8	down-regulated	Non-ISG	0.010889	-0.377752	NA	-0.628505	-0.377752	-0.0744126
FAM216A	down-regulated	Non-ISG	0.0191689	-0.360275	-0.304873	-0.967989	0.245231	-0.415677
SLC41A3	down-regulated	Non-ISG	0.00886932	-0.435367	-0.029666	-0.444049	-0.544454	-0.426685
ZNF559	down-regulated	Non-ISG	2.30919e-05	-0.408465	-0.583684	-0.564086	-0.047354	-0.252845
FASTKD2	down-regulated	Non-ISG	0.00130824	-0.505	-0.475122	-0.534879	0.151611	-0.58971
CAT	down-regulated	Non-ISG	0.0161304	-0.399081	-0.0371014	-0.614165	-0.472069	-0.326093
DPH5	down-regulated	Non-ISG	0.00315549	-0.296098	-0.204868	-0.387327	-0.846281	-0.0121147
NAV1	down-regulated	Non-ISG	0.00386659	-0.288153	-0.130135	-0.744257	-0.407857	-0.168449
PCMTD2	down-regulated	Non-ISG	0.00831657	-0.413183	-0.37133	-0.455036	-0.574507	-0.0503026
CMPK1	down-regulated	Non-ISG	6.35656e-05	-0.377862	-0.340556	-0.579202	-0.117584	-0.415167
SBF2	down-regulated	Other ISG	0.000613511	-0.293998	-0.401552	-0.865233	-0.186443	-0.00047418
ZNF571	down-regulated	Non-ISG	0.000204143	-0.40579	-0.521326	-0.732378	-0.290255	0.0890081
EIF2A	down-regulated	Non-ISG	0.000174886	-0.356916	-0.320001	0.0614749	-0.802681	-0.393831
MPP7	down-regulated	Non-ISG	0.0031185	-0.388341	-0.249452	-0.527229	-0.784774	0.106042
PRRT2	down-regulated	MDM-specific ISG	0.0211987	-0.26808	-0.395318	-1.03596	-0.140842	0.114916
ARRDC3	down-regulated	Non-ISG	0.00127371	-0.308118	-1.0182	0.172966	-0.144036	-0.4722
C6orf48	down-regulated	Non-ISG	0.0442153	-0.42091	NA	0.0572721	-0.732635	-0.42091
ACVR1C	down-regulated	Non-ISG	0.00195292	-0.360446	-0.580527	-0.500484	-0.220407	-0.161134
MARCH9	down-regulated	Non-ISG	0.0141803	-0.4291	-0.0951984	-0.510034	-0.478041	-0.380159
ERCC8	down-regulated	Non-ISG	0.0187192	-0.287928	-0.0623398	-0.827612	-0.150694	-0.425161
AVL9	down-regulated	Non-ISG	0.0165652	-0.485858	NA	-0.553324	-0.0643386	-0.485858
MFNG	down-regulated	Non-ISG	0.000472976	-0.395913	-0.167511	-0.505565	-0.286261	-0.51257
BCL9	down-regulated	Non-ISG	0.00848043	-0.414822	-0.0955842	-0.368623	-0.549449	-0.461022
GALNT12	down-regulated	Non-ISG	0.000455435	-0.481023	-0.56944	-0.541468	-0.420577	0.0555154
USP24	down-regulated	Non-ISG	0.00386659	-0.400068	NA	-0.502425	-0.206371	-0.400068
LETMD1	down-regulated	Non-ISG	0.000159801	-0.363078	-0.269446	-0.456711	-0.550013	-0.203517
POLI	down-regulated	Non-ISG	0.000756599	-0.431479	-0.644484	-0.565854	0.0266018	-0.297105
SLC17A5	down-regulated	Non-ISG	0.00847939	-0.340992	-0.0690251	-0.731571	-0.373659	-0.308324
SELENOM	down-regulated	Non-ISG	0.00143248	-0.376978	-0.348724	-0.256966	-0.405231	-0.472016
ZNF589	down-regulated	Non-ISG	8.88848e-05	-0.344273	-0.413787	-0.817405	-0.274758	0.021742
USP40	down-regulated	Non-ISG	0.0093054	-0.41003	-0.273237	-0.546823	0.0762271	-0.740428
SLC18A2	down-regulated	Non-ISG	0.0080168	-0.330579	-0.315163	-0.816093	-0.00871356	-0.345995
USP34	down-regulated	Non-ISG	0.00302831	-0.306269	-0.306269	-0.511891	-0.298921	NA
LRPPRC	down-regulated	Non-ISG	0.00253717	-0.352846	-0.223124	-0.482568	-0.0279233	-0.757957
TSTD1	down-regulated	Non-ISG	0.00551557	-0.432875	NA	-0.432875	-0.461106	-0.227082
ZNF264	down-regulated	Non-ISG	0.00117486	-0.341371	-0.355662	-0.572071	-0.327079	-0.245524
ZNF354C	down-regulated	Non-ISG	0.00490426	-0.324969	-0.113191	-0.339764	-0.310175	-0.743771
TMEM267	down-regulated	Non-ISG	0.00104617	-0.329615	-0.937192	-0.431936	0.0868114	-0.227294
ZFP69B	down-regulated	Non-ISG	0.00097309	-0.290984	-0.357751	-0.826099	-0.101646	-0.224217
HIBADH	down-regulated	Non-ISG	0.00891479	-0.39757	-0.0771391	-0.415179	-0.641394	-0.379961
AKT3	down-regulated	Non-ISG	0.000251574	-0.418164	-0.29018	-0.657148	-0.546148	-0.0205261
NEMP2	down-regulated	Other ISG	0.0066358	-0.264282	NA	-0.643756	-0.23194	-0.264282
FBXO25	down-regulated	Non-ISG	0.0139633	-0.378058	-0.0668066	-0.697805	-0.414606	-0.34151
IQSEC1	down-regulated	Non-ISG	0.0127918	-0.26463	-0.132519	0.0201363	-0.396741	-1.01269
IBTK	down-regulated	Non-ISG	0.00475956	-0.434362	NA	-0.434362	-0.526751	-0.181363
CRBN	down-regulated	Non-ISG	0.00795962	-0.313935	-0.153403	-0.985763	-0.474467	0.0844922
ACP6	down-regulated	Non-ISG	0.0041236	-0.26674	-0.246779	-0.79863	-0.286702	-0.199747
RNF146	down-regulated	Non-ISG	0.00737627	-0.329633	-0.255002	-0.826021	-0.047015	-0.404263
CAMSAP2	down-regulated	Non-ISG	0.00103766	-0.522184	-0.783501	-0.845311	-0.260868	0.356766
EIF2S3	down-regulated	Non-ISG	0.00139902	-0.437122	-0.560061	0.0421834	-0.314183	-0.703646
CYP3A5	down-regulated	Non-ISG	0.0123605	-0.309032	-0.26673	-1.2521	-0.351333	0.333963
APBB1	down-regulated	Non-ISG	0.000293865	-0.330804	-0.386222	-0.275385	-0.734093	-0.142747
DOCK11	down-regulated	Non-ISG	0.000306963	-0.420332	-0.259178	-0.581486	-0.614897	-0.0843312
GCSAM	down-regulated	Non-ISG	0.0245941	-0.316841	-0.244398	-0.34658	-0.287102	-0.663407
CEMIP	down-regulated	Non-ISG	0.0135254	-0.379372	-0.0378365	-0.624243	-0.745094	-0.134501
MIGA1	down-regulated	Non-ISG	0.000407824	-0.378817	-0.626562	-0.406899	-0.163453	-0.350735
RPGR	down-regulated	Non-ISG	0.0110105	-0.432386	-0.209499	-0.655273	0.186337	-0.869939
TIAM1	down-regulated	Non-ISG	0.00317852	-0.447729	-0.252143	0.285103	-0.939671	-0.643316
CMTM1	down-regulated	Non-ISG	0.0098939	-0.495014	NA	-0.590285	-0.495014	-0.0777219
TMEM186	down-regulated	Non-ISG	0.00570514	-0.382977	-0.0971279	-0.522744	-0.24321	-0.68879
ZNF649	down-regulated	Non-ISG	0.000186268	-0.3258	-0.3946	-0.715614	-0.257	-0.184675
ASB13	down-regulated	Non-ISG	0.00815565	-0.395077	-0.277166	-0.767508	-0.512987	0.00406871
ANXA9	down-regulated	Non-ISG	0.0238996	-0.281807	-0.0751581	-0.960624	-0.488456	-0.0310144
ARL14EP	down-regulated	Non-ISG	0.0242372	-0.289964	-0.184931	-0.82879	-0.394997	-0.149381
ULK4	down-regulated	Non-ISG	0.0125886	-0.309291	-0.203378	-0.911223	-0.0292994	-0.415203
SETD6	down-regulated	Non-ISG	0.000126603	-0.444919	-0.432275	-0.771209	0.099247	-0.457562
ARMC2	down-regulated	Non-ISG	0.0012844	-0.381057	-0.350699	-0.648494	-0.153441	-0.411415
TMEM168	down-regulated	Non-ISG	2.75559e-05	-0.397068	-0.477912	-0.624942	-0.145848	-0.316224
KCNMB4	down-regulated	Non-ISG	0.0182019	-0.264467	-0.0481369	-1.0623	-0.480798	0.0261742
PDE7A	down-regulated	MDM-specific ISG	6.53504e-05	-0.43546	-0.792219	-0.662492	-0.208428	0.0944023
EVA1C	down-regulated	Non-ISG	0.00722834	-0.433718	-0.5569	-0.145191	-0.405729	-0.461707
VAT1L	down-regulated	Non-ISG	0.0428056	-0.346402	-0.108029	0.0508353	-0.584775	-0.928689
TMEM67	down-regulated	Non-ISG	0.000276341	-0.300747	-0.190077	-0.779862	-0.283498	-0.317996
ORAI2	down-regulated	Other ISG	0.025477	-0.436511	NA	-0.00581973	-0.436511	-0.736784
RAB3GAP1	down-regulated	MDM-specific ISG	0.0103961	-0.487268	NA	-0.525146	-0.167564	-0.487268
FRA10AC1	down-regulated	Non-ISG	0.00240288	-0.396911	-0.386962	-0.663003	-0.118284	-0.406859
CHMP7	down-regulated	Non-ISG	0.000486689	-0.415539	-0.254542	-0.407741	-0.423336	-0.491179
TNFRSF10D	down-regulated	Non-ISG	9.38124e-05	-0.528184	-0.67898	-0.58928	0.157694	-0.467088
SNRPN	down-regulated	Non-ISG	8.88848e-05	-0.460076	-0.701198	0.0434746	-0.396049	-0.524103
TRMT2B	down-regulated	Non-ISG	4.49111e-06	-0.366686	-0.30764	-0.539149	-0.384803	-0.348568
IL7R	down-regulated	Non-ISG	0.0169286	-0.320796	-0.154968	-1.08741	-0.486624	0.148171
PSTK	down-regulated	Non-ISG	0.000441986	-0.386949	-0.384135	-0.796089	-0.0199556	-0.389764
CFH	down-regulated	Other ISG	0.00666489	-0.551694	-0.505806	-0.597583	0.514212	-1.0023
CORO2A	down-regulated	Non-ISG	0.00708025	-0.385282	-0.300403	-0.243184	-0.470162	-0.580701
ZMYM2	down-regulated	Non-ISG	0.000168363	-0.366988	-0.801437	-0.40462	-0.329355	-0.0591945
CDHR3	down-regulated	Non-ISG	0.0271981	-0.305397	-0.097159	-0.887418	-0.426964	-0.18383
ZNF33B	down-regulated	Non-ISG	0.0115602	-0.466291	-0.122947	-0.541286	-0.518712	-0.413869
LRRC29	down-regulated	Non-ISG	0.0199631	-0.354916	NA	-0.811154	-0.354916	-0.0365793
HEMGN	down-regulated	Non-ISG	0.00037088	-0.425366	-0.650577	-0.643943	-0.104277	-0.206789
NPR2	down-regulated	Non-ISG	0.000844969	-0.46594	-0.364039	-0.609925	-0.0708054	-0.567841
ZNF227	down-regulated	Non-ISG	0.00219508	-0.353707	-0.198804	-0.706564	-0.362146	-0.345268
NBPF15	down-regulated	Non-ISG	0.00156796	-0.304761	-0.271825	-1.00172	-0.337697	-0.00260328
PPWD1	down-regulated	Non-ISG	0.00169081	-0.349726	-0.761173	-0.542977	-0.156475	-0.153646
NLRP6	down-regulated	Non-ISG	0.00449257	-0.386077	-0.206368	-0.639484	-0.365248	-0.406905
RASSF2	down-regulated	Non-ISG	0.0186912	-0.449793	-0.154252	-0.610739	NA	-0.449793
RASGRP2	down-regulated	Non-ISG	0.00739256	-0.385652	NA	-0.385652	-0.312097	-0.518078
FAM153A	down-regulated	Non-ISG	0.000895357	-0.428328	-0.609174	-0.909697	-0.247483	0.144224
TAZ	down-regulated	Non-ISG	0.000168363	-0.307011	-0.2375	-0.376523	-0.162714	-0.846706
LDLRAP1	down-regulated	Non-ISG	0.00767168	-0.301869	-0.250504	-0.353234	-0.994237	-0.0263272
ZNF596	down-regulated	Non-ISG	0.000811452	-0.288035	-0.42369	-1.03122	-0.15238	-0.0195845
CD300A	down-regulated	Non-ISG	0.00241869	-0.454791	-0.706578	-0.409481	-0.0177411	-0.500101
ZNF586	down-regulated	Non-ISG	0.000210213	-0.347084	-0.213986	-0.728977	-0.446269	-0.247899
ZNF439	down-regulated	Non-ISG	0.0138073	-0.29875	-0.467119	-1.20341	-0.13038	0.162309
NIPSNAP3B	down-regulated	Non-ISG	0.0386974	-0.345361	-0.325654	-0.845309	-0.1027	-0.365067
ABCD2	down-regulated	Non-ISG	0.0239884	-0.377549	-0.474257	-0.28084	-0.748641	-0.140451
TNFRSF1A	down-regulated	Non-ISG	0.0426235	-0.269049	-0.104063	-1.05648	-0.434036	-0.0518773
ARRB1	down-regulated	Non-ISG	0.00170596	-0.333162	-0.283247	-0.383077	-0.988518	0.00117876
SLC14A1	down-regulated	MDM-specific ISG	0.0178112	-0.381406	-0.49344	0.00131179	-0.269372	-0.893169
CYB561D1	down-regulated	Non-ISG	0.000885513	-0.314984	-0.183195	-0.271447	-0.842484	-0.35852
REST	down-regulated	Non-ISG	0.00030474	-0.43243	-0.222097	-0.493665	-0.570074	-0.371196
THEMIS2	down-regulated	Other ISG	0.0083301	-0.465948	-0.671391	-0.789336	-0.260505	0.0636104
ZNF239	down-regulated	Non-ISG	0.04542	-0.43996	-0.168961	-0.76821	-0.010329	-0.710959
ZNF675	down-regulated	Non-ISG	0.00281571	-0.48712	-0.52488	-0.700897	0.0149862	-0.449361
ZC3H6	down-regulated	Non-ISG	2.98671e-05	-0.381399	-0.319415	-0.387141	-0.375656	-0.580014
AFAP1	down-regulated	Non-ISG	0.00719877	-0.486066	NA	-0.226636	-0.486066	-0.537372
GPR65	down-regulated	Non-ISG	0.0333176	-0.422503	-0.181692	-0.663314	0.118148	-0.944264
FAM102A	down-regulated	Non-ISG	0.00137847	-0.356565	-0.201319	-0.51181	-0.792945	-0.169308
ZNF566	down-regulated	Non-ISG	0.0020853	-0.36216	-0.512238	-0.752172	-0.206942	-0.212083
SNRK	down-regulated	Non-ISG	0.00053107	-0.457227	-0.72382	-0.359668	-0.554786	-0.0456973
AMT	down-regulated	Non-ISG	0.00597442	-0.449428	-0.279658	-0.831608	-0.619198	0.0463916
APPL2	down-regulated	Non-ISG	0.00270026	-0.493045	-0.566203	-0.886443	-0.419887	0.188149
FAM210B	down-regulated	Non-ISG	0.000215023	-0.387014	-0.344718	-0.42931	-0.723899	-0.195584
KYAT3	down-regulated	MDM-specific ISG	0.00863419	-0.32098	NA	-0.678022	-0.272193	-0.32098
ARHGEF6	down-regulated	Non-ISG	0.00245308	-0.377961	-0.0919187	-0.847885	-0.385188	-0.370735
COL6A2	down-regulated	Non-ISG	0.00320336	-0.314766	-0.547537	-0.0819939	-1.20851	0.141084
IGF1R	down-regulated	Non-ISG	0.0264882	-0.452214	-0.233438	-0.67099	-0.748037	-0.0454107
MIPEP	down-regulated	Non-ISG	0.0390191	-0.359451	-0.0722767	-1.07749	0.0980547	-0.646625
GIMAP8	down-regulated	Other ISG	0.00253602	-0.382288	-0.107252	-0.188304	-0.576271	-0.827794
RIMS3	down-regulated	Non-ISG	0.00234539	-0.405687	-0.20639	-0.683015	-0.22484	-0.586534
PRMT2	down-regulated	Non-ISG	0.00121982	-0.39087	-0.165113	-0.75411	-0.49104	-0.2907
FBXL4	down-regulated	Non-ISG	0.00232381	-0.42523	-0.229566	-0.445072	-0.405388	-0.621321
RPUSD4	down-regulated	Non-ISG	0.00114688	-0.406538	-0.157638	-0.188804	-0.624272	-0.731994
NADK2	down-regulated	Non-ISG	0.00757877	-0.401108	-0.385994	-0.898743	-0.00312453	-0.416222
KANK3	down-regulated	Non-ISG	0.00114688	-0.397668	-0.203761	-0.754029	-0.591574	-0.154722
SUCLG2	down-regulated	Non-ISG	0.0289411	-0.307755	-0.107886	-0.263289	-0.352221	-0.982546
SEL1L3	down-regulated	Non-ISG	0.0149126	-0.354913	-0.156287	-1.04969	0.0509456	-0.553539
TANGO6	down-regulated	Non-ISG	0.00217917	-0.468735	NA	-0.162545	-0.468735	-0.65279
KMT5B	down-regulated	Non-ISG	7.47057e-06	-0.439975	-0.217474	-0.618878	-0.551844	-0.328106
NSMAF	down-regulated	Non-ISG	9.58893e-07	-0.40788	-0.326203	-0.489558	-0.322458	-0.58394
CLYBL	down-regulated	Non-ISG	0.00685241	-0.409896	NA	-0.409896	-0.374426	-0.511986
SLC27A1	down-regulated	Non-ISG	0.000142839	-0.418858	-0.297736	-0.53998	-0.645668	-0.2466
RASGRF2	down-regulated	Non-ISG	1.51116e-05	-0.38673	-0.482382	-0.180298	-0.779167	-0.291079
FAM117B	down-regulated	Non-ISG	0.0109058	-0.357065	-0.11486	-0.509494	-0.904076	-0.204636
GCNT4	down-regulated	MDM-specific ISG	0.0299677	-0.459495	-0.0971684	-0.821821	-1.16112	0.345131
LRRC8D	down-regulated	Non-ISG	0.0171637	-0.508663	-0.00680654	-0.340462	-0.676865	-0.711251
ZNF493	down-regulated	Non-ISG	0.00746277	-0.29174	-0.499519	-1.45355	-0.0839604	0.29886
TRIM2	down-regulated	Non-ISG	1.51116e-05	-0.489136	-0.821297	0.198272	-0.959412	-0.156974
OR2A7	down-regulated	Non-ISG	0.0464286	-0.354264	-0.137126	-1.17896	-0.571403	0.144224
PSTPIP2	down-regulated	Other ISG	0.000669574	-0.279948	-0.983621	-0.200044	-0.253459	-0.306437
ZNF14	down-regulated	Non-ISG	1.82139e-05	-0.363357	-0.440227	-0.761757	-0.286487	-0.255611
CR2	down-regulated	Non-ISG	0.00731895	-0.431604	-0.317591	-1.02449	0.142926	-0.545618
VIM	down-regulated	Non-ISG	0.00474471	-0.436366	-0.608557	-0.264175	NA	NA
NXN	down-regulated	Non-ISG	0.00711825	-0.335613	NA	-0.708733	-0.335613	-0.269459
TBC1D4	down-regulated	Non-ISG	0.0103961	-0.471339	-0.282913	-0.660794	-0.659765	-0.149253
PLD1	down-regulated	Non-ISG	0.016401	-0.291323	-0.0472653	-0.370933	-0.211712	-1.12393
RCSD1	down-regulated	Non-ISG	0.0317391	-0.31219	-0.120856	0.244468	-0.503523	-1.37422
CERK	down-regulated	Non-ISG	5.63643e-06	-0.399702	-0.388944	-0.212823	-0.745268	-0.41046
HSPA12B	down-regulated	Non-ISG	0.0441583	-0.442963	-0.0551152	-0.817288	-0.774166	-0.111759
EIF4B	down-regulated	Non-ISG	1.93402e-06	-0.438282	-0.401851	-0.304749	-0.579844	-0.474713
KANSL1	down-regulated	Non-ISG	0.00750241	-0.511035	-0.644556	-0.48555	-0.536519	-0.0990333
ERP27	down-regulated	Non-ISG	0.000780061	-0.298402	-0.418255	-1.1634	-0.17855	-0.00713041
CASD1	down-regulated	Non-ISG	8.15099e-05	-0.390455	-0.252469	-0.737926	-0.408907	-0.372003
RIPOR2	down-regulated	MDM-specific ISG	0.039295	-0.458061	0.029655	-0.575586	-0.340536	-0.889953
RPH3AL	down-regulated	Non-ISG	0.020002	-0.473112	-0.0859504	-0.347572	-0.744962	-0.598653
TNFAIP8L2	down-regulated	Non-ISG	0.0140056	-0.557023	-0.0085412	-0.656473	-0.629505	-0.484542
ZNF277	down-regulated	MDM-specific ISG	0.000206777	-0.380565	-0.369606	-0.391525	-0.991553	-0.0279451
FBXO15	down-regulated	Non-ISG	0.0136436	-0.547806	-0.332479	-0.991892	-0.763132	0.301992
CDHR2	down-regulated	Non-ISG	0.0131361	-0.468534	-0.0385476	-0.451735	-0.810633	-0.485334
TBX6	down-regulated	Non-ISG	0.0119488	-0.500864	-0.0744981	-0.710065	-0.503456	-0.498272
ZFAND1	down-regulated	Non-ISG	7.22587e-06	-0.456905	-0.284206	-0.466233	-0.593818	-0.447577
TCP11L2	down-regulated	Non-ISG	0.00552364	-0.638379	-0.280635	-1.01794	-0.996122	0.500856
CEP68	down-regulated	Non-ISG	5.48678e-05	-0.628114	-0.648846	-0.864006	-0.607382	0.326219
PERP	down-regulated	Non-ISG	0.0311159	-0.341739	-0.366404	-1.05372	-0.0626557	-0.317075
ZNF440	down-regulated	Non-ISG	0.00449367	-0.439786	-0.60243	-1.0383	-0.277142	0.106733
KLRB1	down-regulated	Non-ISG	0.0309651	-0.600025	-0.252621	-0.94743	-1.1078	0.493023
MGAT4A	down-regulated	Non-ISG	0.000173851	-0.362987	-0.27308	-0.81661	-0.34024	-0.385734
ELP2	down-regulated	Non-ISG	1.37446e-06	-0.393664	-0.406726	-0.808059	-0.380602	-0.223318
ERMP1	down-regulated	Non-ISG	0.00551557	-0.406634	-0.0909973	-0.916194	-0.328855	-0.484414
SCN8A	down-regulated	Non-ISG	0.0137529	-0.363013	-0.0647862	-1.03	-0.136722	-0.589304
ZNF30	down-regulated	Non-ISG	1.25119e-05	-0.44566	-0.639126	-0.882525	-0.252194	-0.0476278
SLC16A14	down-regulated	Non-ISG	0.0238345	-0.452993	-0.414853	-0.591191	-0.491134	-0.326569
B3GNTL1	down-regulated	Non-ISG	0.00722834	-0.534238	NA	-0.534238	-0.122307	-0.712957
PRKCH	down-regulated	Non-ISG	0.0103961	-0.377775	-0.214689	-0.219372	-0.536179	-0.855818
PLEC	down-regulated	Non-ISG	0.0215795	-0.546289	-0.102485	NA	-0.723754	-0.546289
ZMAT1	down-regulated	Non-ISG	0.041616	-0.47045	NA	-0.921335	0.0148948	-0.47045
CBX7	down-regulated	Non-ISG	2.78106e-05	-0.4698	-0.592918	-0.346683	-1.0791	0.1775
ZNF624	down-regulated	Non-ISG	0.0171375	-0.470987	-0.334907	-0.630671	-0.276431	-0.607067
LDHD	down-regulated	Non-ISG	0.0161554	-0.301591	-0.0982543	-0.502009	-1.14825	-0.101173
CACNA1I	down-regulated	Other ISG	0.00107311	-0.471229	-0.198553	-0.00941037	-0.898845	-0.743905
VSIR	down-regulated	Non-ISG	0.0117796	-0.425381	NA	-0.425381	-0.609142	-0.353616
C16orf74	down-regulated	Non-ISG	0.00184746	-0.453538	-0.352636	-0.518199	-0.593004	-0.388878
PLEKHH2	down-regulated	MDM-specific ISG	0.00758645	-0.3793	-0.398655	-1.27435	0.175897	-0.359946
MBTD1	down-regulated	Non-ISG	0.000881387	-0.496449	-0.684267	-0.599646	-0.181385	-0.393252
THEM4	down-regulated	Non-ISG	0.00057813	-0.411002	-0.40879	-0.804977	-0.413214	-0.231662
ZNF607	down-regulated	Non-ISG	1.25119e-05	-0.422084	-0.714976	-0.489496	-0.301558	-0.354673
PDE4DIP	down-regulated	Non-ISG	1.99149e-06	-0.436058	-0.39573	-0.476386	-0.910233	-0.0784669
SPIN3	down-regulated	Non-ISG	0.00260403	-0.407176	NA	-0.750384	-0.407176	-0.239154
ITK	down-regulated	Non-ISG	0.00337528	-0.550743	NA	-0.550743	-0.192966	-0.653614
THEM5	down-regulated	Non-ISG	0.0252984	-0.460848	0.0334256	-0.980249	-0.403688	-0.518008
EVI2B	down-regulated	Non-ISG	0.00392063	-0.497979	-0.0756906	-0.32456	-0.797209	-0.671398
CYP4V2	down-regulated	Non-ISG	0.000483385	-0.293453	-0.300454	-1.12734	-0.286451	-0.154847
LGALS3	down-regulated	Non-ISG	0.000826636	-0.278368	-0.49691	-1.35288	-0.0598269	0.0399287
KIT	down-regulated	Non-ISG	0.0147254	-0.489497	-0.619049	-1.31845	0.422264	-0.359946
BICRAL	down-regulated	Non-ISG	0.00114012	-0.385948	NA	-0.385948	-0.652795	-0.368171
ADPRM	down-regulated	Other ISG	0.000862454	-0.484098	-0.254849	-0.657067	-0.542756	-0.42544
TXLNB	down-regulated	Non-ISG	0.00715549	-0.500444	NA	-0.217132	-0.500444	-0.694621
ZNF25	down-regulated	Non-ISG	0.000168363	-0.476742	-0.28857	-0.698061	-0.235804	-0.664915
FTO	down-regulated	Non-ISG	0.00114688	-0.512718	NA	-0.592047	-0.512718	-0.311163
BEST4	down-regulated	Non-ISG	0.0318476	-0.457286	-0.304437	-1.10026	-0.610136	0.121936
CCDC153	down-regulated	Non-ISG	0.0139633	-0.417335	NA	-0.248223	-0.417335	-0.758046
SPATA32	down-regulated	Non-ISG	0.0156927	-0.29682	-0.0576969	-1.25731	-0.456191	-0.137449
C17orf97	down-regulated	Non-ISG	0.00202825	-0.525454	NA	-0.560275	-0.346596	-0.525454
ZNF627	down-regulated	Non-ISG	0.000544614	-0.433441	-0.295848	-0.747484	-0.49877	-0.368111
PFN2	down-regulated	Non-ISG	0.000726699	-0.531569	-0.483402	-0.579735	-0.655846	-0.191252
ZNF487	down-regulated	Non-ISG	0.0173561	-0.312037	NA	-0.854926	-0.312037	-0.26968
PLCD1	down-regulated	Non-ISG	0.00557025	-0.546702	-0.0495821	-0.660013	-0.772642	-0.433392
NPHP3	down-regulated	Non-ISG	0.00217917	-0.336628	-0.426335	-1.3759	0.125672	-0.246921
ASNS	down-regulated	Non-ISG	0.0286662	-0.341972	-0.116653	-0.56729	0.169237	-1.40995
HLCS	down-regulated	Non-ISG	0.0231195	-0.569415	0.0170706	-0.804382	-0.404184	-0.734646
APBA2	down-regulated	Non-ISG	0.00871489	-0.350086	-0.284001	-1.01592	-0.21161	-0.41617
KIAA0825	down-regulated	Non-ISG	0.0299921	-0.440652	0.00676785	-1.05555	-0.319927	-0.561376
KRT73	down-regulated	Non-ISG	0.0282186	-0.416494	-0.223687	-0.895498	-0.609301	-0.206789
ZNF682	down-regulated	Non-ISG	0.00235096	-0.532717	-0.423054	-0.977031	0.105119	-0.64238
SKAP1	down-regulated	Non-ISG	0.0012752	-0.428814	-0.133823	-0.335964	-0.947513	-0.521663
ANKH	down-regulated	Non-ISG	5.01085e-05	-0.481279	-0.246822	-0.68636	-0.729966	-0.276199
MORN4	down-regulated	Non-ISG	0.0480289	-0.438989	0.0399979	-1.10187	-0.252745	-0.625232
C16orf71	down-regulated	Non-ISG	0.00863176	-0.310888	-0.123971	-1.2352	-0.497804	-0.0907712
ITGA6	down-regulated	Non-ISG	0.00169494	-0.523614	-0.483609	-1.14891	-0.563618	0.24208
PCYOX1	down-regulated	Non-ISG	0.000123302	-0.726413	-0.718945	-0.733882	-0.804699	0.303339
ZFP2	down-regulated	Non-ISG	0.0337076	-0.496347	-0.117193	-0.49456	-0.845874	-0.498133
HPD	down-regulated	Non-ISG	0.0134678	-0.564592	-0.0648216	-0.763035	-0.735391	-0.393793
FAM184B	down-regulated	Non-ISG	0.0394431	-0.489704	NA	-0.796199	-0.18292	-0.489704
TTC3	down-regulated	Non-ISG	4.74561e-05	-0.438509	-0.353922	-0.522376	-0.733908	-0.354643
DBP	down-regulated	Non-ISG	8.09484e-05	-0.437975	-0.402923	-0.303739	-0.795316	-0.473026
ZNF573	down-regulated	Non-ISG	0.00138453	-0.428314	-0.549857	-1.02428	-0.306771	-0.0995957
ZFP62	down-regulated	Non-ISG	0.0168272	-0.385523	-0.0850271	-1.12448	-0.306145	-0.4649
DPYD	down-regulated	Non-ISG	0.0021693	-0.548726	-0.192158	-0.958793	-0.905294	0.0749771
TNNT3	down-regulated	Non-ISG	0.0473871	-0.417324	-0.08807	0.18586	-0.746579	-1.33269
CD46	down-regulated	Non-ISG	5.97144e-05	-0.357861	-0.355377	-0.958632	-0.308262	-0.360346
OXNAD1	down-regulated	Non-ISG	0.0136116	-0.584682	NA	-0.939626	-0.584682	0.030036
KDM3A	down-regulated	Non-ISG	0.0493435	-0.610142	-0.160747	-0.729136	-0.610142	NA
TNK1	down-regulated	Non-ISG	0.00320336	-0.501018	-0.123663	-0.878752	-0.439639	-0.562396
TSEN2	down-regulated	Non-ISG	0.00459	-0.329275	-0.286557	-1.48884	0.13518	-0.371994
AMIGO1	down-regulated	Non-ISG	0.043103	-0.782532	NA	-0.782532	-0.97554	0.248713
EPHA1	down-regulated	Non-ISG	4.32284e-05	-0.50082	-0.501684	-0.924017	-0.499956	-0.0908794
RCAN3	down-regulated	Non-ISG	0.00163691	-0.506086	-0.221545	-0.801825	-0.790628	-0.209072
GOLGA7B	down-regulated	Non-ISG	0.0346486	-0.382574	NA	-0.382574	-0.328912	-0.806919
SPEF2	down-regulated	Non-ISG	7.47057e-06	-0.392849	-0.46074	-0.967309	-0.324958	-0.273194
SLC6A16	down-regulated	Non-ISG	0.000555376	-0.454109	-0.493666	-1.07283	-0.414551	-0.0463475
ADORA2A	down-regulated	Non-ISG	0.00836807	-0.438093	-0.0727373	-0.626494	-1.08606	-0.249692
ZNF623	down-regulated	Non-ISG	0.000105423	-0.444923	-0.409532	-0.907542	-0.480314	-0.238811
ZNF470	down-regulated	Non-ISG	4.57245e-05	-0.494634	-0.877286	-0.750424	-0.238843	-0.172452
ZNF431	down-regulated	Non-ISG	0.000189848	-0.48644	-1.14152	-0.909331	-0.0635492	0.0747907
ZNF486	down-regulated	Non-ISG	0.00206777	-0.426043	-0.353953	-1.16593	-0.024298	-0.498133
CFAP97	down-regulated	Non-ISG	0.00265177	-0.364432	NA	-0.854482	-0.313177	-0.364432
PDCD4	down-regulated	Non-ISG	0.000580541	-0.49072	-0.237468	-0.445803	-0.82548	-0.535638
ZNF721	down-regulated	Non-ISG	0.00114688	-0.358804	-0.449211	-1.25698	-0.0794936	-0.268396
CRYL1	down-regulated	Non-ISG	0.00124939	-0.505538	-0.199363	-0.844815	-0.766999	-0.244077
NBAS	down-regulated	Non-ISG	0.00104617	-0.583922	-0.100133	-0.651966	-0.515879	-0.78893
BBS2	down-regulated	Non-ISG	0.000190912	-0.517837	-0.585675	-0.69387	-0.327459	-0.449998
INCA1	down-regulated	Non-ISG	0.0175671	-0.330267	NA	-1.05204	-0.330267	-0.165588
CYTH4	down-regulated	Non-ISG	3.321e-06	-0.562436	-0.244551	-0.608963	-0.701417	-0.51591
PAQR8	down-regulated	Non-ISG	0.000554367	-0.569276	-0.292546	-0.0260609	-0.846007	-0.910736
PARD3B	down-regulated	Non-ISG	0.0239067	-0.44963	-0.0290673	-0.29009	-1.15582	-0.609171
ALOX12B	down-regulated	Non-ISG	0.0493148	-0.26429	-0.0876319	-1.47384	-0.383426	-0.145153
NELL2	down-regulated	Non-ISG	0.000772052	-0.843712	-1.04463	-0.907077	-0.780347	0.63856
ABRAXAS1	down-regulated	MDM-specific ISG	0.000866164	-0.483247	-0.394267	-0.518942	-0.739412	-0.447552
ZNF347	down-regulated	Non-ISG	0.00340678	-0.430576	-0.783434	-1.74465	-0.077718	0.501836
CHPT1	down-regulated	Non-ISG	0.0281965	-0.428997	-0.607013	-1.62021	0.370327	-0.250982
TGFBI	down-regulated	Non-ISG	0.0421829	-0.467586	-0.23326	-1.3611	-0.701913	0.186648
ID3	down-regulated	Non-ISG	0.000233815	-0.515695	-0.539566	-0.0215738	-1.05831	-0.491824
ZNF395	down-regulated	Non-ISG	0.00484292	-0.586087	-0.329496	-0.886417	-0.842677	-0.0556838
THNSL1	down-regulated	Non-ISG	0.000811452	-0.568678	-0.378629	-0.848437	-0.138871	-0.758727
ALMS1	down-regulated	Non-ISG	0.000869076	-0.403189	-0.277881	-1.1388	-0.18055	-0.528496
CSGALNACT1	down-regulated	Non-ISG	5.71821e-06	-0.545777	-0.490253	-0.744959	-0.601302	-0.304062
PLAC9	down-regulated	Non-ISG	0.0284108	-0.331767	NA	-0.331767	-1.23239	-0.0426994
PKP2	down-regulated	Non-ISG	0.00405462	-0.489118	-0.17184	-0.207172	-0.771064	-0.99956
NIPSNAP1	down-regulated	Non-ISG	0.00333506	-0.535498	-0.0392038	-0.332564	-0.738432	-1.04389
TENM4	down-regulated	Non-ISG	0.0224152	-0.635523	NA	-0.89097	-0.0898381	-0.635523
DUOX1	down-regulated	Non-ISG	0.0428059	-0.531785	0.0550635	-1.15076	-0.485675	-0.577894
KIAA1257	down-regulated	Non-ISG	0.00838255	-0.620969	NA	-0.620969	-0.628055	-0.374699
UFSP1	down-regulated	Non-ISG	0.013762	-0.466952	NA	-0.924985	-0.466952	-0.233564
CHIC1	down-regulated	Non-ISG	0.00712153	-0.645678	NA	-0.875897	-0.109923	-0.645678
GRIN3A	down-regulated	Myeloid-specific ISG	0.0489496	-0.279484	-0.0607926	-1.78738	-0.498176	0.170368
S100Z	down-regulated	Non-ISG	0.018768	-0.358022	-0.123089	-1.34051	-0.161728	-0.554316
HEATR4	down-regulated	Non-ISG	0.00476715	-0.554708	-0.149039	-0.921827	-0.545691	-0.563724
ZFP28	down-regulated	Non-ISG	0.000186268	-0.335888	-0.526994	-1.3803	-0.140747	-0.144781
CAMK4	down-regulated	Non-ISG	0.00114688	-0.567268	-0.219105	-0.353158	-0.848701	-0.781379
ZNF555	down-regulated	Non-ISG	0.000492973	-0.350092	-0.371468	-1.22641	-0.328716	-0.276974
ZNF845	down-regulated	Non-ISG	0.00784077	-0.428077	NA	-0.980773	-0.428077	-0.24568
TMC8	down-regulated	Non-ISG	0.00154693	-0.367119	-0.330916	-0.152896	-0.403321	-1.32136
KLHDC1	down-regulated	Non-ISG	1.66341e-06	-0.527449	-0.681814	-0.921011	-0.236265	-0.373085
CYS1	down-regulated	Non-ISG	0.00912138	-0.398497	NA	-0.274916	-0.988291	-0.398497
SPAG8	down-regulated	Non-ISG	0.0139795	-0.612505	NA	-0.829558	-0.612505	-0.225457
TTC28	down-regulated	Non-ISG	0.0288165	-0.483919	NA	-1.23426	-0.483919	0.0504951
ZBED6	down-regulated	Non-ISG	0.0387133	-0.274916	NA	-0.274916	-1.3629	-0.0343071
HSPBAP1	down-regulated	Non-ISG	0.00929286	-0.531908	-0.172461	-0.891356	-0.16829	-0.998098
MAP3K1	down-regulated	Non-ISG	0.00097309	-0.662693	NA	-0.662693	-0.707824	-0.306161
ZNF713	down-regulated	Non-ISG	0.025312	-0.569623	0.0316634	-1.13471	-0.429756	-0.709491
CCR4	down-regulated	Myeloid-specific ISG	0.0261899	-0.357678	-0.118478	-0.466442	-1.41032	-0.248914
SORL1	down-regulated	Non-ISG	6.3492e-05	-0.57811	-0.343811	-0.812408	-0.968334	-0.130931
ZNF491	down-regulated	Non-ISG	0.0322446	-0.401605	-0.0774058	-1.39417	-0.532121	-0.271089
KLRG1	down-regulated	Non-ISG	0.000463739	-0.437988	-0.341205	-1.20636	-0.196281	-0.534771
EIF4EBP3	down-regulated	Non-ISG	0.0101107	-0.591437	-0.112244	-0.984107	-0.817927	-0.364947
ACSL6	down-regulated	Non-ISG	0.00967608	-0.615864	-0.0637663	-0.707069	-0.989899	-0.524658
FHL1	down-regulated	Non-ISG	0.000129301	-0.526769	-0.571883	-0.481655	-0.851698	-0.380168
RBL2	down-regulated	Non-ISG	0.000133845	-0.463496	-0.260441	-1.20351	-0.666551	-0.160293
IQSEC3	down-regulated	Non-ISG	0.0403388	-0.587695	NA	-0.779272	-0.587695	-0.356262
ADA2	down-regulated	Non-ISG	0.0443373	-0.863685	NA	0.220062	-0.863685	-1.08598
ZNF781	down-regulated	Non-ISG	6.33371e-05	-0.560107	-0.344193	-0.776022	-0.843782	-0.343063
TC2N	down-regulated	Non-ISG	0.00685241	-0.661331	-0.0416445	-0.951413	-0.698979	-0.623683
ABHD1	down-regulated	Non-ISG	0.0231562	-0.468273	-0.00152118	-1.38438	-0.763935	-0.172611
STMN3	down-regulated	Non-ISG	9.38124e-05	-0.657388	-0.35371	0.0113003	-1.03669	-0.961066
PKIA	down-regulated	Non-ISG	0.00113193	-0.545292	-0.288353	-0.80223	-1.08776	-0.161977
ZNF816	down-regulated	Non-ISG	0.00996175	-0.474093	NA	-1.04691	-0.237807	-0.474093
ZNF626	down-regulated	Non-ISG	0.00722834	-0.527135	-0.202016	-0.852253	-0.050674	-1.24233
PLXDC1	down-regulated	Non-ISG	0.000273597	-0.479304	-1.21256	-0.659691	-0.177736	-0.298917
ZNF329	down-regulated	Non-ISG	0.000110863	-0.600655	-0.676308	-0.913098	-0.242227	-0.525002
ITGB1	down-regulated	Non-ISG	0.00255712	-0.54399	-0.191687	-0.868791	-1.11125	-0.219189
ACER1	down-regulated	Non-ISG	0.0467511	-0.572742	-0.0370785	-0.935728	-1.21033	-0.209756
TTC16	down-regulated	Non-ISG	0.000181527	-0.580036	-0.787011	-1.18023	-0.373061	-0.0575091
IL17RE	down-regulated	Non-ISG	0.0219736	-0.491107	-0.0621966	-1.36408	-0.802108	-0.180106
RPL22	down-regulated	Non-ISG	0.00026916	-0.664616	-0.148296	-0.844424	-0.939776	-0.484807
ZNF677	down-regulated	Non-ISG	8.80696e-06	-0.629847	-0.989394	-0.751725	-0.1693	-0.507968
AKAP6	down-regulated	Non-ISG	0.0194348	-0.558401	-0.0320059	-1.27105	-0.389274	-0.727527
KCNQ1	down-regulated	Non-ISG	6.87142e-05	-0.641879	-0.197853	-0.731062	-0.952356	-0.552695
ZNF91	down-regulated	Non-ISG	0.00034004	-0.428783	-0.528533	-1.597	-0.329032	0.0202759
CHDH	down-regulated	Non-ISG	0.00973274	-0.545958	-0.0657402	-1.28547	-0.32844	-0.763477
GPRASP2	down-regulated	Non-ISG	0.000527518	-0.486524	-0.500565	-1.26341	-0.472482	-0.206789
FSBP	down-regulated	Non-ISG	0.0403844	-0.350737	NA	-0.350737	-1.13509	-0.34885
LTBP2	down-regulated	Non-ISG	0.00837397	-0.613686	-0.0154623	-1.20646	-0.729402	-0.497971
REEP6	down-regulated	Non-ISG	0.0103091	-0.370774	-0.259767	-1.45815	-0.404178	-0.337369
SOAT2	down-regulated	Non-ISG	0.00475787	-0.622387	-0.614202	-0.630571	-0.574446	-0.641418
ABCB1	down-regulated	Non-ISG	0.000142839	-0.501939	-0.974534	-1.6429	-0.0293426	0.182105
PDZD2	down-regulated	Non-ISG	0.0214597	-0.717004	NA	-0.717004	-0.302983	-0.830917
NR5A2	down-regulated	Non-ISG	0.0106965	-0.747767	-0.0283291	-0.79018	-0.705353	-0.958259
ZSCAN18	down-regulated	Non-ISG	5.97144e-05	-0.43817	-0.694768	-1.49608	-0.112954	-0.181571
EFHC1	down-regulated	Non-ISG	0.000130484	-0.475095	-0.423814	-1.31481	-0.228648	-0.526376
SLC39A10	down-regulated	Non-ISG	0.0154525	-0.823679	NA	-1.11088	0.042235	-0.823679
POU5F1B	down-regulated	Non-ISG	0.039698	-0.408788	NA	-0.408788	-1.10277	-0.384721
ZNF43	down-regulated	Non-ISG	0.00282185	-0.660639	-0.291403	-1.05106	-0.159214	-1.02988
OAZ3	down-regulated	Non-ISG	0.0233784	-0.281808	-0.112021	-2.005	-0.451594	0.0274611
KLHL32	down-regulated	Non-ISG	0.00590621	-0.374831	-0.291249	-1.87364	-0.458412	0.0748328
SPNS2	down-regulated	Non-ISG	0.0187545	-0.331038	NA	-1.33824	-0.331038	-0.258224
EPPK1	down-regulated	Non-ISG	0.000115088	-0.816159	-0.867912	-0.764406	-1.05245	0.113478
GPLD1	down-regulated	Non-ISG	0.0124232	-0.584007	-0.0319013	-1.40927	-0.68824	-0.479773
IL24	down-regulated	Non-ISG	0.0141328	-0.686623	-0.0187164	-1.21962	-1.03684	-0.336404
USP44	down-regulated	Non-ISG	0.000776276	-0.499856	-0.640954	-1.73792	-0.358758	0.122811
TSPAN15	down-regulated	Non-ISG	0.00442611	-0.569408	-0.446135	-1.06993	-0.692682	-0.424317
CERKL	down-regulated	Non-ISG	0.0277632	-0.660674	NA	-0.966326	-0.354203	-0.660674
JAML	down-regulated	Non-ISG	0.00139484	-0.64306	-0.201489	-1.16347	-0.979045	-0.307076
IGIP	down-regulated	Non-ISG	0.0420667	-0.334287	NA	-1.44073	-0.334287	-0.227334
TMIE	down-regulated	Non-ISG	0.00740026	-0.629509	-0.31682	-0.942199	-1.41727	0.00406871
SAMD3	down-regulated	Non-ISG	0.0255242	-0.598839	NA	-0.598839	-0.467162	-0.938591
MICU3	down-regulated	Non-ISG	0.00352067	-0.651186	-1.09606	-0.991528	-0.28949	-0.310844
P3H4	down-regulated	Non-ISG	0.0167128	-0.430225	-0.210861	-1.63281	-0.364754	-0.495696
TXNRD3	down-regulated	Non-ISG	0.0370393	-0.359946	NA	-1.33974	-0.350482	-0.359946
ZNF844	down-regulated	Non-ISG	0.0315353	-0.554329	NA	-1.20483	-0.29115	-0.554329
ZNF141	down-regulated	Non-ISG	0.00230167	-0.561644	-0.498038	-1.27436	-0.341227	-0.625251
COL5A1	down-regulated	Non-ISG	0.0161278	-0.52621	-0.0313326	-1.66042	-0.450496	-0.601925
TAS2R19	down-regulated	Non-ISG	0.00881516	-0.460067	NA	-1.22889	-0.372552	-0.460067
NODAL	down-regulated	Other ISG	0.037383	-0.570402	0.0137455	-1.62406	-0.335032	-0.805772
TMEM225B	down-regulated	Non-ISG	0.0134456	-0.911838	NA	-0.911838	-1.01183	-0.187949
SIM2	down-regulated	Non-ISG	0.0420441	-0.832293	-0.00141702	-1.19169	-1.15632	-0.508265
TBC1D8B	down-regulated	Non-ISG	0.0299266	-0.280797	-0.386354	-2.31241	-0.175241	-0.00379803
COLGALT2	down-regulated	Non-ISG	0.000594408	-0.751243	-0.204469	-0.863643	-0.638843	-1.17726
CACNA2D4	down-regulated	Non-ISG	0.000723949	-0.609631	-0.274326	-1.41412	-0.592808	-0.626454
TIGD2	down-regulated	Non-ISG	0.0100762	-1.01657	NA	-1.01657	-0.0356479	-1.14458
CEBPE	down-regulated	Non-ISG	0.0308804	-0.525712	-0.0865113	-1.79627	-0.844635	-0.206789
ZNF135	down-regulated	Non-ISG	0.0134678	-0.344336	-0.468838	-2.40337	-0.219835	0.144224
PLCB1	down-regulated	MDM-specific ISG	0.000425783	-0.600892	-0.490826	-1.44436	-0.321468	-0.710959
WNT7A	down-regulated	Non-ISG	0.00143733	-0.591272	-0.434249	0.0282518	-1.83085	-0.748295
CLDN7	down-regulated	Non-ISG	0.0119764	-0.288479	-0.169589	-2.24124	-0.192487	-0.384472
PTPRF	down-regulated	Non-ISG	0.0473146	-0.520586	-0.00646077	-0.835941	-1.96904	-0.205231
GPA33	down-regulated	Non-ISG	0.0393298	-0.779056	0.014239	-1.28007	-1.50872	-0.278041
GPRASP1	down-regulated	Non-ISG	6.84549e-06	-0.658891	-0.819649	-1.30516	-0.455904	-0.498133
TNR	down-regulated	Non-ISG	0.0215329	-0.480811	-0.0610426	-2.07611	-0.598723	-0.362898
AZIN2	down-regulated	Non-ISG	0.0142333	-0.293413	-0.308348	-2.55418	-0.278478	0.0149263
C1QL3	down-regulated	Non-ISG	0.0180005	-0.525265	NA	-1.69715	-0.525265	-0.12245
PPP4R4	down-regulated	Non-ISG	0.000270286	-0.822188	-0.360526	-1.37042	-1.28385	-0.149945
DOC2A	down-regulated	Non-ISG	0.00993267	-0.406216	-0.200679	-2.15629	-0.472577	-0.339855
RORC	down-regulated	Non-ISG	0.016963	-0.811003	-0.0501698	-1.53559	-1.22642	-0.395589
NBPF3	down-regulated	Non-ISG	0.00197704	-0.429653	-0.371717	-2.29835	-0.48759	-0.0818868
HSD17B14	down-regulated	Non-ISG	0.00298541	-0.434485	-0.276925	-2.1149	-0.406489	-0.462481
GAS2	down-regulated	Non-ISG	0.00490979	-0.545814	-0.337266	-2.00387	-0.175304	-0.754361
TMEM273	down-regulated	Non-ISG	0.013999	-0.514759	NA	-1.7497	-0.198063	-0.514759
SPDYE6	down-regulated	Non-ISG	0.0289293	-0.523176	NA	-1.94119	-0.523176	-0.00143235
NOG	down-regulated	Non-ISG	0.00495014	-0.704107	-0.697255	-0.67318	-1.24613	-0.710959
RAB25	down-regulated	Non-ISG	0.00674557	-0.846882	-0.451134	-0.156733	-1.51243	-1.24263
VIPR1	down-regulated	Non-ISG	0.000186268	-0.758098	-0.6636	-1.57468	-0.852597	-0.296015
NEFL	down-regulated	Non-ISG	0.0356327	-0.757915	-0.851035	-1.84541	-0.664794	-0.117264
ZNF831	down-regulated	Non-ISG	0.00519419	-1.226	NA	-0.0602217	-1.34995	-1.226
ARRDC5	down-regulated	Non-ISG	0.00913443	-0.741228	NA	-1.71199	-0.741228	-0.206789
SLC7A8	down-regulated	Non-ISG	0.00476715	-0.766554	-0.0934574	-1.93646	-0.531882	-1.00123
ALDH5A1	down-regulated	Non-ISG	0.000129301	-0.974796	-0.316602	-0.748551	-1.20104	-1.30028
EYS	down-regulated	Non-ISG	0.0104699	-0.914864	NA	-1.68739	-0.914864	-0.0853438
MATN2	down-regulated	Non-ISG	0.0221997	-0.914426	-0.213671	-2.28782	-1.61518	0.525544
C15orf53	down-regulated	Non-ISG	0.043612	-0.713271	NA	-1.93973	-0.0620077	-0.713271
DEPTOR	down-regulated	Non-ISG	0.0489357	-0.322457	-0.113428	-2.89634	-0.354294	-0.29062
ACSM3	down-regulated	Non-ISG	0.00929286	-0.362383	-0.496401	-2.94602	-0.0108093	-0.228364
PTPRS	down-regulated	Non-ISG	0.0281299	-0.601188	0.0127101	-2.52099	-0.910489	-0.291886
AKR1E2	down-regulated	Non-ISG	0.0499589	-0.710959	NA	-2.20634	0.116183	-0.710959
C16orf96	down-regulated	Non-ISG	0.0277529	-1.12449	NA	-0.247345	-1.12449	-1.43112
FAM86B1	down-regulated	Non-ISG	0.0208157	-0.590464	NA	-1.80021	-0.439419	-0.590464
DSC1	down-regulated	Non-ISG	0.00136189	-0.759772	-0.454394	-0.808586	-1.85852	-0.710959
MAOB	down-regulated	Non-ISG	0.0346928	-0.775132	0.0462999	-0.361046	-2.34441	-1.18922
MYO3A	down-regulated	Non-ISG	0.0315552	-0.770925	0.0527246	-2.40965	-1.06642	-0.47543
GPC3	down-regulated	Non-ISG	0.0123806	-1.10585	-0.174349	-1.48789	-1.56675	-0.723802
JAKMIP3	down-regulated	Non-ISG	0.0207353	-0.750365	NA	-2.02785	-0.297648	-0.750365
DPEP2	down-regulated	Non-ISG	7.28141e-05	-1.17515	-0.368388	-1.50058	-0.973627	-1.37667
ADAM23	down-regulated	Non-ISG	0.000144634	-0.768157	-0.946334	-2.76795	-0.589981	0.0836212
NAP1L3	down-regulated	Non-ISG	4.00305e-05	-0.928293	-1.32245	-2.12725	-0.534132	-0.327654
VSIG2	down-regulated	Non-ISG	0.0262429	-0.525829	-0.262511	-3.85008	-0.789146	0.360923
FGF9	down-regulated	Non-ISG	9.89732e-07	-1.23859	-1.26924	-1.25117	-0.900204	-1.226
LINGO4	down-regulated	Non-ISG	0.0157929	-0.890026	NA	-2.50371	-0.890026	-0.335085
RAI14	down-regulated	Non-ISG	0.000463739	-0.920286	-0.422949	-2.90374	-0.832602	-1.00797
PLA2G2C	down-regulated	Non-ISG	0.00280784	-2.17018	NA	-2.17018	-2.36347	-0.0699911
